# Supplementary material for: TGFβ induces an atypical EMT to evade immune mechanosurveillance in lung adenocarcinoma dormant metastasis
Source: Nat Cancer. 2026 Jan 5;7(1):131–49. doi: 10.1038/s43018-025-01094-y (PMC12858408; doi:10.1038/s43018-025-01094-y)
Supplement: Supplementary file 4 — Supplementary Tables 1–6. [file 43018_2025_1094_MOESM4_ESM.xlsx]

## Sheet: Suppl.Table 1
Suppl.Table 1: GSEA of Hallmark pathway dataset
Up-regulated in Day7
NAME	ES	NES	NOM p-val	FDR q-val	FWER p-val	RANK AT MAX	LEADING EDGE
HALLMARK_MYOGENESIS	0.54	1.78	0	0.004	0.005	3511	tags=34%, list=15%, signal=40%
HALLMARK_COAGULATION	0.54	1.72	0	0.005	0.012	2774	tags=31%, list=12%, signal=35%
HALLMARK_EPITHELIAL_MESENCHYMAL_TRANSITION	0.49	1.63	0	0.014	0.051	2119	tags=33%, list=9%, signal=36%
HALLMARK_TGF_BETA_SIGNALING	0.57	1.62	0.004	0.011	0.054	3889	tags=50%, list=16%, signal=60%
HALLMARK_INTERFERON_ALPHA_RESPONSE	0.51	1.57	0	0.016	0.095	4236	tags=41%, list=18%, signal=50%
HALLMARK_NOTCH_SIGNALING	0.6	1.56	0.013	0.014	0.099	5705	tags=50%, list=24%, signal=66%
HALLMARK_PANCREAS_BETA_CELLS	0.61	1.55	0.012	0.014	0.117	330	tags=13%, list=1%, signal=13%
HALLMARK_APICAL_SURFACE	0.58	1.55	0.01	0.013	0.12	3884	tags=38%, list=16%, signal=45%
HALLMARK_HEDGEHOG_SIGNALING	0.58	1.51	0.034	0.019	0.199	4590	tags=59%, list=19%, signal=73%
HALLMARK_WNT_BETA_CATENIN_SIGNALING	0.55	1.47	0.022	0.029	0.307	2883	tags=38%, list=12%, signal=43%
HALLMARK_KRAS_SIGNALING_UP	0.45	1.47	0.003	0.027	0.311	2126	tags=21%, list=9%, signal=23%
HALLMARK_BILE_ACID_METABOLISM	0.46	1.44	0.011	0.032	0.379	3894	tags=26%, list=16%, signal=31%
HALLMARK_INTERFERON_GAMMA_RESPONSE	0.43	1.44	0.005	0.031	0.399	4208	tags=32%, list=18%, signal=39%
HALLMARK_INFLAMMATORY_RESPONSE	0.43	1.43	0.002	0.031	0.419	1369	tags=18%, list=6%, signal=19%
HALLMARK_HEME_METABOLISM	0.44	1.43	0.005	0.029	0.423	4999	tags=34%, list=21%, signal=43%
HALLMARK_ANGIOGENESIS	0.55	1.42	0.048	0.03	0.449	3884	tags=31%, list=16%, signal=37%
HALLMARK_COMPLEMENT	0.43	1.4	0.008	0.035	0.525	4952	tags=35%, list=21%, signal=44%
HALLMARK_KRAS_SIGNALING_DN	0.42	1.37	0.012	0.047	0.649	3145	tags=23%, list=13%, signal=27%
HALLMARK_ESTROGEN_RESPONSE_EARLY	0.41	1.36	0.014	0.049	0.687	3076	tags=31%, list=13%, signal=35%
HALLMARK_APICAL_JUNCTION	0.4	1.33	0.023	0.065	0.803	3339	tags=25%, list=14%, signal=29%
HALLMARK_GLYCOLYSIS	0.37	1.24	0.069	0.151	0.986	3004	tags=22%, list=13%, signal=25%
HALLMARK_PROTEIN_SECRETION	0.39	1.2	0.147	0.203	0.998	5919	tags=34%, list=25%, signal=46%
HALLMARK_ALLOGRAFT_REJECTION	0.34	1.14	0.192	0.295	1	2990	tags=17%, list=13%, signal=20%
HALLMARK_PEROXISOME	0.36	1.13	0.244	0.316	1	4026	tags=27%, list=17%, signal=32%
HALLMARK_UV_RESPONSE_DN	0.35	1.12	0.225	0.311	1	3287	tags=27%, list=14%, signal=32%
HALLMARK_IL2_STAT5_SIGNALING	0.33	1.1	0.262	0.355	1	4825	tags=34%, list=20%, signal=42%
HALLMARK_IL6_JAK_STAT3_SIGNALING	0.36	1.07	0.341	0.398	1	4907	tags=29%, list=21%, signal=36%
HALLMARK_HYPOXIA	0.32	1.05	0.344	0.422	1	2684	tags=24%, list=11%, signal=27%
HALLMARK_APOPTOSIS	0.32	1.05	0.367	0.425	1	3461	tags=22%, list=15%, signal=25%
HALLMARK_CHOLESTEROL_HOMEOSTASIS	0.31	0.91	0.641	0.724	1	3786	tags=31%, list=16%, signal=37%
HALLMARK_P53_PATHWAY	0.27	0.88	0.785	0.779	1	2660	tags=18%, list=11%, signal=20%
HALLMARK_ANDROGEN_RESPONSE	0.28	0.86	0.752	0.782	1	1235	tags=12%, list=5%, signal=12%
HALLMARK_ADIPOGENESIS	0.23	0.77	0.957	0.926	1	3404	tags=16%, list=14%, signal=18%
Down-regulated in Day7
NAME	ES	NES	NOM p-val	FDR q-val	FWER p-val	RANK AT MAX	LEADING EDGE
HALLMARK_MYC_TARGETS_V1	-0.743013	-2.9473	0	0	0	4826	tags=81%, list=20%, signal=101%
HALLMARK_E2F_TARGETS	-0.731813	-2.91342	0	0	0	4920	tags=78%, list=21%, signal=98%
HALLMARK_MYC_TARGETS_V2	-0.841089	-2.72052	0	0	0	3422	tags=93%, list=14%, signal=109%
HALLMARK_G2M_CHECKPOINT	-0.631277	-2.44471	0	0	0	4851	tags=71%, list=20%, signal=88%
HALLMARK_OXIDATIVE_PHOSPHORYLATION	-0.515757	-2.04713	0	0	0	6798	tags=64%, list=29%, signal=89%
HALLMARK_DNA_REPAIR	-0.424616	-1.61991	0	0.00569971	0.019	5036	tags=45%, list=21%, signal=56%
HALLMARK_TNFA_SIGNALING_VIA_NFKB	-0.411662	-1.61206	0	0.00529022	0.02	1673	tags=24%, list=7%, signal=26%
HALLMARK_UNFOLDED_PROTEIN_RESPONSE	-0.434014	-1.57195	0	0.00767501	0.031	3261	tags=33%, list=14%, signal=38%
HALLMARK_MTORC1_SIGNALING	-0.367641	-1.46242	0	0.0229743	0.106	3613	tags=37%, list=15%, signal=43%
HALLMARK_FATTY_ACID_METABOLISM	-0.337965	-1.32131	0.0123457	0.0622062	0.292	3788	tags=30%, list=16%, signal=35%
HALLMARK_ESTROGEN_RESPONSE_LATE	-0.310895	-1.24498	0.0144928	0.111107	0.491	2408	tags=26%, list=10%, signal=28%
HALLMARK_REACTIVE_OXIGEN_SPECIES_PATHWAY	-0.394302	-1.23425	0.128743	0.111041	0.525	3344	tags=39%, list=14%, signal=45%
HALLMARK_MITOTIC_SPINDLE	-0.308608	-1.22018	0.0441177	0.112445	0.563	5329	tags=41%, list=22%, signal=52%
HALLMARK_SPERMATOGENESIS	-0.317928	-1.15335	0.12844	0.179793	0.768	4012	tags=29%, list=17%, signal=35%
HALLMARK_UV_RESPONSE_UP	-0.294816	-1.13356	0.132184	0.193293	0.818	5002	tags=40%, list=21%, signal=51%
HALLMARK_XENOBIOTIC_METABOLISM	-0.253242	-0.991838	0.38843	0.49363	0.995	3254	tags=23%, list=14%, signal=26%
HALLMARK_PI3K_AKT_MTOR_SIGNALING	-0.241404	-0.866598	0.773913	0.825764	1	6430	tags=41%, list=27%, signal=56%

## Sheet: Suppl.Table 2
Suppl. Table 2. Gene signatures for scRNA-seq analysis
Quiescence	S phase	G2 M phase	Cell cycle	EMT
ABCC3	MCM5	HMGB2	MCM5	ANPEP
ACAD11	PCNA	CDK1	PCNA	BASP1
ACSS2	TYMS	NUSAP1	TYMS	CALU
ADAM19	FEN1	UBE2C	FEN1	CAPG
ANG3	MCM2	BIRC5	MCM2	CD44
AOX3	MCM4	TPX2	MCM4	CD59
APPBP2	RRM1	TOP2A	RRM1	COL7A1
ARAF	UNG	NDC80	UNG	CTHRC1
ARHGAP6	GINS2	CKS2	GINS2	DPYSL3
BBS9	MCM6	NUF2	MCM6	FBN1
C1S	CDCA7	CKS1B	CDCA7	FERMT2
C3	DTL	MKI67	DTL	FLNA
CAPN6	PRIM1	TMPO	PRIM1	FN1
CASP4	UHRF1	CENPF	UHRF1	FSTL3
CCDC141	MLF1IP	TACC3	MLF1IP	IGFBP4
CCL2	HELLS	FAM64A	HELLS	ITGA2
CCL7	RFC2	SMC4	RFC2	ITGA5
CCL9	RPA2	CCNB2	RPA2	ITGAV
CCNG2	NASP	CKAP2L	NASP	ITGB1
CHN2	RAD51AP1	CKAP2	RAD51AP1	LAMC2
CP	GMNN	AURKB	GMNN	LGALS1
CPEB3	WDR76	BUB1	WDR76	LRP1
CPEB4	SLBP	KIF11	SLBP	MMP14
CREB3L2	CCNE2	ANP32E	CCNE2	NOTCH2
CTSO	UBR7	TUBB4B	UBR7	NT5E
CXCL1	POLD3	GTSE1	POLD3	PFN2
CYP2F2	MSH2	KIF20B	MSH2	PLAUR
DCN	ATAD2	HJURP	ATAD2	PLOD1
DDIT4	RAD51	CDCA3	RAD51	PMEPA1
DDX58	RRM2	HN1	RRM2	SDC1
DEPDC6	CDC45	CDC20	CDC45	SERPINE1
EMILIN1	CDC6	TTK	CDC6	SERPINE2
ENO2	EXO1	CDC25C	EXO1	SERPINH1
ERBB2IP	TIPIN	KIF2C	TIPIN	SNAI2
ERCC6	DSCC1	RANGAP1	DSCC1	SPARC
FAM13C	BLM	NCAPD2	BLM	SPOCK1
FAS	CASP8AP2	DLGAP5	CASP8AP2	TFPI2
FBXO27	USP1	CDCA2	USP1	TGFBI
FBXO3	CLSPN	CDCA8	CLSPN	THBS1
FLAD1	POLA1	ECT2	POLA1	TIMP1
FMO1	CHAF1B	KIF23	CHAF1B	TNFRSF12A
FN1	BRIP1	HMMR	BRIP1	TPM1
FOSL2	E2F8	AURKA	E2F8	TPM4
FRG1		PSRC1	HMGB2	VCAN
GBP2		ANLN	CDK1	VIM
GHR		LBR	NUSAP1
GMPPA		CKAP5	UBE2C
HADH		CENPE	BIRC5
HEATR6		CTCF	TPX2
HIST1H1C		NEK2	TOP2A
HIST1H2BC		G2E3	NDC80
HIST2H2AA1		GAS2L3	CKS2
HIST2H2AA2		CBX5	NUF2
HIST2H2AC		CENPA	CKS1B
HIST2H2BE			MKI67
HIST2H3C1			TMPO
HIST2H3C2-PS			CENPF
HIST3H2A			TACC3
HP			FAM64A
ICK			SMC4
IFI205			CCNB2
IFNAR2			CKAP2L
IGFBP4			CKAP2
IGHMBP2			AURKB
IKBIP			BUB1
IL33			KIF11
IL6			ANP32E
INSIG2			TUBB4B
ITGB6			GTSE1
ITGB8			KIF20B
ITPA			HJURP
ITPR2			CDCA3
JHDM1D			HN1
KDM5B			CDC20
KDM6B			TTK
KLHL24			CDC25C
LBP			KIF2C
LCN2			RANGAP1
LCN8			NCAPD2
LCORL			DLGAP5
LENEP			CDCA2
LYRM5			CDCA8
LYZ1			ECT2
MFSD8			KIF23
MGP			HMMR
MMP9			AURKA
MS4A4D			PSRC1
MXD4			ANLN
NFE2L2			LBR
OCIAD1			CKAP5
OGN			CENPE
OSMR			CTCF
PAN3			NEK2
PAQR8			G2E3
PCDH10			GAS2L3
PCDHA1			CBX5
PCDHA10			CENPA
PCDHA11
PCDHA12
PCDHA2
PCDHA3
PCDHA4
PCDHA5
PCDHA6
PCDHA7
PCDHA8
PCDHA9
PCDHAC1
PCDHAC2
PDCD4
PDGFRB
PDZK1IP1
PIK3IP1
PIK3R3
PLIN4
PLSCR2
PLXNA2
PPIP5K1
PPP1R9A
PPP3R1
PTGFR
RGS3
RHOJ
RIK
RIN2
RPRD2
RTP4
SAA3
SCN2A1
SELENBP1
SERPINB1A
SERPINB9
SFI1
SLC1A3
SLC31A2
SLC7A11
SPHK1
STAT3
STAT5A
STOM
STOML1
TCF25
TCP11L2
TDO2
TEF
TICAM1
TLK1
TLR2
TMEM195
TMEM53
TMIGD1
TOB1
TRIB2
TRIM2
TRIM30D
TSC22D1
TSPAN11
VCAM1
VNN1
YPEL2
ZCCHC24
ZFAND5
ZFP68
ZFP809

## Sheet: Suppl.Table 3
Suppl.Table 3: Sequences of sgRNA oligos, primers
sgRNA oligos	Gene name	sgRNA sequence
	hTGFBR2	AACGTGCGGTGGGATCGTGC
	mTgfbr2	ACCTGCAGGAGTACCTCACG
	hRREB1	GCAGCACAACACAGACACTGG
	mTgfbr3 (sgRNA#1)	AACCTCCGCAGTACAGACCA
	mTgfbr3 (sgRNA#2)	TGGGTTGAAGGTACTCCGCA
qRT-PCR primers (Taqman assay)	Human gene
	GAPDH	Hs99999905_m1
	GSN	Hs00609272_m1
	HAS2	Hs00193435_m1
	IL11	Hs01055413_g1
	SERPINE1	Hs00167155_m1
	SNAI1	Hs00195591_m1
	DKK1	Hs00183740_m1
	AXIN2	Hs00610344_m1
	ITGB3	Hs01001469_m1
	MYLK2	Hs00263888_m1
	ULBP1	Hs00360941_m1
	ULBP2	Hs01127964_m1
	ULBP3	Hs00225909_m1
	ULBP4	Hs01026643_g1
	ULBP5	Hs01584111_mH
	ULBP6	Hs00867544_gH
	CXCL10	Hs00171042_m1
	IFNB1	Hs01077958_s1
	TMEM173	Hs00736955_g1
	Mouse gene
	Gapdh	Mm99999915_g1
	Smad7	Mm00484742_m1
	Snai1	Mm00441533_g1
	Il-11	Mm00434162_m1
	Pdgfb	Mm00440677_m1
	Serpine1	Mm00435858_m1
	Gsn	Mm00456679_m1
	Dkk1	Mm00438421_g1
	H60a	Mm01311160_m1
	H60b	Mm04243254_m1
	Raet1a	Mm04206137_gH
	Raet1b	Mm04207653_gH
	Ulbp1	Mm01180648_m1
	Ifnb1	Mm00439552_s1
	Tmem173	Mm01158117_m1
qRT-PCR primers (SYBR green assay)	Name	Forward	Reverse
	mGapdh	GTTGTCTCCTGCGACTTCA	GGTGGTCCAGGGTTTCTTA
	mIL11	TGTTCTCCTAACCCGATCCCT	CAGGAAGCTGCAAAGATCCCA
	mHas2	TGTGAGAGGTTTCTATGTGTCCT	ACCGTACAGTCCAAATGAGAAGT
	mSerpine1	TTCAGCCCTTGCTTGCCTC	ACACTTTTACTCCGAAGTCGGT
	mSnai1	GTCGTCCTTCTCGTCCACC	GGCCTGGCACTGGTATCTC
ChIP-PCR primers	Name	Forward	Reverse
	GSN enhancer	GTTTCTCCACCTGTAGGATG	CCTAGTAGTGATCCTTCCTG

## Sheet: Suppl.Table 4
Suppl. Table 4: List of antibodies used in this study
IF	Antibody	Company	Catalog number	Dilution
	Rat anti-Ki67	Invitrogen	Cat# 14-5698-80	1/1000
	Mouse mAb anti-Vimentin	Abcam	Cat# ab8069	1/500
	Chicken pAb anti-GFP	Aves Labs	Cat# GFP-1010	1/250
	Rat anti-CD31	BD Biosciences	Cat# 550274	1/250
	Rabbit pAb anti-mCherry	Abcam	Cat# ab167453	1/500
	Chicken pAb anti-mCherry	Abcam	Cat# ab205402	1/500
	Rat mAb anti-E-cadherin	Abcam	Cat# ab11512	1/200
	Rabbit pAb anti-Fibronectin	Abcam	Cat# ab2413	1/250
	Rabbit mAb anti-beta catenin	Abcam	Cat# ab32572	1/500
	Rabbit pAb anti-ZO1	Abcam	Cat# ab96587	1/500
	Mouse mAb anti-EpCAM	Cell Signaling Technology	Cat# 2929S	1/200
	Cytokeratin Pan Antibody	Thermo Fisher Scientific	Cat# MA5-13203	1/100
	Mouse mAb anti-p27	Cell Signaling Technology	Cat# 3698	1/100
	Alexa Fluor 568 Phalloidin	Thermo Fisher Scientific	Cat# A12380	5 unit/mL
	Alexa Fluor 647 Phalloidin	Thermo Fisher Scientific	Cat# A22287	5 unit/mL
	goat anti-chicken 488	Thermo Fisher Scientific	Cat# A-11039	1/500
	goat anti-mouse 488	Thermo Fisher Scientific	Cat# A-21121	1/500
	goat anti-chicken 594	Thermo Fisher Scientific	Cat# A-11042	1/500
	goat anti-rabbit 594	Thermo Fisher Scientific	Cat# A-11012	1/500
	goat anti-rat 594	Thermo Fisher Scientific	Cat# A-11007	1/500
	goat anti-rat 647	Thermo Fisher Scientific	Cat# A-21247	1/500
	goat anti-rabbit 647	Thermo Fisher Scientific	Cat# A-21245	1/500
Western blot	Antibody	Company	Catalog number	Dilution
	Rat mAb anti-Sox2	Thermo Fisher Scientific	Cat# 14-9811-82	1/200
	Rabbit mAb anti-Sox9	Abcam	Cat# ab185966	1/1000
	Rabbit mAb anti-Sox9	Cell Signaling Technology	Cat# 82630S	1/1000
	Rabbit mAb anti-NKX2-1	Abcam	Cat# ab76013	1/1000
	Rabbit mAb anti-NKX2-1	Cell Signaling Technology	Cat# 12373S	1/1000
	Mouse mAb anti-TGFBR2	Santa Cruz	Cat# sc-17792	1/100
	Rabbit mAb anti-E-cadherin	Cell Signaling Technology	Cat# 3195	1/500
	Rabbit mAb anti-beta catenin	Abcam	Cat# ab32572	1/1000
	Rabbit mAb anti-integrin b3	Cell Signaling Technology	Cat# 13166	1/1000
	Rabbit mAb anti-Vimentin	Cell Signaling Technology	Cat# 5741	1/1000
	Rabbit pAb anti-Fibronectin	Abcam	Cat# ab2413	1/500
	Rabbit pAb anti-gelsolin	Thermo Fisher Scientific	Cat# 11644-2-AP	1/1000
	Mouse mAb anti-MYLK2	Santa Cruz	Cat# sc-58803	1/500
	Mouse mAb anti-b-actin	Cell Signaling Technology	Cat# 3700	1/5000
	Rabbit pAb anti-b-actin	Cell Signaling Technology	Cat# 4967S	1/3000
Flow cytometry	Antibody	Company	Catalog number	Dilution
	Mouse CD45, violetFluor 450	Tonbo Biosciences	Cat# 35-0041-U100	1/200
	Mouse CD4, FITC	Tonbo Biosciences	Cat# 35-0041-U100	1/200
	Mouse CD8a, PE-Cy7	Tonbo Biosciences	Cat# 60-0081-U100	1/200
	Mouse CD8a, APC	Tonbo Biosciences	Cat# 20-0081-U100	1/200
	Mouse NK1.1, APC	Tonbo Biosciences	Cat# 20-5941-U100	1/200
	Mouse Lamp1, eFluor660	eBiosciences	Cat# 50-112-8662	1ug/ml
	Mouse TNF-a, FITC	BioLegend	Cat# 506304	1ug/ml
	Mouse H-2Kb/H-2Db, APC/Fire™ 750	BioLegend	Cat#114617	1/1000
	Human HLA-A,B,C, APC	BioLegend	Cat##311409	1/1000

## Sheet: Suppl.Table 5
Suppl.Table 5: Hashtag antibodies used for scRNA-seq sample labeling
Sample	TGF-β treatment time	Anti-human Hashtag antibody	Barcode sequence	Dilution
1 & 2	Control (0 h) (two petri dishes combined)	TotalSeq-A0251 or	GTCAACTCTTTAGCG	1/100
		TotalSeq-A0252	TGATGGCCTATTGGG	1/100
	3 h	TotalSeq-A0253	TTCCGCCTCTCTTTG	1/100
	1 d	TotalSeq-A0254	TCTTCGACTCCTGAG	1/100
	3 d	TotalSeq-A0255	AAGTATCGTTTCGCA	1/100
	5 d	TotalSeq-A0256	GGTTGCCAGATGTCA	1/100
	7 d	TotalSeq-A0257	TCTGAGCTGATCGTG	1/100

## Sheet: Suppl.Table 6
Suppl.Table 6: Yield of scRNA-seq data post pre-processing steps
TGF-β treatment time	Number of cells	Median of UMIs/cell	Median of genes/cell
Control (0 h)	369	11247	3106
3 h	1371	12261	3322
1 d	2498	11827.5	3221
3 d	3269	10836	3057
5 d	2824	10501	2985.5
7 d	2408	9345.5	2800
