# Supplementary material for: TGFβ induces an atypical EMT to evade immune mechanosurveillance in lung adenocarcinoma dormant metastasis
Source: Nat Cancer. 2026 Jan 5;7(1):131–49. doi: 10.1038/s43018-025-01094-y (PMC12858408; doi:10.1038/s43018-025-01094-y)
Supplement: Supplementary file 5 — Statistical Source Data. [file 43018_2025_1094_MOESM5_ESM.xlsx]

## Sheet: Fig.1b
Fig.1b: morpholoical analysis of LCC cells in vivo
H2087-LCC		Elongated	Round	Small cluster	Total
	Day 7	25	6	1	32
	Day 49	1	16	1	18
M802T4-LCC		Elongated	Round	Small cluster	Total
	Day 7	197	54	2	253
	Day 49	12	117	6	135

## Sheet: Fig.1d
Fig.1d: TGF-b reporter and Ki67 quantification in vivo
	mCh+, ki67-	mCh+, ki67+	mCh-, ki67-	mCh-, ki67+	Total
H2087-lCC	93	6	23	7	129
M802T4-LCC	45	1	15	2	63

## Sheet: Fig.1g
Fig.1g: H2087_LCC TGF-b reporter and E-cad, FN1 quantification
	mCh+, E-cad-	mCh+, E-cad+	mCh-, E-cad-	mCh-, E-cad+	Total
	64	12	3	8	87
	mCh+, FN1+	mCh+, FN1-	mCh-, FN1+	mCh-, FN1-	Total
	43	7	1	2	53

## Sheet: Fig.1j
Fig.1j: M802T4-LCC TGF-b reporter and E-cad, FN1 quantification
	mCh+, E-cad-	mCh+, E-cad+	mCh-, E-cad-	mCh-, E-cad+	Total
	49	1	17	4	71
	mCh+, FN1+	mCh+, FN1-	mCh-, FN1+	mCh-, FN1-	Total
	26	12	0	13	51

## Sheet: Fig.1l
Fig.1l: M802T4-LCC and Tgfbr2 KO Immune-depletion short term
Day	M802T4-LCC							Tgfbr2 KO#1							Tgfbr2 KO#2							Tgfbr2 KO#3
0	1250000	984000	3620000	1240000	2780000	4030000	6260000	633000	1760000	2790000	1850000	1670000	1720000	3500000	3750000	8260000	9160000	12200000	5040000	13300000	17500000	6810000	5050000	3790000	5290000	3460000	20500000
3	180000	293000	359000	99300	81200	249000	437000	52600	292000	627000	720000	101000	455000	975000	57600	164000	425000	325000	77800	57400	269000	2270000	666000	420000	2110000	648000	5020000
7	101000	319000	312000	160000	96900	380000	392000	126000	575000	878000	1430000	106000	559000	2910000	69800	139000	345000	211000	87300	96600	105000	739000	757000	614000	2110000	2310000	14600000
14	114000	1510000	2000000	378000	161000	499000	287000	184000	578000	2230000	14500000	906000	1520000	3280000	1070000	384000	821000	739000	205000	334000	432000	3810000	2810000	1420000	7420000	3920000	29000000
21	3860000	42000000	21400000	13300000	206000	7160000	5540000	2170000	66200000	254000000	498000000	16900000	38800000	81600000	5090000	13000000	17300000	16900000	611000	4470000	8120000	50000000	136000000	90800000	523000000	120000000	203000000

## Sheet: Fig.1m
Fig.1M: M802T4-LCC and Tgfbr2 KO Immune-depletion long term
Day	M802T4-LCC							Tgfbr2 KO#1							Tgfbr2 KO#2							Tgfbr2 KO#3
0	3860000	4570000	6310000	6720000	8300000	5000000	7590000	2800000	4250000	5590000	3270000	3810000	3440000	3520000	13100000	9100000	23000000	30000000	21700000	23300000	27200000	6360000	9950000	9640000	10600000	5860000
3	636000	1760000	952000	955000	807000	461000	1230000	563000	1200000	474000	686000	828000	263000	1560000	148000	274000	436000	157000	876000	725000	334000	1480000	4110000	2410000	4150000	5390000
7	1260000	1910000	3220000	2060000	878000	206000	1900000	2380000	3700000	3580000	3360000	1590000	649000	920000	207000	766000	348000	215000	469000	2130000	308000	253000	2210000	1620000	756000	1450000
14	60800	110000	233000	153000	37800	57100	222000	36500	53900	58200	105000	47100	54200	57000	75500	48200	54600	82500	64900	64300	63700	38900	71000	61800	61100	48800
21	294000	285000	271000	443000	1030000	111000	361000	133000	185000	123000	166000	108000	155000	138000	209000	141000	121000	144000	125000	228000	160000	135000	160000	146000	152000	223000
28	220000	77300	103000	355000	82500	58100	77100	79600	59300	68500	66600	78400	65600	81900	54300	57900	75000	68900	69700	72600	64700	60100	64400	80500	79200	81000
35	242000	128000	429000	438000	346000	104000	76100	93500	86400	80200	80600	74000	80700	88600	139000	80700	56200	103000	71200	82200	90900	92900	84900	74100	109000	104000
42	706000	162000	265000	3560000	236000	232000	270000	147000	93300	109000	157000	84000	442000	347000	242000	150000	115000	212000	450000	87400	101000	56400	138000	84500	229000	110000
49	5760000	619000	1700000	6160000	4270000	82600	136000	50300	61800	76300	74600	75900	143000	142000	156000	454000	111000	122000	181000	66500	70100	64400	198000	194000	165000	75700
56	6810000	449000	1320000	4150000	514000	271000	316000	77200	193000	125000	126000	97700	334000	250000	306000	1050000	325000	319000	196000	352000	71400	232000	93200	189000	186000	73700
63	12800000	1990000	4940000	31000000	23700000	205000	207000	175000	85000	167000	203000	163000	73600	189000	202000	18800000	192000	194000	187000	209000	186000	131000	136000	153000	154000	125000
70	10900000	2320000	29000000	19600000	52300000	229000	271000	300000	281000	132000	74600	73200	238000	201000	309000		285000	136000	262000	280000	135000	178000	319000	223000	289000	187000
77	42800000	43400000	18800000	33800000	108000000	50400	44100	47800	43000	43100	38900	34100	42700	37500	54400		38600	31000	37500	62500	128000	38700	40300	34900	35900	46800
