# Supplementary material for: TGFβ induces an atypical EMT to evade immune mechanosurveillance in lung adenocarcinoma dormant metastasis
Source: Nat Cancer. 2026 Jan 5;7(1):131–49. doi: 10.1038/s43018-025-01094-y (PMC12858408; doi:10.1038/s43018-025-01094-y)
Supplement: Supplementary file 6 — Statistical Source Data. [file 43018_2025_1094_MOESM6_ESM.xlsx]

## Sheet: Fig.2b
Fig.2b: H2087-LCC and SO TGF-b treatment morphological quantifcation
H2087-LCC		Round										Elongated
	TGF-b(3d)	7.9	12.8	4.2	17.2	4.3	7.4	10.5	14	14.7	6.2	92.1	87.2	95.8	82.8	95.7	92.6	89.5	86	85.3	93.8
	TGF-b(7d)	86.3	85.3	87.3	84.4	93.5	87.9	86.6	88.2	83.6	89.3	13.7	14.7	12.7	15.6	6.5	12.1	13.4	11.8	16.4	10.7
H2087-SO#1		Round								Elongated
	TGF-b(3d)	6.5	0	6.5	6.1	6.2	8.5	6.3	7.8	93.5	100	93.5	93.9	93.8	91.5	93.8	92.2
	TGF-b(7d)	11.6	16.7	7.7	11.8	12.8	9	8.8	13.2	88.4	83.3	92.3	88.2	87.2	91	91.2	86.8
H2087-SO#2		Round								Elongated
	TGF-b(3d)	13.8	18.3	17.2	3.2	4.3	11.4	12	7.7	86.2	81.7	82.8	96.8	95.7	88.6	88	92.3
	TGF-b(7d)	22.5	20.9	17.3	29.6	23.5	13.2	18.4	10	77.5	79.1	82.7	70.4	76.5	86.8	81.6	90

## Sheet: Fig.2d
Fig.2d: M802T4-LCC and SO TGF-b treatment morphological quantifcation
M802T4-LCC		Round									Elongated
	TGF-b(3d)	5.4	10	4.8	7.9	6.3	11.4	7.1	7.5		94.6	90	95.2	92.1	93.8	88.6	92.9	92.5
	TGF-b(7d)	73.4	79	75	72	64.8	67.9	57.1	77.8	73.1	26.6	21	25	28	35.2	32.1	42.9	22.2	26.9
M802T4-SO		Round								Elongated
	TGF-b(3d)	6.7	5.3	6	13	14.1	17.8	13.2	10.9	93.3	94.7	94	87	85.9	82.2	86.8	89.1
	TGF-b(7d)	8.8	6.6	4.3	6.1	4.7	4.3	5	5.7	91.2	93.4	95.7	93.9	95.3	95.7	95	94.3

## Sheet: Fig.2i
Fig.2i: volcano plot of Hallmark pathways in H2087-LCC upon TGF-b treatment
	NES	-log10(p-val)
HALLMARK_MYOGENESIS	1.78399	4
HALLMARK_COAGULATION	1.72394	4
HALLMARK_EPITHELIAL_MESENCHYMAL_TRANSITION	1.62608	4
HALLMARK_TGF_BETA_SIGNALING	1.61649	2.36673
HALLMARK_INTERFERON_ALPHA_RESPONSE	1.5698	4
HALLMARK_NOTCH_SIGNALING	1.56349	1.87954
HALLMARK_PANCREAS_BETA_CELLS	1.55459	1.92942
HALLMARK_APICAL_SURFACE	1.55127	1.98098
HALLMARK_HEDGEHOG_SIGNALING	1.51051	1.46693
HALLMARK_WNT_BETA_CATENIN_SIGNALING	1.46802	1.66213
HALLMARK_KRAS_SIGNALING_UP	1.46663	2.45839
HALLMARK_BILE_ACID_METABOLISM	1.44415	1.94558
HALLMARK_INTERFERON_GAMMA_RESPONSE	1.43975	2.33696
HALLMARK_INFLAMMATORY_RESPONSE	1.43499	2.63649
HALLMARK_HEME_METABOLISM	1.43406	2.32889
HALLMARK_ANGIOGENESIS	1.42494	1.31505
HALLMARK_COMPLEMENT	1.40265	2.08839
HALLMARK_KRAS_SIGNALING_DN	1.37289	1.93146
HALLMARK_ESTROGEN_RESPONSE_EARLY	1.36371	1.85126
HALLMARK_APICAL_JUNCTION	1.33174	1.63548
HALLMARK_GLYCOLYSIS	1.23841	1.15836
HALLMARK_PROTEIN_SECRETION	1.19841	0.833272
HALLMARK_ALLOGRAFT_REJECTION	1.14307	0.715705
HALLMARK_PEROXISOME	1.12697	0.61284
HALLMARK_UV_RESPONSE_DN	1.12322	0.647639
HALLMARK_IL2_STAT5_SIGNALING	1.09596	0.581993
HALLMARK_IL6_JAK_STAT3_SIGNALING	1.07132	0.467588
HALLMARK_HYPOXIA	1.05414	0.462897
HALLMARK_APOPTOSIS	1.04639	0.435157
HALLMARK_CHOLESTEROL_HOMEOSTASIS	0.912761	0.193311
HALLMARK_P53_PATHWAY	0.877914	0.105235
HALLMARK_ANDROGEN_RESPONSE	0.864395	0.123998
HALLMARK_ADIPOGENESIS	0.765633	0.0190307
HALLMARK_MYC_TARGETS_V1	-2.9473	4
HALLMARK_E2F_TARGETS	-2.91342	4
HALLMARK_MYC_TARGETS_V2	-2.72052	4
HALLMARK_G2M_CHECKPOINT	-2.44471	4
HALLMARK_OXIDATIVE_PHOSPHORYLATION	-2.04713	4
HALLMARK_DNA_REPAIR	-1.61991	4
HALLMARK_TNFA_SIGNALING_VIA_NFKB	-1.61206	4
HALLMARK_UNFOLDED_PROTEIN_RESPONSE	-1.57195	4
HALLMARK_MTORC1_SIGNALING	-1.46242	4
HALLMARK_FATTY_ACID_METABOLISM	-1.32131	1.90849
HALLMARK_ESTROGEN_RESPONSE_LATE	-1.24498	1.83885
HALLMARK_REACTIVE_OXIGEN_SPECIES_PATHWAY	-1.23425	0.890278
HALLMARK_MITOTIC_SPINDLE	-1.22018	1.35539
HALLMARK_SPERMATOGENESIS	-1.15335	0.891298
HALLMARK_UV_RESPONSE_UP	-1.13356	0.878821
HALLMARK_XENOBIOTIC_METABOLISM	-0.991838	0.410687
HALLMARK_PI3K_AKT_MTOR_SIGNALING	-0.866598	0.111308
