# Supplementary material for: TGFβ induces an atypical EMT to evade immune mechanosurveillance in lung adenocarcinoma dormant metastasis
Source: Nat Cancer. 2026 Jan 5;7(1):131–49. doi: 10.1038/s43018-025-01094-y (PMC12858408; doi:10.1038/s43018-025-01094-y)
Supplement: Supplementary file 8 — Statistical Source Data. [file 43018_2025_1094_MOESM8_ESM.xlsx]

## Sheet: Fig.3c
Fig.3c: H2087-LCC TGF-b treatment Ki67 and p27 quantification
	Ki67 intensity			p27 intensity
	Elongated (Day3)	Round (Day7)		Elongated (Day3)	Round (Day7)
	21.651	3.935		32.1528	48.6147
	20.921	23.779		32.9691	48.4423
	1.089	12.97		39.2074	48.1161
	76.177	4.048		52.9661	41.1643
	44.629	2.937		44.8563	42.2301
	90.974	1.708		35.1654	42.3622
	5.754	6.758		35.8612	55.727
	70.817	1.53		27.4254	36.8566
	32.943	1.131		32.5796	50.5631
	14.871	4.571		45.1111	59.4648
	69.416	1.209		44.7973	69.4633
	8.178	5.043		36.8004	47.137
	44.984	16.101		36.2258	59.3431
	55.713	8.725		30.877	44.3491
	8.854	0.201		33.1558	63.0601
	6.183	10.796		34.9445	56.5601
	22.481	4.339		36.5331	58.3534
	24.557	1.631		30.6552	56.0597
	15.733	16.6		38.7916	54.4584
	12.427	4.579		30.0624	65.933
	14.155	1.369		28.8448	104.824
	6.055	0.9		37.0304	60.5584
	7.76	2.362		41.2656	73.403
	13.347	1.126		33.046	68.7315
	7.82	8.636		32.0646	74.8862
	32.195	3.908		38.2632	40.0558
	62.21	15.785		31.035	41.3783
	11.449	0.127		41.6436	44.4173
	19.135	1.076		31.4781	38.0411
	14.651	3.758		25.296	39.1477
	20.431	1.529		36.0741	35.9274
	6.411	2.329		40.8847	41.6247
	16.399	21.075		45.7524	53.6788
	28.566	0.628		46.3804	54.121
	4.556	2.837		36.7081	51.1259
	9.06	2.517		39.256	55.6389
	116.984	1.096		44.3345	37.1913
	31.831	3.392		39.5854	51.2281
	25.09	27.752		38.5992	51.1706
	7.296	0.625		36.1911	38.6031
	16.705	1.637		37.6961	51.1131
	6.793	1.171		35.5246	63.3953
	1.932	10.266		36.323	51.597
	7.38	0.829		39.6674	55.7054
	11.823	2.898		35.1097	58.718
	6.932	1.19		46.7315	82.6507
	3.947	2.241		37.6693	62.5679
	1.639	4.589		35.1327	54.5808
	9.411	10.278		43.3008	68.386
	15.339	6.498		34.1719	49.4323
	4.732	0.631		42.6163	75.6252
	21.417	7.301		36.1486	52.1683
	11.307	1.879		38.0469	49.0766
	10.513	0.251		49.8496	54.526
	17.042	0.86		36.7919	60.4826
	127.013	0.244		44.2937	76.127
	9.759	5.286		46.2089	52.0043
	13.47	0.888		38.6544	60.6291
	63.792	1.448		46.8552	78.8508
	4.264	9.518		54.4561	65.2316
	21.11	1.612		35.7533	63.6759
	20.172	11.059		51.2457	80.785
	16.103	0.649		48.9167	69.1396
	24.599	0.938		39.7785	52.9643
	80.443	2.195		35.6229	52.7537
	43.2	5.754		33.5983	73.3453
	7.827	0.645		39.4948	66.4553
	61.842	5.006		38.0375	86.6646
	14.204	5.426		35.4738	66.4844
	8.272	2.191		33.3742	50.4139
	39.555	4.025		30.6096	60.0816
	71.839	5.642		36.2784	82.4652
	36.996	20.877		29.618	76.2024
	1.194	0.715		42.0415	74.8633
	69.459	5.021		31.7005	69.7905
	8.254	3.997		42.3345	62.9516
	93.026	4.785		48.092	27.9807
	47.785	2.65		59.1135	79.8247
	17.378	4.526		39.9186	47.3911
	6.182	6.098		37.2359	70.8486
	5.213	6.095		43.7475	57.8843
	33.625	2.516		45.4698	51.0556
	24.859	4.792		49.8262	55.0516
	46.838	0.553		38.9347	41.2181
	20.632	0.243		57.8186	48.0995
	7.004	3.728		39.1935	49.7651
	6.705	3.002		40.1823	48.9527
	73.848	3.438		36.5809	76.4049
	4.791	3.482		39.7251	58.9497
	33.309	1.161		37.0285	49.8076
	5.871	2.394		41.8322	50.0098
	78.571	3.674		43.6493	61.2148
	6.876	1.493		40.2282	47.3743
	4.312	0.352		47.7831	56.2143
	10.447	0.754		53.7696	65.2395
	7.852	4.056		46.6885	62.6348
	12.742	1.38		61.6582	50.4345
	5.851	2.393		53.4195	48.7398
	17.406	1.428		46.0316	50.0306
	150.694	2.082		44.6246	49.786
	41.04	1.377		40.5825	53.172
	40.959	2.797		44.4055	46.8967
	19.903	4.445		56.3291	54.9045
	19.39	1.536		35.5571	54.5309
	14.781	1.275		48.0519	37.2327
	30.951	2.187		43.9232	46.834
	21.049	1.011		44.2031	71.1635
	34.122	4.692		52.7295	60.2889
	66.525	1.337		47.3867	64.2654
	39.788	1.138		47.5256	68.4061
	20.077	2.418		39.2528	55.5935
	20.127	2.302		34.1958	71.2233
	21.831	25.866		48.7339	66.5597
	5.618	22.919		42.1451	75.0675
	52.567	5.63		41.2624	45.4157
	15.577	2.526		32.1789	59.6564
	22.959			40.1719	70.6414
	14.007			41.3311	54.1674
	9.274			36.2483	61.6376
	35.495			47.4607	56.676
	26.128			31.8241	56.8554
	34.499			39.2875	63.6337
	10.021			35.15	57.3457
	131.184			43.7798	62.1515
	22.034			36.8545	68.8724
	23.084			39.5871	59.8294
	36.782			39.0793	57.6369
	9.152			34.0746	36.3715
	41.206			34.244	46.699
	36.974			39.2992	70.1141
	28.293			37.7753	48.9683
	31.082			37.5118	59.8454
	104.368			34.3046	59.1396
	139.332			33.5403	46.5074
	67.217			31.8455	45.0216
	30.471			35.5033	54.6591
	40.933			41.598	50.6153
	25.575			33.0172	67.4826
	36.48			48.3381	58.6298
	142.135			38.3324	79.656
	24.53			31.8719	65.0534
	32.615			46.5989	53.036
	22.373			32.6084	57.0614
	32.885			30.7529	59.8714
	131.509			35.5387	43.3031
	10.407			34.3691	46.2297
	10.463			40.902	50.4873
	42.054			35.0069	53.4481
	27.202			45.7249	38.152
	97.238			62.6789	39.8639
	59.399			54.1213	53.9052
	25.689			42.1567	35.5025
	2.483			31.6865	44.4182
	51.383			35.5372	53.0627
	29.359			40.6284	43.3542
	1.411			33.8182	44.8745
	5.643			43.9541	56.1267
	12.611			42.5673	44.5699
	11.056			44.9246	43.7455
	45.54			34.0748	44.1654
	16.963			29.6397	54.4753
	14.983			39.4808	57.019
	20.13			33.5634	37.6523
	13.382			50.3024	44.6925
	35.133			34.4802	48.6315
	57.171			35.9169	44.6641
	5.139			37.4473	49.9751
	9.318			37.171	48.9237
	2.601			30.5431	36.1382
	28.581			32.0444	34.8817
	6.721			39.0034	41.4809
	25.006			32.5873	52.8591
	24.464			31.0301	52.7565
	45.783			29.7851	72.166
	45.415			40.4688	53.0727
	12.989			37.4612	53.6861
	8.607			40.2536	48.3809
	57.832			43.487	61.1338
	50.188			33.2994	54.7826
	33.81			39.0855	55.5762
	70.114			33.2142	58.3559
	11.148			44.1401	59.4208
	9.051			42.6999	52.3936
	18.606			44.7858	58.5249
	33.526			37.959	72.2248
	3.167			28.7829	71.6962
	23.233			32.7444	70.3398
	10.425			45.4503	58.2413
	2.692			30.0382	66.1516
	4.285			29.7111	56.8529
	1.711			32.1221	86.2633
	40.52			36.0375	59.9649
	11.013			37.385	62.5387
	34.242			28.991	60.3557
	17.781			37.9449	56.1004
	17.968			27.9318	83.4849
	11.82			40.1013	64.3604
	18.464			31.7009	58.5616
	16.633			29.5938	50.8354
	3.607			38.7808	49.6664
	65.519			31.433	74.6698
	22.573			37.7168	57.1947
	39.22			33.292	61.3597
	9.25			25.5423	55.1353
	6.092			29.9402	66.4523
	26.75			36.3382	60.8963
	96.873			35.5561	53.6676
	2.991			49.398	49.4944
	17.794			32.4284	58.7045
	42.13			40.017	56.0122
	9.236			32.916	55.93
	1.966			39.55	46.547
	64.503			38.9582	57.8143
	7.391			35.1551	52.6875
	38.225			34.4869	86.712
	5.028			37.1252	60.5507
	30.234			38.5456	62.0457
	7.568			34.0033	78.6513
	63.861			34.8669	67.9967
	35.33			31.3436	50.9717
	7.483			33.4204	64.2032
	7.61			36.5555	50.7978
	66.362				46.8315
	16.974				56.3926
	25.18				57.9568
	39.381				47.8617
	30.832				65.3923
	36.267				64.4667
	21.786				59.7557
	20.563				43.2498
	2.694				54.7367
	22.384				52.1183
	21.635				40.7759
	17.88				62.779
	10.203				50.4691
	14.815				56.1277
	16.399				51.1219
	13.86				52.921
	39.755				53.6343
	17.524				49.1977
	96.382				41.164
	15.11				61.7738
	17.533				51.8945
	46.255				59.1929
	24.843				57.2277
	38.091				45.3715
	36.899				46.7283
	2.768				50.2807
	16.819				53.3142
	5.378				52.053
	27.263				63.348
	12.26				63.2216
	10.83				52.6859
	16.935				50.4527
	19.384				52.3862
	27.729				59.8043
	43.555				51.9195
	36.802				54.6523
	54.498				49.6135
	58.776				61.4121
	44.898				54.2637
	72.7				53.0402
	9.463				45.9255
	14.288				45.7802
	4.496				51.0515
	55.318
	34.634
	20.495
	92.265
	93.327
	14.603
	28.93
	49.615
	91.589
	5.012
	101.672
	41.611
	84.084
	30.009
	84.039
	13.823
	48.524
	26.879
	52.623
	100.335
	97.048
	34.79
	12.117
	91.858
	50.535
	62.83
	47.199
	76.249
	70.737
	27.434
	46.745
	2.03
	13.139
	43.175

## Sheet: Fig.3d
Fig.3d: H2087-LCC and SO cells TGF-b treatment Edu assay
	H2087-LCC Edu+ cell %				H2087-SO#1 Edu+ cell %				H2087-SO#2 Edu+ cell %
	SB	TGF-b(3day)	TGF-b(7day)		SB	TGF-b(3day)	TGF-b(7day)		SB	TGF-b(3day)	TGF-b(7day)
	41.4474	45.5556	15.4762		38	30.2326	26.3158		50.2222	39.8058	35.1064
	50.2732	39.0244	27.5862		38.5185	30.6452	28.0992		50.25	40.9836	38.2979
	40.9574	28.9773	8.7719		38.9937	31.1688	28.7356		50.6849	41.573	39.5833
	40	21.6561	19.7674		40	32.0513	30.3797		51.5957	41.9355	43.0769
	30.5	34.7458	13.2075		42.1801	33.6957	30.8824		52.7094	43.2692	47.3684
	30.8901	32.7731	7.9365		42.2764	34.4262	34.3284		52.9412	44.5946	48.6486
	64.2276	22.8296	37.931		43.1373	35.6589	35.1648		53.4247	44.6809	50
	37.8698	24.2991	17.1171		43.75	37.0787	38.0952		54.4776	46.8085	50
	33.887	31.3725	9.7561		44.5946	37.3494	38.4615		55.0239	47.8261	51.4706
	42.7835	44.3396	12.1951		45.2128	38.3838	39.1304		57.2464	50	53.0612
	32.5967	15.4696	17.7419		46.7066	39.4366	39.3939		58.3784	50	55.5556
	24.5614	33.5664	10.1695		47.3373	40.7407	39.759		62.0155	52.1739	55.8824
	30.5419	31.8352	23.1884		47.4227	46.9697	43.8356		62.3932	53.8462	57.377
	54.4715	18.4211	14.3939		48.0392	49.3333	48.3871		62.7907	57.8313	57.7778
	30.9211	23.913	16.3462		48.8479	50.6024	50.9434		63.1579	63.1579	57.8125
	45.1883	39.4161	14.8148
	37.6535	42.5414	25.5814
	45.9302	19.4631	25.4237

## Sheet: Fig.3f
Fig.3i: CDK inhibitors expression in H2087-LCC upon TGF-b treatment
		SB		TGF-b(3day)		TGF-b(7day)
	CDKN1A	1125	1165	3091	3660	4262	3373
	CDKN1B	1327	1576	1147	1302	1547	1364
	CDKN1C	30	38	21	26	14	15
	CDKN2A	2223	2072	2180	2617	3097	2579
	CDKN2B	276	285	797	895	1376	1199
	CDKN2C	1412	1525	1002	1090	931	777
	CDKN2D	167	214	143	209	182	149

## Sheet: Fig.3g
Fig.3g: qPCR of DKK1 expression in H2087-LCC and SO cells upon TGF-b treatment
Experiment #1 (shown in Fig.3g)		SB			TGF-b(3day)			TGF-b(7day)
	H2087-LCC	0.857	1.167	0.976	1.105	1.415	1.231	3.028	4.929	3.633
	SO#1	0.086	0.144	0.104	0.172	0.223	0.193	0.449	0.637	0.519
	SO#2	0.32	0.654	0.398	0.946	1.205	1.052	1.172	1.438	1.284
	SO#3	0.014	0.018	0.016	0.017	0.049	0.021	0.02	0.034	0.025
	SO#4	0.031	0.07	0.039	0.068	0.098	0.079	0.043	0.056	0.048
Experiment #2		SB			TGF-b(3day)			TGF-b(7day)
	H2087-LCC	0.785	1.274	0.941	5.755	7.848	6.558	8.998	16.535	11.06
	SO#1	0.061	0.178	0.073	0.195	0.273	0.224	0.194	0.284	0.226
	SO#2	0.231	0.425	0.284	0.637	0.824	0.712	0.735	0.986	0.833
	SO#3	0.009	0.098	NA	0.014	0.034	0.018	0.038	0.088	0.047
	SO#4	0.095	0.142	0.111	0.064	0.149	0.08	0.126	0.168	0.142		NA=excluded outlier

## Sheet: Fig.3h
Fig.3h: DKK1 ELISA in H2087-LCC and SO cells upon TGF-b treatment
	SB		TGF-b(3 days)		TGF-b(7 days)
H2087-LCC	1.05851	0.999784	1.36614	1.58133	3.09582	3.28002
SO#1	0.150345	0.137701	0.159944	0.143922	0.171444	0.149858
SO#2	0.251166	0.366327	0.337753	0.34895	0.297274	0.29202
SO#3	0.419591	0.319438	0.163875	0.255008	0.291438	0.10753
SO#4	0.049524	0.045136	0.128941	0.094362	0.096279	0.077181

## Sheet: Fig.3i
Fig.3i: qPCR of Axin2 expression in H2087-LCC and SO cells upon WNT3a treatment
Experiment #1 (shown in Fig.3i)		Ctrl			WNT3A
	H2087-LCC	0.753	1.329	0.918	1.327	2.144	1.589
	SO#1	0.596	1.677	0.727	9.782	22.173	12.223
	SO#2	0.82	1.23	0.95	4.416	5.143	4.733
	SO#3	0.807	1.246	0.947	2.947	3.596	3.228
	SO#4	0.626	1.599	0.775	9.412	17.274	11.554
Experiment #2		Ctrl			WNT3A
	H2087-LCC	0.841	1.191	0.97	4.782	7.804	5.741
	SO#1	0.794	1.257	0.946	19.878	30.555	23.501
	SO#2	0.744	1.343	0.912	8.185	12.621	9.686
	SO#3	0.634	1.576	0.789	13.267	22.273	16.03
	SO#4	0.779	1.284	0.937	12.858	14.787	13.721

## Sheet: Fig.3j
Fig.3j: qPCR analysis of EMT markers expression in KPad2 cells upon TGF-b treatment
			TGF-β
		SB	d3	d7
	Cdh1	1	0.62	0.62			Max	N=1 biological repeat
	Snai	1	32.431	44.876				n=3 technical repeats
	Zeb1	1	1.9	2.86			Min
	Il11	1	200.45	157.82
	Pdgfb	1	5.502	6.712
	Serpine1	1	100.674	110.92
			SB			AVE	TGF-β (d3)			AVE	TGF-β (d7)
		CDH1	1.03	1.03	0.94	1	0.66	0.61	0.62	0.63	0.64	0.61	0.61
		SNAIL	0.74	NA	1.26	1	37.98	33.97	25.34	32.43	41.73	52.62	40.28
		ZEB1	0.96	1.04	1	1	1.87	1.99	1.86	1.90667	2.86	2.92	2.82
		IL11	0.913	0.68	1.41	1.001	204.91	204.91	191.54	200.453	150.44	173.92	149.12
		PDGFB	1.11	1.06	0.83	1	4.61	5.88	6.01	5.5	6.63	6.75	6.76
		SERPINE1	1.049	0.976	0.975	1	101.83	98.67	101.52	100.673	106.06	110.23	116.48

## Sheet: Fig.3k
Fig.3k: p27 quantification in KPad2 cells treated with TGF-b
		Round	Elongated
	P27-	9.09	60.29	N=44	N=2 biological repeats
	P27+	90.9	39.71	N=68	n=44 & 68 cells

## Sheet: Fig.3l
Fig.3l: qPCR analysis of DKK1 expression in Kpad2 and SO cells upon TGF-b treatment
		CTR			TGF-b
	KPad2	0.631422	1.36858	NA	2.912	2.85801	3.57021
	SO#1	0.277715	0.0495379	0.317687	0.490847	0.459566	0.767556
	SO#2	0.0987787	0.0385893	0.0756427	0.0967012	0.240261	0.722304		NA=excluded outlier
