# Supplementary material for: TGFβ induces an atypical EMT to evade immune mechanosurveillance in lung adenocarcinoma dormant metastasis
Source: Nat Cancer. 2026 Jan 5;7(1):131–49. doi: 10.1038/s43018-025-01094-y (PMC12858408; doi:10.1038/s43018-025-01094-y)
Supplement: Supplementary file 9 — Statistical Source Data. [file 43018_2025_1094_MOESM9_ESM.xlsx]

## Sheet: Fig.4a
Fig.4a: volcano plot of cytoskeleton regulator expression in H2087-LCC cells upon TGF-b treatment
		log2(FC)	-log10(p value)
	ITGB3	2.18682	162
	MYLK2	1.83166	93.4
	ITGB8	1.80861	20.7
	BDKRB2	1.51392	7.53
	PDGFRB	1.37476	13.1
	FGF11	1.23316	6.9
	ITGAX	1.19329	17.4
	GSN	1.15259	115
	ARHGEF6	1.13671	7.32
	ITGA11	1.09535	13.1
	CD14	1.08397	3.9
	ITGB4	1.02342	32
	ITGB6	0.921356	24.7
	ITGA7	0.879018	4.36
	ITGA10	0.82435	43.6
	ITGA3	0.771526	65.1
	EGF	0.747709	8.77
	TIAM2	0.724316	13
	PIP5K1C	0.700372	11.1
	MRAS	0.677011	8.09
	ITGA1	0.638763	3.47
	RRAS	0.637849	7.67
	APC2	0.623818	3.03
	SSH3	0.611347	6.42
	PDGFB	0.596432	1.62
	ARHGEF4	0.589966	5.3
	SSH1	0.575394	25.7
	PIK3CD	0.570222	3.54
	PDGFA	0.554153	7.9
	FN1	0.543827	32.7
	LIMK1	0.502013	20.2
	ITGA5	0.488883	18.1
	SOS2	0.482215	7.85
	FGF19	0.47213	1.25
	CHRM4	0.468123	1.04
	FGF1	0.457894	7.28
	FGFR2	0.457052	1.03
	F2R	0.439681	4.96
	DOCK1	0.389018	8.69
	PAK4	0.373292	4.44
	FGFR3	0.370827	0.787
	ITGA2B	0.344932	0.722
	ITGB7	0.341229	0.964
	ARPC1B	0.317701	6.1
	SOS1	0.279215	4.35
	MAP2K2	0.266685	4.57
	SSH2	0.259181	2.05
	MYLK3	0.249836	0.447
	BRAF	0.247411	1.23
	KRAS	0.232493	3.25
	INSRR	0.228047	0.574
	FGF18	0.220034	0.398
	BCAR1	0.211009	2.26
	ITGA2	0.210622	4.99
	PTK2	0.210377	4.02
	ITGAV	0.209321	4.63
	MYH14	0.2014	0.542
	PIKFYVE	0.193738	2.42
	FGD1	0.184629	0.751
	NCKAP1L	0.156819	0.414
	ARHGEF1	0.15668	1.28
	ABI2	0.146412	1.48
	MAPK3	0.141762	0.9
	F2	0.133665	0.336
	BDKRB1	0.128484	0.305
	PIK3R3	0.115582	0.578
	FGFR4	0.113943	0.475
	PFN2	0.105954	1.38
	IQGAP2	0.101401	0.237
	WAS	0.0976147	0.166
	GNA12	0.0933665	0.988
	ARHGAP35	0.0897834	0.864
	MYLPF	0.0827578	0.298
	FGF17	0.0817953	0.416
	PIK3R1	0.0808543	0.446
	ITGA9	0.0680578	0.183
	MYL5	0.067253	0.104
	VAV1	0.0667996	0.193
	PDGFRA	0.0655838	0.2
	PIK3R2	0.063888	0.531
	ITGB1	0.0535276	0.637
	ITGAD	0.0529773	0.301
	RAC3	0.0505081	0.119
	FGF22	0.0485228	0.19
	PIP5K1B	0.0477771	0.107
	CYFIP2	0.0367779	0.0479
	PDGFD	0.0306032	0.0433
	VAV3	0.0283423	0.0461
	RAC2	0.0276403	0.177
	FGF8	0.0244552	0.0998
	FGF12	0.0244552	0.0998
	PIP4K2B	0.0207509	0.117
	FGF21	0.0169965	0.102
	FGF7	0.0169965	0.102
	PFN3	0.0169965	0.102
	FGF3	0.0169965	0.102
	PIK3R5	0.0169965	0.102
	ITGAM	0.0165815	0.0336
	CHRM5	0.016534	0.0333
	ENAH	0.0151155	0.12
	WASL	0.00761882	0.0394
	PXN	0.00267312	0.0191
	PPP1R12A	-0.0012919	0.00863
	ITGA4	-0.0021797	0.0096
	ITGAL	-0.0021904	0.00963
	ARHGEF12	-0.0093823	0.0725
	EGFR	-0.0194442	0.151
	PIK3CG	-0.019858	0.122
	CHRM3	-0.019858	0.122
	APC	-0.0257829	0.15
	CHRM1	-0.0306785	0.101
	ACTN3	-0.0333809	0.105
	BRK1	-0.0356331	0.208
	ACTN4	-0.0367339	0.305
	FGF13	-0.037964	0.113
	MYL10	-0.0390858	0.1
	TMSB4X	-0.0411943	0.441
	MYH10	-0.0492386	0.392
	ARHGEF7	-0.0583974	0.304
	FGD3	-0.0586952	0.0846
	TIAM1	-0.0643384	0.217
	FGF2	-0.0679229	0.12
	PPP1CB	-0.0731624	0.871
	FGF14	-0.0766823	0.403
	PDGFC	-0.0899838	0.536
	PIK3CA	-0.0968361	0.953
	ARPC5	-0.100295	1.22
	ITGAE	-0.101933	0.306
	WASF2	-0.107936	1.21
	ACTN1	-0.111935	1.37
	ROCK1	-0.117348	1.17
	CYFIP1	-0.118396	1.6
	RDX	-0.118579	1.7
	MYL2	-0.120437	0.369
	PAK1	-0.130587	1.28
	MSN	-0.152686	2.2
	FGF5	-0.159831	0.814
	GNG12	-0.183997	3.69
	VCL	-0.185129	3.86
	PIK3CB	-0.208798	3.43
	NCKAP1	-0.214182	4.83
	ARPC1A	-0.24497	5.76
	WASF1	-0.249748	2.52
	ARPC4	-0.250065	2.16
	GNA13	-0.259438	4.99
	FGFR1	-0.268495	0.952
	CRKL	-0.278935	5.24
	MYH9	-0.28329	10.6
	ARAF	-0.28596	3.48
	PIP4K2C	-0.286834	4
	MYL9	-0.288609	2.08
	PIP5K1A	-0.294963	6.21
	GIT1	-0.299826	3.33
	MYLK	-0.305262	7.38
	ITGB5	-0.306251	8.26
	PAK2	-0.343316	12.9
	SLC9A1	-0.346842	4.09
	MAPK1	-0.346855	11
	MYL12A	-0.347733	11
	DIAPH2	-0.348264	2.37
	RAC1	-0.348725	11.8
	PAK6	-0.356086	2
	RHOA	-0.356746	13
	CRK	-0.363094	7.91
	CDC42	-0.367867	11.3
	ACTG1	-0.370685	18.2
	RRAS2	-0.37173	4.07
	PFN4	-0.37508	0.786
	ARPC3	-0.397982	15.2
	CSK	-0.399385	8.08
	IQGAP1	-0.402528	20
	RAF1	-0.436001	7.53
	BAIAP2	-0.452153	6.22
	PPP1CA	-0.454239	11.2
	ARPC2	-0.455178	19.4
	NRAS	-0.462367	19.6
	IQGAP3	-0.519553	12.4
	MAP2K1	-0.526003	17.8
	VAV2	-0.541817	9.78
	ROCK2	-0.55021	21
	CFL1	-0.564851	24.8
	PIP4K2A	-0.578474	15.8
	ARPC5L	-0.581013	15.6
	MYL12B	-0.596453	28.8
	HRAS	-0.606725	7.05
	ACTB	-0.610415	43.7
	PPP1CC	-0.612778	30.8
	CFL2	-0.642326	35.6
	LIMK2	-0.64998	6.36
	EZR	-0.730999	38.4
	PFN1	-0.733977	45.7
	ITGA6	-0.744563	40.5
	DIAPH3	-0.752953	17
	DIAPH1	-0.756035	41.9
	ITGB2	-0.988984	3.3
	FGF9	-1.13497	14.3
	SCIN	-1.90841	42.4

## Sheet: Fig.4b
Fig.4b: quantification for WB of GSN exprssion upon TGF-b treatment
H2087-LCC	SB	TGF-b(3day)	TGF-b(7day)
Experiment #1	1	1.136	1.767
Experiment #2	1	1.339	2.228
Experiment #3	0.998	1.26	2
M802T4-LCC	SB	TGF-b(3day)	TGF-b(7day)
Experiment #1	0.999	1.469	2.827
Experiment #2	1.003	1.551	3.693
Experiment #3	0.999	1.267	2.786

## Sheet: Fig.4d
Fig.4d: qPCR analysis of GSN expression in LCC and SO cells
Experiment #1 (shown in Fig.4d)		SB			TGF-b (3 days)			TGF-b (7 days)
	H2087-LCC	0.939	1.064	0.996	2.138	2.345	2.234	3.515	4.368	3.872
	SO#1	0.925	1.039	0.977	1.076	1.475	1.229	1.244	1.661	1.408
	SO#2	0.882	1.192	1.002	1.608	1.895	1.734	1.751	2.069	1.89
	A549	0.762	0.822	0.791	0.574	0.846	0.671	0.36	0.524	0.419
		SB			TGF-β (3 days)			TGF-β (7 days)
	M802T4-LCC	0.863	1.157	0.979	1.095	1.252	1.164	1.947	2.208	2.065
	SO#1	0.715	0.759	0.736	0.692	0.785	0.734	0.606	0.731	0.66
	SO#2	0.521	0.569	0.544	0.583	0.667	0.62	0.759	0.817	0.785
	393T3	0.674	0.764	0.715	0.421	0.532	0.465	0.426	0.516	0.465
Experiment #2		SB			TGF-b (3 days)			TGF-b (7 days)
	H2087-LCC	0.839	1.192	0.969	1.041	2.188	1.298	1.98	2.556	2.213
	SO#1	0.82	1.219	0.961	0.833	1.152	0.954	0.904	1.679	1.113
	SO#2	0.847	1.182	0.972	1.347	2.112	1.601	1.147	NA	1.204
	A549	0.888	1.125	0.987	1.1	2.363	1.375	0.812	0.985	0.887
		SB			TGF-β (3 days)			TGF-β (7 days)
	M802T4-LCC	0.873	1.145	0.982	2.382	3.403	2.756	3.782	4.69	4.163
	SO#1	0.919	1.088	0.993	1.088	1.276	1.17	1.092	1.736	1.302
	SO#2	0.935	1.069	0.996	0.911	1.096	0.991	1.32	1.659	1.46
	393T3	0.889	1.125	0.986	0.912	1.046	0.972	0.787	0.831	0.809

## Sheet: Fig.4f
Fig.4f: H3K27ac ChIP analysis of GSN enhancer binding
Experiment#1 (shown in Fig.4f)		H2087-LCC			SO#1			SO#2
		SB	TGF-b(3day)	TGF-b(7day)	SB	TGF-b(3day)	TGF-b(7day)	SB	TGF-b(3day)	TGF-b(7day)
	IgG	0.018	0.007	0.003	0.031	0.037	0.024	0.006	0.012	0.009
		0.015	0.009	0.009	0.024	0.044	0.024	0.005	0.01	0.008
		0.014	0.012	0.005	0.028	0.028	0.026	0.006	0.008	0.008
	H3K27ac	0.347	1.415	2.824	0.325	0.722	0.269	0.124	0.159	0.07
		0.371	1.337	2.776	0.306	0.641	0.268	0.095	0.169	0.076
		0.296	1.333	2.719	0.274	0.62	0.283	0.11	0.137	0.071
Experiment #2		H2087-LCC			SO#1			SO#2
		SB	TGF-b(3day)	TGF-b(7day)	SB	TGF-b(3day)	TGF-b(7day)	SB	TGF-b(3day)	TGF-b(7day)
	IgG	0.073	0.034	0.02	0.013	0.016	0.034	0.026	0.237	0.068
		0.062	0.033	0.009	0.021	0.011	0.048	0.029	0.267	0.078
		0.057	0.03	0.009	0.021	0.02	0.039	0.018	0.208	0.06
	H3K27ac	4.198	4.694	14.231	2.975	4.647	2.5	2.496	3.799	3.204
		4.214	4.993	14.112	3.024	4.719	2.653	2.548	4.084	3.349
		4.21	4.475	12.222	2.704	4.277	2.334	2.332	3.456	2.708
