# Supplementary material for: TGFβ induces an atypical EMT to evade immune mechanosurveillance in lung adenocarcinoma dormant metastasis
Source: Nat Cancer. 2026 Jan 5;7(1):131–49. doi: 10.1038/s43018-025-01094-y (PMC12858408; doi:10.1038/s43018-025-01094-y)
Supplement: Supplementary file 11 — Statistical Source Data. [file 43018_2025_1094_MOESM11_ESM.xlsx]

## Sheet: Fig.5b
Fig.5b: morphological analysis of H2087-LCC and GSN KD cells upon TGF-b treatment
	Round												Elongated
Ctrl shRNA	78.8	74.3	59.2	77.4	78.4	82.7	79.1	80	75.9	72	84.7	64.6	21.2	25.7	40.8	22.6	21.6	17.3	20.9	20	24.1	28	15.3	35.4
GSN shRNA#1	15.6	22.5	20.5	25.8	25.9	2.6	24.1	20	16.1	9.5			84.4	77.5	79.5	74.2	74.1	97.4	75.9	80	83.9	90.5
GSN shRNA#2	17.1	19.6	15	31	31.3	36.2	24.4	20	12.8	23.3	22	12.5	82.9	80.4	85	69	68.8	63.8	75.6	80	87.2	76.7	78	87.5

## Sheet: Fig.5e
Fig.5e: morphological analysis of M802T4-LCC and GSN KD cells in vivo
Day7	Round				Elongated
Ctrl shRNA	28.6	28.6	7.7	22.2	71.4	71.4	92.3	77.8
GSN shRNA#1	21.4	7.7	16.7	13	78.6	92.3	83.3	87
GSN shRNA#2	25.6	9.7	20.5	17.1	74.4	90.3	79.5	82.9
Day28	Round					Elongated
Ctrl shRNA	85.7	66.7	50	100	88.9	14.3	33.3	50	0	11.1
GSN shRNA#1	50	0	25	33.3	66.7	50	100	75	66.7	33.3
GSN shRNA#2	33.3	0	100	50	50	66.7	100	0	50	50
