# Supplementary material for: TGFβ induces an atypical EMT to evade immune mechanosurveillance in lung adenocarcinoma dormant metastasis
Source: Nat Cancer. 2026 Jan 5;7(1):131–49. doi: 10.1038/s43018-025-01094-y (PMC12858408; doi:10.1038/s43018-025-01094-y)
Supplement: Supplementary file 12 — Statistical Source Data. [file 43018_2025_1094_MOESM12_ESM.xlsx]

## Sheet: Fig.6c
Fig.6c: Stiffness measurement for H2087 and M802T4-LCC cells upon TGF-b treatment
	H2087-LCC					M802T4-LCC
	Cuboidal (SB)	Elongated (TGF-b, Day3)	Round (TGF-b, Day7)			Cuboidal (SB)	Elongated (TGF-b, Day3)	Round (TGF-b, Day7)
	598.667	1280.74	678.639			1597.32	2076.42	1186.59
	587.981	1121.13	680.772			1632.31	2174.46	1282.94
	486.543	1164.88	561.321			1729.14	3200.16	1250.59
	812.083	1207.92	495.773			2051.22	3273.51	1061.83
	1023.21	921.222	580.179			1496.84	2032.43	1366.17
	519.34	1216.63	509.652			2124.29	2431.03	1470.92
	708.64	557.23	606.39			1163.59	2713.93	1017.29
	1033.69	1106.36	561.104			1524.56	2355.25	1250.14
	837.984	926.473	807.615			1600.09	1525.12	1022.32
	713.555	1107.03	511.876			2358.69	2028.03	1154.49
	1122.94	959.567	534.497			1425.51	2711.84	1196.06
	678.21	1084.04	542.619			2976.88	2112.77	1493.33
	561.066	931.275	552.661			1724.69	1672.3	1255.34
	810.205	1197.46	425.916			1481.72	1635.49	893.654
	994.485	984.642	598.002			1373.72	2131.31	1214.72
	901.269	1222.08	479.441					1393.42
	587.162	878.301	592.346
	568.259	1437.24	534.376
		889.757
		783.24

## Sheet: Fig.6e
Fig.6e: NK cytotoxicity assay for H2087 and M802T4-LCC cells upon TGF-b treatment
Experiment #1 (shown in Fig.6e)	H2087-LCC		Experiment #1 (shown in Fig.6e)	M802T4-LCC
	TGF-b (3 days)	TGF-b (7 days)		TGF-b (3 days)	TGF-b (7 days)
	66.8	50.3		76.7	36.6
	66.4	53.1		81.5	37
	65.1	52.4		78.8	39.1
				74.6	38.6
Experiment #2	H2087-LCC		Experiment #2	M802T4-LCC
	TGF-b (3 days)	TGF-b (7 days)		TGF-b (3 days)	TGF-b (7 days)
	46.1	22.5		35.1	19.1
	42	23.4		36.6	17.8
	39.9	25.4		36.7	15.6
	43.4	22.9		37	19.9

## Sheet: Fig.6f
Fig.6f: huNK cytotoxicity assay for H2087-LCC cells upon TGF-b treatment
		TGF-b (3days)				TGF-b (7days)
	Donor #1	28.5	28.5	29.8	29.4	19.6	17.5	23	15.5
	Donor #2	22	17.3	17.2	22.4	10.1	11.1	10.8	9.98
	Donor #3	38.9	40.7	37.4	36.2	32.8	31.7	34.9	33.4
	Donor #4	31	37.5	38.7	39.8	26.9	29	26.7	26.9
	Donor #5	20.9	19.3	21.5	21.1	9.37	9.91	11.5	9.77

## Sheet: Fig.6g
Fig.6g: T cell cytotoxicity assay for M802T4-LCC cells upon TGF-b treatment
Experiment #1 (shown in Fig.6g)	OVA(nM)	TGF-b (3 days)			TGF-b (7days)
	0	19.4	25.5	19.1	19.3	15	21
	0.1	54	57.9	52.7	34.9	32.1	31.9
	0.3	58.1	62.6	55.2	30.6	31.2	32.6
	1	65.9	63.9	71.3	43.4	38.6	34.9
Experiment #2	OVA(nM)	TGF-b (3 days)			TGF-b (7days)
	0	21.2	14.8	24.3	23.5	21.2	NA
	0.1	35.6	40.1	52.6	21.6	23.3	30.1
	0.3	62.4	62.3	57.1	42.1	46.1	36
	1	61.7	58.6	73	50.9	50.9	61.3

## Sheet: Fig.6h-j
Fig.6h-j: cytokin and degranulation assay for T cells
Lamp+ (%)	OVA(nM)	TGF-b (3 days)			TGF-b (7days)
	0	11.2	9.45	9.85	10.7	7.25	8.2
	0.03	13.4	13.5	9.58	8.37	6.88	7.05
	0.1	20	19.3	19.6	11.7	10.8	9.72
	0.3	29.7	24.1	24.7	16	17.6	15.7
	1	36.7	33	29.5	23.5	21.8	21
INF-γ+ (%)	OVA(nM)	TGF-b (3 days)			TGF-b (7days)
	0	3.61	7.03	5.31	4.49	2.18	2.08
	0.03	13.2	12.5	10.3	7.62	4.63	6.73
	0.1	26	24.6	25.4	9.67	9.98	NA
	0.3	45.4	46	43.4	15	13.7	18.1
	1	53	53.6	53.4	22.8	22.1	21.6
TNF-α +(%)	OVA(nM)	TGF-b (3 days)			TGF-b (7days)
	0	4.23	5.01	4.39	3.59	2.39	2.38
	0.03	13.1	13.6	10.6	11.7	5.73	6.45
	0.1	23.9	25.1	25.9	10.8	11.6	NA
	0.3	44.1	45.2	44	17.7	15.9	19.4
	1	50.7	50.4	50.9	24.4	25.1	22.7

## Sheet: Fig.6l
Fig.6l: Stiffness mesurements of H2087-LCC and M802T4-LCC cells expressing DeAct
	H2087-LCC			M802T4-LCC
	empty vector	DeAct		empty vector	DeAct
	741.808	459.748		2720.87	629.32
	1021.33	570.7		1835.56	1303.68
	1401.5	764		2428.27	1043.66
	1287.7	614.051		1846.23	1081.47
	1104.18	464.873		1896.63	1533.9
	1296.05	558.679		2346.89	1433.84
	570.592	510.845		2016.11	1528.6
	1143.97	589.918		2961.49	728.883
	888.307	530.444		2684.58	821.275
	1203.78	388.068		1613.46	943.605
	1224.47	639.213		1755.59	1087.53
	1062.15	739.686		1549.43	915.512
	1378.45	521.242		2508.82	1309.94
	1164.66	603.057		2297.32	1780.26
	1263.56	553.834		2921.69	945.18
	530.921	677.625		992.935	624.341
	1154.63	444.224		1798.17	1416.92
	1397.6	606.024		2144.93	942.361
	1035.3	523.27		1664.44	1374.54
	1535.53	599.153		2481.67	925.078

## Sheet: Fig.6m
Fig.6m: NK cytotoxicity assay for DeAct OE upon TGF-b treatment
	H2087-LCC
Experiment #1 (shown in Fig.6m)		Empty vector				DeAct
	TGF-b (3 days)	58.2	84.2	67.3	69.3	35.6	41.6	49.1	50
	TGF-b (7 days)	32.6	46	43.5	38	36.6	45.1	28.8	39.8
	M802T4-LCC
		Empty vector				DeAct
	TGF-b (3 days)	28.8	30.4	28.7	28.6	18	21.1	15	18.7
	TGF-b (7 days)	15	12.4	12.8	18.6	19.9	15.5	15.4	16.7
	H2087-LCC
Experiment #2		Empty vector				DeAct
	TGF-b (3 days)	75.9	75.5	78.2	79.3	45.1	49	50.8	46.1
	TGF-b (7 days)	52.3	52.5	57.1	51.3	49.5	45.4	41.8	40.7
	M802T4-LCC
		Empty vector				DeAct
	TGF-b (3 days)	20.6	18.6	14	14.8	9.36	8.05	11.4	11.1
	TGF-b (7 days)	8.96	7.57	7.82	7.49	14.7	8.82	8.07	9.21

## Sheet: Fig.6n
Fig.6n: T cell cytotoxicity assay for DeAct OE upon TGF-b treatment
Experiment #1 (shown in Fig.6n)	OVA(nM)	TGF-b (3 days)-empty vector			TGF-b (3 days)-DeAct			TGF-b (7 days)-empty vector			TGF-b (7 days)-DeAct
	0	7.58	5.11	7.68	4.11	0.37	2.33	6.55	7.94	7.74	1.64	2.38	1.97
	0.03	29	27.1	22.3	4.6	2.94	6.07	10.1	12.3	11.6	6.23	4.79	5.2
	0.1	33.8	29.1	29.4	5.01	4.19	3.24	9.59	11.3	11.2	5.23	6.64	7.44
	0.3	24.7	21.5	23.9	3.37	3.55	4.58	11.4	11.6	10	6.83	10.3	9.09
	1	30.6	29.8	26.7	5.2	4.43	4.85	9.44	12.5	13.3	7.18	9.53	10.2
Experiment #2	OVA(nM)	TGF-b (3 days)-empty vector			TGF-b (3 days)-DeAct			TGF-b (7 days)-empty vector			TGF-b (7 days)-DeAct
	0	45.4	16.4	19.9	18.9	12.1	18.4	26.2	12.6	13.4	20.1	16.7	16.8
	0.1	52.6	48.3	61.6	37.1	41.5	31.7	38	24.5	27.7	29.8	27.1	36.3
	0.3	49	68.6	46.3	49.3	42.5	48.9	26.1	47.3	52.7	31	28	34.4
	1	54	50.3	45.6	47.1	36.1	46.2	40.5	49.4	36.3	31.1	44.6	44.4
