# Supplementary material for: TGFβ induces an atypical EMT to evade immune mechanosurveillance in lung adenocarcinoma dormant metastasis
Source: Nat Cancer. 2026 Jan 5;7(1):131–49. doi: 10.1038/s43018-025-01094-y (PMC12858408; doi:10.1038/s43018-025-01094-y)
Supplement: Supplementary file 13 — Statistical Source Data. [file 43018_2025_1094_MOESM13_ESM.xlsx]

## Sheet: Fig.7b
Fig.7b: stiffness measurement for H2087-LCC and GSN KD cells up TGF-b treatment for 7 days
	Ctrl shRNA	GSN shRNA#1	GSN shRNA#2
	596.998	724.319	743.726
	638.283	1178.42	781.843
	706.71	1079.4	919.204
	535.351	1337.53	667.469
	540.294	766.108	767.676
	469.3	1420.93	785.679
	688.732	1177.27	853.637
	401.479	1071.76	966.206
	583.507	891.844	1023.6
	475.017	534.032	880.83
	729.79	1514.72	532.684
	600.945	824.897	690.605
	954.239	597.384	1189.59
	533.327	2073.23	927.935
	798.61	1127.34	723.112
		790.619	734.164
		848.478	1170.17
		766.622	1232.29
		1135.81	737.68
		1072.86	1220.46

## Sheet: Fig.7c
Fig.7c: human NK cytotoxicity assay for H2087-LCC GSN KD cells
	Ctrl shRNA				GSN shRNA#1				GSN shRNA#2
Donor#1	20.5	11.7	28.6	6.05	17.1	25.9	22.5	18.3	25.2	27.6	31.1	25.9
Donor#2	9.36	7.33	7.49	9.13	24.5	15.2	18.2	18.5	20.6	17.9	21.7	19
Donor#3	17.4	19.4	17.6	16.1	20.1	26.4	28.9	34.4	19.3	21.7	21.3	21.5
Donor#4	14.8	13.8	11	13.6	27.5	29.8	27.8	33.9	19.4	25.7	22.7	26.6
Donor#5	6.18	7.77	6.39	6.11	14.4	13.9	15	16	12.4	12.1	10.2	11.4
Donor#6	20.7	19.3	18.8		21	20.3	20.9		22.1	22.4	17.1
Donor#7	17.2	13.7	14.4		19.2	18.3	18.1		22.6	24.6	21.4
Donor#8	25.9	20.8	25.4		36.6	31.9	29.5		35.9	31.4	35.1

## Sheet: Fig.7d
Fig.7d: mouse NK cytotoxicity assay for M802T4-LCC GSN KD cells
Experiment #1 (shown in Fig.7d)	Ctrl shRNA	GSN shRNA#1	GSN shRNA#2
	30.8	40.1	54.4
	29.3	43.9	54.1
	29.8	44.7	51.7
	28.7	43.2	51.8
Experiment #2	Ctrl shRNA	GSN shRNA#1	GSN shRNA#2
	17.5	22.4	30.4
	17.3	22.7	30.5
	16.2	20.9	24.1
Experiment #3	Ctrl shRNA	GSN shRNA#1	GSN shRNA#2
	19.1	34	24.9
	17.8	27.7	25.4
	15.6	30.3	23.1
	19.9	26.2	23.9

## Sheet: Fig.7e
Fig.7e: stiffness measurement for H2087-LCC GSN KD cells with DeAct OE
	H2087-LCC							M802T4-LCC
	Ctrl shRNA		Gsn shRNA#1		Gsn shRNA#2			Ctrl shRNA		Gsn shRNA#1		Gsn shRNA#2
	empty vector	DeAct	empty vector	DeAct	empty vector	DeAct		empty vector	DeAct	empty vector	DeAct	empty vector	DeAct
	526.372	447.879	544.866	470.908	674.782	548.3		1559.1	828.192	2392.63	1585.59	2109.33	1268.73
	513.197	505.979	1128.44	450.149	640.721	520.344		1358.64	926.947	3506.16	1742.83	2052.4	1977.87
	460.018	565.99	994.801	524.524	778.817	576.483		1275.88	910.181	2070.89	1773.39	2784.05	1156.48
	496.546	505.739	1014.11	476.679	793.215	621.612		874.677	1345.1	934.898	1426.21	2876.07	1211.16
	480.643	455.922	1218.15	437.206	675.624	528.058		1212.21	1038.82	2725.84	1607.81	1683.93	943.07
	602.269	563.984	764.732	442.203	700.642	486.095		1228.04	911.152	1632.1	1565.93	1666.33	1778.33
	624.664	684.368	1401.26	658.932	989.385	554.065		1451.85	672.161	1988.74	972.343	1780.15	1050.07
	482.044	593.037	961.34	429.371	1049.38	503.694		1894.5	1212.59	1321.77	1151.98	1038.04	1142.84
	457.012	532.95	1062.76	440.36	735.081	469.119		1421.55	1041.48	2226.47	2598.89	1409.43	1257.94
	568.001	632.599	948.423	515.603	646.839	535.478		1603.34	991.711	2182.26	1490.64	1772.2	978.387
	450.746	600.904	786.17	507.711	677.031	574.635		1015.63	2194.56	1848.58	1362	1778.07
	419.659	672.957	986.997	492.175	717.411	536.308		1119.47	975.803	2978.87	2164.41	1676.25
	452.303	626.235	659.571	514.432	768.995	728.37		878.255	1491.06	1828.94	1255.72	2432.17
	404.011	494.772	1167.79	716.586	723.429	520.51		904.069	1644.58	2156.6	1277.24	1383.14
	571.038	493.036		500.55	1166.98			1016.88	1490.4	2433.74	1345.43	2765.96
	492.122	565.433		413.171				880.503	1387.93		1213.89	1379.19
		438.717		519.946				1211.84
		430.092		492.222				1035.93
								484.68

## Sheet: Fig.7f
Fig.7f: H2087 and M802T4-LCC GSN KD cells rescued with DeAct OE
	H2087-LCC
Experiment #1 (shown in Fig.7f)		Ctrl shRNA				GSN shRNA#1				GSN shRNA#2
	empty vector	30	32.3	25.2	28.6	40.9	46.8	45.2	46	32.4	41.8	44.5	35.5
	DeAct	12.5	23.5	27.3	11.5	18.9	11.1	25	22.6	11.8	19	8	22.2
	M802T4-LCC
		Ctrl shRNA			GSN shRNA#1			GSN shRNA#2
	empty vector	29.3	33.9	28.3	39.9	42.5	42.2	54.8	53.6	51.8
	DeAct	26.5	19.3	25	26.5	19.3	23.6	20.7	19.6	21.2
	H2087-LCC
Experiment #2		Ctrl shRNA			GSN shRNA#1			GSN shRNA#2
	empty vector	52.7	38.2	39.5	72.1	70.6	70.8	67.4	64.3	68.8
	DeAct	47.1	47.5	49	48.2	47.7	45.4	45.1	46.2	42.4
	M802T4-LCC
		Ctrl shRNA				GSN shRNA#1				GSN shRNA#2
	empty vector	44.9	47.1	51.2	50.9	66.2	66.2	69.4	76.5	70.4	76.8	62.1	70.6
	DeAct	38.4	51.8	42.3	57.4	52.3	45.9	32.7	39.2	49	41.8	41.6	61.1

## Sheet: Fig.7g
Fig.7g: ex vivo lung BLI from NSG mice injected with H2087-LCC and GSN KD cells
	Ctrl shRNA	GSN shRNA#1	GSN shRNA#2
	290000	792000	7750000
	2320000	3720000	5990000
	18100000	1990000	33500000
	8300000	5990000	9730000
	249000	1800000	20700000
	46800	114000	183000
		1220000	647000

## Sheet: Fig.7h
Fig.7h: quantification of H2087-LCC and GSN KD cells in the lung of Athymic mice
	H2087-LCC (1 week post injection)				H2087-LCC (7 week post injection)
	Ctrl shRNA	GSN shRNA#1	GSN shRNA#2		Ctrl shRNA	GSN shRNA#1	GSN shRNA#2
	280	376	576		176	56	56
	296	432	248		136	72	112
	200	456	240		256	80	104
	312	272	344		160	40	96
	208	224	424		144	80	120
					176	56	80
					192	64

## Sheet: Fig.7i
Fig.7i: BLI tracking of H2087-LCC and GSN KD cells in athymic mice upon NK depletion
	week	Ctrl shRNA_IgG						Ctrl shRNA_GM1						GSN shRNA#1_IgG							GSN shRNA#1_GM1							GSN shRNA#2_IgG						GSN shRNA#2_GM1
	0	5160000	3950000	7920000	3620000	4370000	3660000	5030000	7320000	6490000	4000000	4250000	4040000	3530000	4320000	4710000	2420000	3900000	2450000	3140000	4140000	3790000	4730000	4070000	3300000	3120000	2810000	6270000	4410000	5620000	3350000	1660000	5540000	5090000	6620000	3040000	2810000	2590000	4490000	4190000
	1	431000	447000	507000	398000	384000	383000	435000	439000	385000	416000	362000	386000	440000	360000	293000	319000	325000	524000	571000	393000	435000	382000	292000	380000	574000	469000	367000	388000	350000	432000	402000	379000	366000	376000	428000	447000	417000	349000	362000
	2	396000	363000	408000	322000	403000	362000	335000	459000	403000	327000	491000	394000	288000	306000	355000	325000	294000	348000	314000	333000	327000	363000	371000	336000	507000	486000	336000	360000	393000	359000	292000	296000	348000	437000	302000	293000	302000	325000	353000
	3	334000	369000	547000	401000	402000	361000	468000	497000	436000	518000	427000	380000	382000	318000	339000	350000	290000	322000	343000	431000	322000	359000	407000	395000	762000	465000	369000	412000	420000	370000	427000	287000	405000	472000	607000	337000	443000	470000	321000
	4	380000	427000	384000	438000	381000	369000	360000	383000	432000	430000	435000	344000	371000	360000	301000	294000	338000	302000	341000	510000	417000	431000	243000	338000	316000	327000	327000	447000	310000	375000	324000	325000	361000	267000	555000	303000	312000	453000	436000
	5	812000	1310000	1440000	423000	420000	410000	1430000	1340000	434000	435000	335000	267000	361000	385000	301000	316000	273000	296000	290000	279000	344000	274000	383000	339000	260000	307000	338000	457000	291000	385000	286000	309000	353000	281000	346000	358000	295000	313000	289000
	6	729000	662000	678000	792000	509000	348000	20700000	5360000	537000	1120000	326000	332000	315000	327000	328000	371000	353000	305000	303000	416000	335000	375000	372000	364000	349000	333000	313000	311000	318000	368000	321000	1710000	395000	335000	308000	361000	347000	765000	2390000
	7	438000	396000	419000	410000	371000	324000	107000000	27900000	742000	951000	325000	301000	342000	386000	386000	375000	389000	301000	374000	301000	374000	302000	294000	363000	302000	294000	320000	393000	317000	348000	294000	343000	417000	388000	333000	393000	321000	307000	327000
	8	492000	518000	481000	432000	396000	314000	283000000	5140000	411000	1780000	446000	313000	339000	332000	380000	362000	336000	307000	328000	387000	430000	386000	364000	373000	309000	296000	318000	349000	343000	383000	310000	331000	361000	331000	332000	360000	309000	371000	367000
	9	571000	532000	571000	536000	476000	319000	599000000	1610000	4540000	899000	435000	397000	384000	388000	365000	406000	323000	323000	306000	705000	614000	624000	568000	564000	327000	358000	366000	424000	413000	369000	335000	546000	357000	332000	311000	337000	323000	489000	489000
