# Supplementary material for: TGFβ induces an atypical EMT to evade immune mechanosurveillance in lung adenocarcinoma dormant metastasis
Source: Nat Cancer. 2026 Jan 5;7(1):131–49. doi: 10.1038/s43018-025-01094-y (PMC12858408; doi:10.1038/s43018-025-01094-y)
Supplement: Supplementary file 14 — Statistical Source Data. [file 43018_2025_1094_MOESM14_ESM.xlsx]

## Sheet: Ext Fig.1b
Ext Fig.1b: quantifcation of Ki67 expression in M802T4-LCC cells in the lung of B6129SF1/J mice 7 week post TV injection
		numberr of incidence
	Single cell, Ki67+	0
	Single cell, Ki67-	22
	Small cluster, Ki67+	3
	Small cluster, Ki67-	15

## Sheet: Ext Fig.1c
Ext Fig.1c: p27 expression in M802T4-LCC cells in the lung of B6129SF1/J mice 7 weeks post TV injection
		numberr of incidence
	Single cell, p27-	2
	Single cell, p27+	43
	Small cluster, p27-	1
	Small cluster, p27+	34

## Sheet: Ext Fig.1d
Ext Fig.1d: quantification of location of M802T4-LCC in the lung
	% of lung DTCs
	Interstitial	Lumen contact
	82.1	17.9
	76	24
	76.9	23.1
	64.3	35.7

## Sheet: Ext Fig.1e
Ext Fig.1e: BLI tracking of M802T4-LCC cells injected into B6129SF1/J mice
	Day	Animal#1	Animal#2	Animal#3	Animal#4	Animal#5	Animal#6	Animal#7	Animal#8	Animal#9	Animal#10
	0	5400000	6100000	4540000	10100000	10400000	8960000	4390000	11100000	12300000	12400000
	7	348000	183000	228000	141000	542000	1080000	449000	612000	804000	174000
	14	148000	86700	249000	68900	67600	64300	95600	120000	329000	53500
	21	84000	56900	65500	99500	60800	82800	99700	55200	207000	54000
	28	69400	57400	73300	115000	58700	73100	57200	59000	87700	54400
	35	44400	76600	60300	124000	52800	57400	60200	54000	72300	45300
	42	53400	65800	83200	852000	48000	70200	62700	60600	72000	56500
	49	62400	54900	106000	1580000	43200	83000	65100	67200	71700	67600

## Sheet: Ext Fig.1f
Ext Fig.1f: BLI tracking of M802T4-LCC cells injected into NSG mice
	Day	Animal#1	Animal#2	Animal#3	Animal#4	Animal#5
	0	1850000	1800000	3440000	1980000	2110000
	5	5000000	7350000	7370000	4040000	2290000
	7	8820000	9920000	9830000	4400000	2950000
	14	99900000	68300000	155000000	47300000	48900000
	21	506000000	299000000	749000000	226000000	127000000
	26	593000000	1070000000	2550000000	511000000	2040000000

## Sheet: Ext Fig.1h
Ext Fig.1h: BLI tracking of M802T4-LCC in B6129SF1/J mice upon depletion of immune population
	Day	IgG						Anti-CD4							Anti-CD8							Anti-NK1.1
	0	4080000	1910000	761000	318000	1810000	1620000	714000	4530000	2980000	1310000	772000	2340000	889000	1430000	1350000	3180000	1400000	1240000	1340000	1870000	3100000	1640000	656000	1580000	1650000	1490000	1660000
	7	215000	106000	119000	118000	265000	325000	160000	107000	318000	486000	287000	101000	389000	142000	118000	433000	406000	136000	675000	369000	127000	110000	155000	153000	449000	1250000	235000
	14	146000	91500	124000	94200	69500	61500	121000	98100	98300	109000	77600	58700	57600	82000	66700	314000	98900	71400	142000	93200	179000	82900	85200	73100	80400	270000	639000
	21	198000	166000	491000	198000	398000	74000	252000	141000	147000	191000	233000	78000	67200	175000	174000	437000	271000	226000	277000	162000	464000	62800	185000	72800	127000	354000	119000
	28	84700	109000	455000	627000	77300	78800	553000	140000	312000	286000	154000	76800	76500	87500	64200	82200	201000	175000	525000	86400	1530000	112000	984000	68300	105000	3130000	493000
	35	59600	145000	878000	182000	57900	73400	902000	80000	1720000	574000	200000	311000	65300	87700	57600	84700	663000	141000	317000	136000	1210000	120000	188000	62500	129000	536000	367000
	42	112000	443000	578000	120000	103000	106000	7940000	321000	2140000	1960000	361000	840000	77700	184000	206000	549000	5600000	423000	462000	461000	13900000	264000	574000	113000	230000	1500000	86700
	49	105000	485000	788000	78400	73900	158000	14000000	2180000	3280000	4630000	938000	1820000	141000	54600	233000	1070000	12500000	266000	300000	136000	81800000	316000	434000	181000	105000	671000	979000
	56	60500	160000	193000	69800	69900	96800	15700000	1240000	2830000	4300000	673000	3460000	104000	129000	255000	829000	17200000	457000	406000	200000	163000000		411000	96200	138000	3580000	201000
	63	48900	86200	101000	38600	65800	112000	34800000	481000	5400000	6680000	480000	3680000	146000	285000	897000	5670000	14900000	720000	179000	366000	161000000		308000	166000	148000	1810000	164000

## Sheet: Ext Fig.1i
Ext Fig.1i: BLI tracking of M802T4-LCC injected into Albino-B6 mice upon intracardiac injection followed by immuno-depletion
	week	IgG							a-CD4/CD8/NK Ab
	0	1970000	1280000	654000	1470000	1760000	1650000	1660000	1130000	1820000	841000	1010000	949000	1290000	956000
	1	1510000	1620000	1540000	989000	1080000	881000	1010000	1060000	969000	1300000	928000	1680000	880000	1060000
	2	770000	940000	694000	760000	806000	891000	751000	826000	1340000	777000	823000	2550000	1250000	887000
	3	807000	706000	609000	862000	757000	694000	648000	1770000	2200000	681000	725000	2240000	1260000	732000
	4	704000	728000	801000	1930000	970000	817000	841000	628000	660000	547000	912000	875000	1670000	783000
	5	718000	652000	546000	513000	537000	643000	649000	732000	618000	602000	598000	593000	647000	632000
	6	973000	644000	589000	631000	580000	723000	621000	1910000	171000000	7000000	1030000	65100000	7180000	914000
	7	538000	674000	551000	593000	694000	632000	581000	12600000	1240000000	51300000	7140000	1110000000	35700000	1160000
	8	588000	524000	579000	587000	748000	657000	644000	31900000	4520000000	201000000	27600000	9790000000	138000000	1460000
	9	637000	558000	667000	650000	657000	730000	667000	27400000	6270000000	837000000	14700000		336000000	5610000
	10	798000	702000	720000	835000	840000	831000	844000	53200000	7270000000	619000000	21800000		461000000	534000000
	11	633000	608000	494000	663000	745000	899000	806000	31600000	6300000000	159000000	13300000

## Sheet: Ext Fig.1l
Ext Fig.1l: quantification of p27 reporter in KPad2 cell in vivo
	% p27+	% p27-		N=3 mice (biological repeats)
	90.9091	9.09091		n=42 cells

## Sheet: Ext Fig.1m
Ext Fig.1m: Metastasis-free survival curve of B6-Albino mice injected with KPad2 cells following by IgG treatment or immune depletion (ID)
		Days after inj	IgG	ID	N=5 mice/condition
	3351	56	0
	3353	56	0
	3358	56	0
	3361	56	0
	3362	56	0
	3353	28		1
	3354	56		0
	3356	28		1
	3357	28		1
	3364	42		1
