# Supplementary material for: TGFβ induces an atypical EMT to evade immune mechanosurveillance in lung adenocarcinoma dormant metastasis
Source: Nat Cancer. 2026 Jan 5;7(1):131–49. doi: 10.1038/s43018-025-01094-y (PMC12858408; doi:10.1038/s43018-025-01094-y)
Supplement: Supplementary file 16 — Statistical Source Data. [file 43018_2025_1094_MOESM16_ESM.xlsx]

## Sheet: Ext. Fig.2c
Ext. Fig.2c:Quantification of E-cadherin and FN1 IF in brain metastatic 802T4-LCC cells 1 week and 7 weeks after intracardiac inoculation.
		Round		Elongated		Small Cluster
		E-cad-	E-cad+	E-cad-	E-cad+	E-cad-	E-cad+
	Day7	31	0	77	0	12	3
	Day 49	84	0	15	1	5	3
		Round		Elongated		Small Cluster
		FN1+	FN1-	FN1+	FN1-	FN1+	FN1-
	Day7	13	2	62	14	5	1
	Day 49	46	10	12	5	4	2

## Sheet: Ext. Fig.2e
Ext. Fig2e: Quantification of p27, EpCAM and pan-CK in brain metastatic M802T4-LCC cells 7 weeks after intracardiac inoculation
		p27+, EpCAM-	p27+, EpCAM+	p27-, EpCAM-	p27-, EpCAM+
	Single cell	25	1	1	0
	Small cluster	4	1	0	0
		p27+, CK-	p27+, CK+	p27-, CK-	p27-, CK-
	Single cell	24	0	0	0
	Small cluster	5	2	0	0

## Sheet: Ext. Fig.2j
Ext. Fig.2j: Quantification of TGF-β mCherry reporter expression in M802T4-LCC
	mCh-	19
	mCh+	62

## Sheet: Ext. Fig.2m
Ext. Fig.2m: qRT-PCR analysis of TGF-b target genes expression in wild-type and Tgfbr2 KO M802T4-LCC cells upon incubation with SB505124 (SB), TGF-β1 or TGF-β2 for 2 h
Experiment #1 (shown in Ext. Fig.2m)	Smad7		SB			TGF-b1			TGF-b2
		M802T4-LCC	0.897	1.115	0.988	4.739	5.337	5.011	5.068	5.48	5.262
		Tgfbr2 KO#1	0.231	0.314	0.263	0.45	0.557	0.495	0.413	0.47	0.438
		Tgfbr2 KO#2	0.232	0.282	0.254	0.364	0.482	0.41	0.423	0.553	0.475
		Tgfbr2 KO#3	0.27	0.352	0.303	0.581	0.678	0.624	0.495	0.721	0.576
	Snai1		SB			TGF-b1			TGF-b2
		M802T4-LCC	0.52	1.922	0.558	10.974	17.146	13.032	16.979	25.813	20.014
		Tgfbr2 KO#1	0.669	1.248	0.824	0.766	1.455	0.946	0.883	1.081	0.967
		Tgfbr2 KO#2	0.662	1.642	0.824	0.743	1.501	0.924	0.85	1.827	1.061
		Tgfbr2 KO#3	0.832	3.662	0.743	3.166	4.246	3.587	3.166	4.246	3.587
	Il-11		SB			TGF-b1			TGF-b2
		M802T4-LCC	0.906	1.104	0.99	3.016	4.292	3.486	5.175	6.982	5.876
		Tgfbr2 KO#1	0.063	0.147	0.079	0.118	0.303	0.146	0.171	0.213	0.189
		Tgfbr2 KO#2	0.261	0.373	0.302	0.317	0.478	0.373	0.27	0.532	0.335
		Tgfbr2 KO#3	0.138	0.231	0.167	0.05	0.268	0.029	0.101	0.19	0.124
	Pdgfb		SB			TGF-b1			TGF-b2
		M802T4-LCC	0.829	1.206	0.965	2.856	3.126	2.982	3.444	3.705	3.567
		Tgfbr2 KO#1	0.223	0.305	0.254	0.295	0.352	0.32	0.279	0.31	0.293
		Tgfbr2 KO#2	0.126	0.161	0.14	0.141	0.156	0.148	0.154	0.181	0.166
		Tgfbr2 KO#3	0.626	0.779	0.69	0.787	0.845	0.814	0.708	0.865	0.774
	Serpine1		SB			TGF-b1			TGF-b2
		M802T4-LCC	0.753	1.329	0.919	11.882	14.461	12.981	11.874	13.971	12.794
		Tgfbr2 KO#1	0.332	0.536	0.398	0.368	0.537	0.429	0.343	0.462	0.389
		Tgfbr2 KO#2	1.572	2.071	1.77	0.661	0.773	0.71	0.611	0.755	0.672
		Tgfbr2 KO#3	1.044	1.457	1.199	1.508	1.902	1.671	2.854	3.504	3.129
Experiment #2	Smad7		SB			TGF-b1			TGF-b2
		M802T4-LCC	0.880577	1.13562	0.983804	3.96889	7.45701	4.89478	4.10991	4.82262	4.42355
		Tgfbr2 KO#1	0.349176	0.501119	0.404618	0.777641	0.943913	0.848705	1.03689	1.73571	1.25203
		Tgfbr2 KO#2	0.474341	0.646238	0.540395	0.43671	0.631149	0.507153	0.513488	0.681537	0.5797
		Tgfbr2 KO#3	0.354953	0.442273	0.391418	0.247102	0.507974	0.307794	0.242902	0.410746	0.293948
	Il-11		SB			TGF-b1			TGF-b2
		M802T4-LCC	0.635817	1.57278	0.791403	21.9725	26.464	23.9052	20.4239	25.1266	22.4102
		Tgfbr2 KO#1	0.0191976	0.120696	0.00451461	0.0954552	0.25669	0.117452	0.1233	0.42102	0.139205
		Tgfbr2 KO#2	0.0150336	0.153825	0.0480888	0.0762321	0.218173	0.0924878	0.0264423	0.31801	0.0917001
		Tgfbr2 KO#3	0.374329	0.603684	0.448097	0.476217	0.598434	0.526867	0.403035	0.685809	0.488383
	Pdgfb		SB			TGF-b1			TGF-b2
		M802T4-LCC	0.889456	1.12428	0.986261	3.75703	7.08398	4.63582	3.42001	5.85084	4.14889
		Tgfbr2 KO#1	0.66614	0.923567	0.763382	0.931556	1.23546	1.05139	1.30934	1.86163	1.51279
		Tgfbr2 KO#2	0.611986	0.828078	0.695574	0.423569	0.58512	0.484813	0.558952	0.850808	0.659067
		Tgfbr2 KO#3	0.185671	0.227919	0.20355	0.132101	0.279584	0.164857	0.143394	0.240431	0.173209
	Serpine1		SB			TGF-b1			TGF-b2
		M802T4-LCC	0.752559	1.3288	0.918642	11.8816	14.4606	12.9813	11.8736	13.9711	12.7945
		Tgfbr2 KO#1	1.0438	1.45659	1.19873	1.5083	1.90154	1.6708	2.85399	3.50423	3.12911
		Tgfbr2 KO#2	0.332258	0.535958	0.397757	0.368473	0.537393	0.4291	0.343086	0.461992	0.389295
		Tgfbr2 KO#3	1.5719	2.07089	1.76989	0.660772	0.772668	0.710159	0.611339	0.754932	0.671786
