# Supplementary material for: TGFβ induces an atypical EMT to evade immune mechanosurveillance in lung adenocarcinoma dormant metastasis
Source: Nat Cancer. 2026 Jan 5;7(1):131–49. doi: 10.1038/s43018-025-01094-y (PMC12858408; doi:10.1038/s43018-025-01094-y)
Supplement: Supplementary file 18 — Statistical Source Data. [file 43018_2025_1094_MOESM18_ESM.xlsx]

## Sheet: Ext. Fig.3b
Ext. Fig.3b: Quantification of elongated and spheroidal cells in KPad2 model upon TGF-β treatmen
KPad2	N=1 biological repeat
TGF-β(3d) Round, N=34			TGF-β(7d) Round, N=763			Exact p-val<0.0001
TGF-β(3d) Elongated, N=178			TGF-β(7d) Elongated, N=305
	Round									Elongated
TGF-β(3d)	17.6471	17.2414	12.766	26.4706	17.1429	10				82.3529	82.7586	87.234	73.5294	82.8571	90
TGF-β(7d)	63.8554	52.7273	66.6667	56.338	74.4681	76.259	70.5882	83.2536	74.2268	36.1446	47.2727	33.3333	43.662	25.5319	23.741	29.4118	16.7464	25.7732
SO#1
TGF-β(3d) Round, N=122			TGF-β(7d) Round, N=199			Exact p-val=0.0354
TGF-β(3d) Elongated, N=537			TGF-β(7d) Elongated, N=489
	Round						Elongated
TGF-β(3d)	17.2727	9.90991	16.9014	20.7143	25		82.7273	90.0901	83.0986	79.2857	75
TGF-β(7d)	46.3415	20.7207	27.2727	21.6418	36.3636	24.3056	53.6585	79.2793	72.7273	78.3582	63.6364	75.6944
SO#2
TGF-β(3d) Round, N=148			TGF-β(7d) Round, N=212			Exact p-val=0.6357
TGF-β(3d) Elongated, N=367			TGF-β(7d) Elongated, N=547
	Round						Elongated
TGF-β(3d)	30	34.9206	27.1186	20.9091	32.5203	14.8148	70	65.0794	72.8814	79.0909	67.4797	85.1852
TGF-β(7d)	26.3566	17.3684	30.7087	43.6975	27.8351		73.6434	82.6316	69.2913	56.3025	72.1649

## Sheet: Ext.Fig.3f (H2087-LCC)
Ext. Fig.3f: Motility analysis of elongated and round cells in H2087-LCC cells upon TGF-b treatment
trackID	X	Y	timeInFrames	roundness	eccentricity	timeInMinutes	GroupCount_cellTrackingData	min_timeInMinutes	Xrel	Yrel	msd	deltaT	max_deltaT	logDeltaT	logSD	roundnessStart	roundnessStart2	eccentricityStart	eccentricityStart2	roundnessAverg	eccentricityAverg	minroundness	maxeccentricity	GroupCount_tableMeanRoundness	mean_roundness	GroupCount_cellTrackingData_1	var_roundness	GroupCount_tableMinRoundness	min_roundness	cellType	colorCode
1	174.702	110.351	0	0.258489	0.342893	0	10	0	0	0	0	0	270	#NAME?	#NAME?	0.258489	0.506747	0.342893	0.342029	0.382618	0.342461	0.258489	0.342893	10	0.494632	10	0.0157716	10	0.258489	0	0
1	174.108	111.218	1	0.506747	0.342029	30	10	0	-0.593985	0.866821	1.28332	30	270	3.4012	0.249447	0.258489	0.506747	0.342893	0.342029	0.382618	0.342461	0.258489	0.342893	10	0.494632	10	0.0157716	10	0.258489	0	0
1	173.921	110.961	2	0.523074	0.372287	60	10	0	-0.780337	0.610192	1.88506	60	270	4.09434	0.633958	0.258489	0.506747	0.342893	0.342029	0.382618	0.342461	0.258489	0.342893	10	0.494632	10	0.0157716	10	0.258489	0	0
1	174.755	109.973	3	0.543151	0.518116	90	10	0	0.0536316	-0.377459	2.28686	90	270	4.49981	0.827179	0.258489	0.506747	0.342893	0.342029	0.382618	0.342461	0.258489	0.342893	10	0.494632	10	0.0157716	10	0.258489	0	0
1	177.323	111.772	4	0.635467	0.495651	120	10	0	2.62172	1.42091	2.91187	120	270	4.78749	1.06879	0.258489	0.506747	0.342893	0.342029	0.382618	0.342461	0.258489	0.342893	10	0.494632	10	0.0157716	10	0.258489	0	0
1	175.343	112.833	5	0.510673	0.288556	150	10	0	0.641137	2.48229	3.25197	150	270	5.01064	1.17926	0.258489	0.506747	0.342893	0.342029	0.382618	0.342461	0.258489	0.342893	10	0.494632	10	0.0157716	10	0.258489	0	0
1	176.078	113.02	6	0.573376	0.40068	180	10	0	1.37621	2.66926	3.96929	180	270	5.19296	1.37859	0.258489	0.506747	0.342893	0.342029	0.382618	0.342461	0.258489	0.342893	10	0.494632	10	0.0157716	10	0.258489	0	0
1	175.85	113.762	7	0.613673	0.355538	210	10	0	1.14824	3.41128	4.27634	210	270	5.34711	1.4531	0.258489	0.506747	0.342893	0.342029	0.382618	0.342461	0.258489	0.342893	10	0.494632	10	0.0157716	10	0.258489	0	0
1	176.722	114.506	8	0.492966	0.491023	240	10	0	2.02061	4.15507	4.66856	240	270	5.48064	1.54085	0.258489	0.506747	0.342893	0.342029	0.382618	0.342461	0.258489	0.342893	10	0.494632	10	0.0157716	10	0.258489	0	0
1	177.546	114.447	9	0.288706	0.63759	270	10	0	2.84435	4.09572	4.98651	270	270	5.59842	1.60674	0.258489	0.506747	0.342893	0.342029	0.382618	0.342461	0.258489	0.342893	10	0.494632	10	0.0157716	10	0.258489	0	0
2	397.996	178.244	1	0.49981	0.37692	30	21	30	0	0	0	0	600	#NAME?	#NAME?	0.49981	0.529464	0.37692	0.428395	0.514637	0.402657	0.49981	0.428395	21	0.462741	21	0.0171143	21	0.247453	0	0
2	395.287	178.593	2	0.529464	0.428395	60	21	30	-2.70894	0.348613	2.7185	30	600	3.4012	1.00008	0.49981	0.529464	0.37692	0.428395	0.514637	0.402657	0.49981	0.428395	21	0.462741	21	0.0171143	21	0.247453	0	0
2	395.739	178.929	3	0.505835	0.375118	90	21	30	-2.25731	0.685035	2.8812	60	600	4.09434	1.05821	0.49981	0.529464	0.37692	0.428395	0.514637	0.402657	0.49981	0.428395	21	0.462741	21	0.0171143	21	0.247453	0	0
2	397.314	179.282	4	0.383386	0.514295	120	21	30	-0.681973	1.03806	3.15981	90	600	4.49981	1.15051	0.49981	0.529464	0.37692	0.428395	0.514637	0.402657	0.49981	0.428395	21	0.462741	21	0.0171143	21	0.247453	0	0
2	394.737	179.527	5	0.654515	0.473182	150	21	30	-3.25892	1.28324	3.84855	120	600	4.78749	1.3477	0.49981	0.529464	0.37692	0.428395	0.514637	0.402657	0.49981	0.428395	21	0.462741	21	0.0171143	21	0.247453	0	0
2	394.559	179.04	6	0.489086	0.515588	180	21	30	-3.4372	0.796195	4.05631	150	600	5.01064	1.40027	0.49981	0.529464	0.37692	0.428395	0.514637	0.402657	0.49981	0.428395	21	0.462741	21	0.0171143	21	0.247453	0	0
2	393.64	180.164	7	0.504531	0.398152	210	21	30	-4.35653	1.92014	4.8693	180	600	5.19296	1.58295	0.49981	0.529464	0.37692	0.428395	0.514637	0.402657	0.49981	0.428395	21	0.462741	21	0.0171143	21	0.247453	0	0
2	392.063	176.482	8	0.584812	0.437928	240	21	30	-5.93275	-1.76171	4.94158	210	600	5.34711	1.59768	0.49981	0.529464	0.37692	0.428395	0.514637	0.402657	0.49981	0.428395	21	0.462741	21	0.0171143	21	0.247453	0	0
2	393.249	175.424	9	0.603764	0.498532	270	21	30	-4.747	-2.81972	5.08434	240	600	5.48064	1.62617	0.49981	0.529464	0.37692	0.428395	0.514637	0.402657	0.49981	0.428395	21	0.462741	21	0.0171143	21	0.247453	0	0
2	392.427	174.394	10	0.598562	0.242867	300	21	30	-5.56908	-3.84972	5.28927	270	600	5.59842	1.66568	0.49981	0.529464	0.37692	0.428395	0.514637	0.402657	0.49981	0.428395	21	0.462741	21	0.0171143	21	0.247453	0	0
2	393.055	177.547	11	0.60607	0.424839	330	21	30	-4.9417	-0.696864	5.2593	300	600	5.70378	1.66	0.49981	0.529464	0.37692	0.428395	0.514637	0.402657	0.49981	0.428395	21	0.462741	21	0.0171143	21	0.247453	0	0
2	397.466	180.473	12	0.623094	0.423248	360	21	30	-0.53051	2.22854	4.92686	330	600	5.79909	1.5947	0.49981	0.529464	0.37692	0.428395	0.514637	0.402657	0.49981	0.428395	21	0.462741	21	0.0171143	21	0.247453	0	0
2	396.281	176.22	13	0.247453	0.169666	390	21	30	-1.71547	-2.0243	4.75897	360	600	5.8861	1.56003	0.49981	0.529464	0.37692	0.428395	0.514637	0.402657	0.49981	0.428395	21	0.462741	21	0.0171143	21	0.247453	0	0
2	397.748	178.636	14	0.455668	0.486515	420	21	30	-0.248225	0.392093	4.57394	390	600	5.96615	1.52038	0.49981	0.529464	0.37692	0.428395	0.514637	0.402657	0.49981	0.428395	21	0.462741	21	0.0171143	21	0.247453	0	0
2	399.951	177.256	15	0.434104	0.338874	450	21	30	1.95483	-0.987681	4.43695	420	600	6.04025	1.48997	0.49981	0.529464	0.37692	0.428395	0.514637	0.402657	0.49981	0.428395	21	0.462741	21	0.0171143	21	0.247453	0	0
2	398.963	180.418	16	0.426375	0.595681	480	21	30	0.967144	2.17411	4.0595	450	600	6.10925	1.40106	0.49981	0.529464	0.37692	0.428395	0.514637	0.402657	0.49981	0.428395	21	0.462741	21	0.0171143	21	0.247453	0	0
2	401.36	177.715	17	0.253234	0.276055	510	21	30	3.36402	-0.529177	3.74573	480	600	6.17379	1.32062	0.49981	0.529464	0.37692	0.428395	0.514637	0.402657	0.49981	0.428395	21	0.462741	21	0.0171143	21	0.247453	0	0
2	397.534	177.939	18	0.441458	0.446628	540	21	30	-0.462251	-0.304706	3.26615	510	600	6.23441	1.18361	0.49981	0.529464	0.37692	0.428395	0.514637	0.402657	0.49981	0.428395	21	0.462741	21	0.0171143	21	0.247453	0	0
2	399.148	179.379	19	0.249339	0.20862	570	21	30	1.15182	1.13502	3.8678	540	600	6.29157	1.35269	0.49981	0.529464	0.37692	0.428395	0.514637	0.402657	0.49981	0.428395	21	0.462741	21	0.0171143	21	0.247453	0	0
2	401.691	176.722	20	0.255957	0.379605	600	21	30	3.69452	-1.52172	3.81234	570	600	6.34564	1.33824	0.49981	0.529464	0.37692	0.428395	0.514637	0.402657	0.49981	0.428395	21	0.462741	21	0.0171143	21	0.247453	0	0
2	398.781	177.612	21	0.371044	0.417337	630	21	30	0.784982	-0.632449	1.00806	600	600	6.39693	0.0080289	0.49981	0.529464	0.37692	0.428395	0.514637	0.402657	0.49981	0.428395	21	0.462741	21	0.0171143	21	0.247453	0	0
3	66.7151	617.337	1	0.136436	0.924956	30	24	30	0	0	0	0	690	#NAME?	#NAME?	0.136436	0.393745	0.924956	0.631656	0.26509	0.778306	0.136436	0.924956	24	0.340774	24	0.00809834	24	0.136436	0	0
3	72.4099	613.278	2	0.393745	0.631656	60	24	30	5.69478	-4.05939	1.87554	30	690	3.4012	0.628896	0.136436	0.393745	0.924956	0.631656	0.26509	0.778306	0.136436	0.924956	24	0.340774	24	0.00809834	24	0.136436	0	0
3	73.2841	611.241	3	0.471254	0.595675	90	24	30	6.56901	-6.09652	2.48748	60	690	4.09434	0.91127	0.136436	0.393745	0.924956	0.631656	0.26509	0.778306	0.136436	0.924956	24	0.340774	24	0.00809834	24	0.136436	0	0
3	75.1186	608.566	4	0.438935	0.670878	120	24	30	8.40353	-8.77187	3.03956	90	690	4.49981	1.11171	0.136436	0.393745	0.924956	0.631656	0.26509	0.778306	0.136436	0.924956	24	0.340774	24	0.00809834	24	0.136436	0	0
3	73.7563	606.115	5	0.49014	0.653895	150	24	30	7.04123	-11.2224	3.36264	120	690	4.78749	1.21273	0.136436	0.393745	0.924956	0.631656	0.26509	0.778306	0.136436	0.924956	24	0.340774	24	0.00809834	24	0.136436	0	0
3	74.5814	606.746	6	0.389001	0.731141	180	24	30	7.8663	-10.591	3.74572	150	690	5.01064	1.32061	0.136436	0.393745	0.924956	0.631656	0.26509	0.778306	0.136436	0.924956	24	0.340774	24	0.00809834	24	0.136436	0	0
3	72.7456	609.529	7	0.434215	0.722566	210	24	30	6.03046	-7.8087	3.92006	180	690	5.19296	1.36611	0.136436	0.393745	0.924956	0.631656	0.26509	0.778306	0.136436	0.924956	24	0.340774	24	0.00809834	24	0.136436	0	0
3	72.3122	607.696	8	0.339031	0.828594	240	24	30	5.59713	-9.64167	4.2156	210	690	5.34711	1.43879	0.136436	0.393745	0.924956	0.631656	0.26509	0.778306	0.136436	0.924956	24	0.340774	24	0.00809834	24	0.136436	0	0
3	71.2877	608.316	9	0.44419	0.875601	270	24	30	4.57261	-9.02179	4.19487	240	690	5.48064	1.43386	0.136436	0.393745	0.924956	0.631656	0.26509	0.778306	0.136436	0.924956	24	0.340774	24	0.00809834	24	0.136436	0	0
3	70.3613	609.447	10	0.337367	0.867371	300	24	30	3.64622	-7.89002	4.51297	270	690	5.59842	1.50696	0.136436	0.393745	0.924956	0.631656	0.26509	0.778306	0.136436	0.924956	24	0.340774	24	0.00809834	24	0.136436	0	0
3	72.6209	609.378	11	0.255844	0.556574	330	24	30	5.90584	-7.95961	4.99578	300	690	5.70378	1.60859	0.136436	0.393745	0.924956	0.631656	0.26509	0.778306	0.136436	0.924956	24	0.340774	24	0.00809834	24	0.136436	0	0
3	75.0653	609.501	12	0.323267	0.32809	360	24	30	8.35017	-7.8365	5.35267	330	690	5.79909	1.6776	0.136436	0.393745	0.924956	0.631656	0.26509	0.778306	0.136436	0.924956	24	0.340774	24	0.00809834	24	0.136436	0	0
3	76.1667	611.537	13	0.474125	0.409266	390	24	30	9.45155	-5.80063	5.79462	360	690	5.8861	1.75693	0.136436	0.393745	0.924956	0.631656	0.26509	0.778306	0.136436	0.924956	24	0.340774	24	0.00809834	24	0.136436	0	0
3	75.6279	610.392	14	0.237937	0.615552	420	24	30	8.91275	-6.94531	6.14884	390	690	5.96615	1.81626	0.136436	0.393745	0.924956	0.631656	0.26509	0.778306	0.136436	0.924956	24	0.340774	24	0.00809834	24	0.136436	0	0
3	76.9524	611.399	15	0.22114	0.474407	450	24	30	10.2373	-5.9383	6.31613	420	690	6.04025	1.84311	0.136436	0.393745	0.924956	0.631656	0.26509	0.778306	0.136436	0.924956	24	0.340774	24	0.00809834	24	0.136436	0	0
3	77.0808	612.294	16	0.379361	0.23218	480	24	30	10.3657	-5.04333	6.19434	450	690	6.10925	1.82364	0.136436	0.393745	0.924956	0.631656	0.26509	0.778306	0.136436	0.924956	24	0.340774	24	0.00809834	24	0.136436	0	0
3	77.9038	612.157	17	0.278354	0.460558	510	24	30	11.1887	-5.18065	6.05644	480	690	6.17379	1.80112	0.136436	0.393745	0.924956	0.631656	0.26509	0.778306	0.136436	0.924956	24	0.340774	24	0.00809834	24	0.136436	0	0
3	77.2935	612.702	18	0.319138	0.46994	540	24	30	10.5784	-4.63568	5.82392	510	690	6.23441	1.76197	0.136436	0.393745	0.924956	0.631656	0.26509	0.778306	0.136436	0.924956	24	0.340774	24	0.00809834	24	0.136436	0	0
3	76.0715	612.802	19	0.327453	0.538964	570	24	30	9.35643	-4.53594	6.00506	540	690	6.29157	1.7926	0.136436	0.393745	0.924956	0.631656	0.26509	0.778306	0.136436	0.924956	24	0.340774	24	0.00809834	24	0.136436	0	0
3	77.2139	612.351	20	0.313603	0.356894	600	24	30	10.4988	-4.98613	6.02928	570	690	6.34564	1.79663	0.136436	0.393745	0.924956	0.631656	0.26509	0.778306	0.136436	0.924956	24	0.340774	24	0.00809834	24	0.136436	0	0
3	76.3951	611.79	21	0.351646	0.51882	630	24	30	9.67999	-5.54788	5.54959	600	690	6.39693	1.71372	0.136436	0.393745	0.924956	0.631656	0.26509	0.778306	0.136436	0.924956	24	0.340774	24	0.00809834	24	0.136436	0	0
3	75.7481	612.941	22	0.260957	0.535531	660	24	30	9.03297	-4.39672	5.85794	630	690	6.44572	1.7678	0.136436	0.393745	0.924956	0.631656	0.26509	0.778306	0.136436	0.924956	24	0.340774	24	0.00809834	24	0.136436	0	0
3	76.0931	612.246	23	0.293074	0.514749	690	24	30	9.37799	-5.09115	7.38872	660	690	6.49224	1.99995	0.136436	0.393745	0.924956	0.631656	0.26509	0.778306	0.136436	0.924956	24	0.340774	24	0.00809834	24	0.136436	0	0
3	76.5106	613.057	24	0.268375	0.494564	720	24	30	9.79545	-4.28002	10.6897	690	690	6.53669	2.36928	0.136436	0.393745	0.924956	0.631656	0.26509	0.778306	0.136436	0.924956	24	0.340774	24	0.00809834	24	0.136436	0	0
4	210.387	706.963	2	0.32963	0.627767	60	11	60	0	0	0	0	300	#NAME?	#NAME?	0.32963	0.275136	0.627767	0.562327	0.302383	0.595047	0.275136	0.627767	11	0.388373	11	0.00862245	11	0.250768	0	0
4	211.025	706.866	3	0.275136	0.562327	90	11	60	0.637906	-0.0966411	2.42325	30	300	3.4012	0.885111	0.32963	0.275136	0.627767	0.562327	0.302383	0.595047	0.275136	0.627767	11	0.388373	11	0.00862245	11	0.250768	0	0
4	211.815	708.428	4	0.324425	0.533463	120	11	60	1.42792	1.46521	3.07014	60	300	4.09434	1.12172	0.32963	0.275136	0.627767	0.562327	0.302383	0.595047	0.275136	0.627767	11	0.388373	11	0.00862245	11	0.250768	0	0
4	209.905	707.895	5	0.250768	0.514384	150	11	60	-0.482436	0.931993	3.99323	90	300	4.49981	1.3846	0.32963	0.275136	0.627767	0.562327	0.302383	0.595047	0.275136	0.627767	11	0.388373	11	0.00862245	11	0.250768	0	0
4	212.303	705.966	6	0.371073	0.435259	180	11	60	1.91552	-0.996337	4.47466	120	300	4.78749	1.49843	0.32963	0.275136	0.627767	0.562327	0.302383	0.595047	0.275136	0.627767	11	0.388373	11	0.00862245	11	0.250768	0	0
4	211.827	705.917	7	0.428843	0.538948	210	11	60	1.43933	-1.04529	4.56334	150	300	5.01064	1.51806	0.32963	0.275136	0.627767	0.562327	0.302383	0.595047	0.275136	0.627767	11	0.388373	11	0.00862245	11	0.250768	0	0
4	212.881	704.934	8	0.404789	0.529733	240	11	60	2.4935	-2.02884	5.28332	180	300	5.19296	1.66455	0.32963	0.275136	0.627767	0.562327	0.302383	0.595047	0.275136	0.627767	11	0.388373	11	0.00862245	11	0.250768	0	0
4	213.001	701.849	9	0.400144	0.580177	270	11	60	2.61331	-5.11399	5.52183	210	300	5.34711	1.70871	0.32963	0.275136	0.627767	0.562327	0.302383	0.595047	0.275136	0.627767	11	0.388373	11	0.00862245	11	0.250768	0	0
4	208.16	704.661	10	0.517549	0.442805	300	11	60	-2.22716	-2.30149	5.37913	240	300	5.48064	1.68253	0.32963	0.275136	0.627767	0.562327	0.302383	0.595047	0.275136	0.627767	11	0.388373	11	0.00862245	11	0.250768	0	0
4	205.961	702.3	11	0.416786	0.545095	330	11	60	-4.42601	-4.66306	5.56504	270	300	5.59842	1.7165	0.32963	0.275136	0.627767	0.562327	0.302383	0.595047	0.275136	0.627767	11	0.388373	11	0.00862245	11	0.250768	0	0
4	206.643	705.163	12	0.552957	0.516917	360	11	60	-3.74375	-1.79958	4.15381	300	300	5.70378	1.42403	0.32963	0.275136	0.627767	0.562327	0.302383	0.595047	0.275136	0.627767	11	0.388373	11	0.00862245	11	0.250768	0	0
5	11.9942	30.9374	3	0.547112	0.350107	90	13	90	0	0	0	0	360	#NAME?	#NAME?	0.547112	0.547262	0.350107	0.432363	0.547187	0.391235	0.547112	0.432363	13	0.469532	13	0.00696154	13	0.30277	0	0
5	17.6981	35.3065	4	0.547262	0.432363	120	13	90	5.70391	4.36905	3.01433	30	360	3.4012	1.10338	0.547112	0.547262	0.350107	0.432363	0.547187	0.391235	0.547112	0.432363	13	0.469532	13	0.00696154	13	0.30277	0	0
5	11.5917	31.4185	5	0.586199	0.386703	150	13	90	-0.4025	0.481128	3.19623	60	360	4.09434	1.16197	0.547112	0.547262	0.350107	0.432363	0.547187	0.391235	0.547112	0.432363	13	0.469532	13	0.00696154	13	0.30277	0	0
5	11.0082	35.0357	6	0.542204	0.391383	180	13	90	-0.985953	4.09834	4.2162	90	360	4.49981	1.43893	0.547112	0.547262	0.350107	0.432363	0.547187	0.391235	0.547112	0.432363	13	0.469532	13	0.00696154	13	0.30277	0	0
5	9.35356	37.4624	7	0.431242	0.542383	210	13	90	-2.6406	6.52502	4.78523	120	360	4.78749	1.56554	0.547112	0.547262	0.350107	0.432363	0.547187	0.391235	0.547112	0.432363	13	0.469532	13	0.00696154	13	0.30277	0	0
5	6.17585	39.866	8	0.30277	0.683862	240	13	90	-5.81831	8.9286	4.83432	150	360	5.01064	1.57574	0.547112	0.547262	0.350107	0.432363	0.547187	0.391235	0.547112	0.432363	13	0.469532	13	0.00696154	13	0.30277	0	0
5	8.05348	37.4953	9	0.39744	0.419366	270	13	90	-3.94068	6.55792	4.79924	180	360	5.19296	1.56846	0.547112	0.547262	0.350107	0.432363	0.547187	0.391235	0.547112	0.432363	13	0.469532	13	0.00696154	13	0.30277	0	0
5	7.72312	33.965	10	0.498973	0.442186	300	13	90	-4.27104	3.02763	4.48725	210	360	5.34711	1.50124	0.547112	0.547262	0.350107	0.432363	0.547187	0.391235	0.547112	0.432363	13	0.469532	13	0.00696154	13	0.30277	0	0
5	8.81236	35.485	11	0.366799	0.152409	330	13	90	-3.1818	4.54763	4.77215	240	360	5.48064	1.5628	0.547112	0.547262	0.350107	0.432363	0.547187	0.391235	0.547112	0.432363	13	0.469532	13	0.00696154	13	0.30277	0	0
5	9.04994	35.0958	12	0.538839	0.217015	360	13	90	-2.94422	4.15842	5.48232	270	360	5.59842	1.70153	0.547112	0.547262	0.350107	0.432363	0.547187	0.391235	0.547112	0.432363	13	0.469532	13	0.00696154	13	0.30277	0	0
5	9.44916	35.1924	13	0.466435	0.389713	390	13	90	-2.545	4.25498	6.58843	300	360	5.70378	1.88532	0.547112	0.547262	0.350107	0.432363	0.547187	0.391235	0.547112	0.432363	13	0.469532	13	0.00696154	13	0.30277	0	0
5	8.32448	35.7878	14	0.434186	0.272826	420	13	90	-3.66968	4.85036	7.94056	330	360	5.79909	2.07198	0.547112	0.547262	0.350107	0.432363	0.547187	0.391235	0.547112	0.432363	13	0.469532	13	0.00696154	13	0.30277	0	0
5	7.89943	35.3882	15	0.444453	0.295906	450	13	90	-4.09473	4.45083	6.04786	360	360	5.8861	1.79971	0.547112	0.547262	0.350107	0.432363	0.547187	0.391235	0.547112	0.432363	13	0.469532	13	0.00696154	13	0.30277	0	0
6	654.038	612.463	11	0.425919	0.917285	330	34	330	0	0	0	0	990	#NAME?	#NAME?	0.425919	0.450446	0.917285	0.889049	0.438182	0.903167	0.425919	0.917285	34	0.402071	34	0.00612827	34	0.262338	0	0
6	654.32	613.703	12	0.450446	0.889049	360	34	330	0.282308	1.23993	1.14441	30	990	3.4012	0.134891	0.425919	0.450446	0.917285	0.889049	0.438182	0.903167	0.425919	0.917285	34	0.402071	34	0.00612827	34	0.262338	0	0
6	654.464	615.132	13	0.395406	0.882349	390	34	330	0.426784	2.66878	1.3243	60	990	4.09434	0.280882	0.425919	0.450446	0.917285	0.889049	0.438182	0.903167	0.425919	0.917285	34	0.402071	34	0.00612827	34	0.262338	0	0
6	654.669	616.542	14	0.521419	0.869333	420	34	330	0.631171	4.07924	1.40731	90	990	4.49981	0.341677	0.425919	0.450446	0.917285	0.889049	0.438182	0.903167	0.425919	0.917285	34	0.402071	34	0.00612827	34	0.262338	0	0
6	654.618	615.496	15	0.470657	0.881443	450	34	330	0.580748	3.03315	1.69641	120	990	4.78749	0.528516	0.425919	0.450446	0.917285	0.889049	0.438182	0.903167	0.425919	0.917285	34	0.402071	34	0.00612827	34	0.262338	0	0
6	654.173	615.911	16	0.48927	0.842438	480	34	330	0.135734	3.44862	1.76846	150	990	5.01064	0.57011	0.425919	0.450446	0.917285	0.889049	0.438182	0.903167	0.425919	0.917285	34	0.402071	34	0.00612827	34	0.262338	0	0
6	654.917	618.068	17	0.568178	0.833467	510	34	330	0.878931	5.60489	1.95628	180	990	5.19296	0.671047	0.425919	0.450446	0.917285	0.889049	0.438182	0.903167	0.425919	0.917285	34	0.402071	34	0.00612827	34	0.262338	0	0
6	654.476	618.209	18	0.483384	0.844834	540	34	330	0.438642	5.74649	2.15626	210	990	5.34711	0.768377	0.425919	0.450446	0.917285	0.889049	0.438182	0.903167	0.425919	0.917285	34	0.402071	34	0.00612827	34	0.262338	0	0
6	653.886	616.961	19	0.502222	0.829631	570	34	330	-0.151219	4.49844	2.12702	240	990	5.48064	0.754723	0.425919	0.450446	0.917285	0.889049	0.438182	0.903167	0.425919	0.917285	34	0.402071	34	0.00612827	34	0.262338	0	0
6	652.329	621.903	20	0.471417	0.66047	600	34	330	-1.70869	9.44011	2.29557	270	990	5.59842	0.830981	0.425919	0.450446	0.917285	0.889049	0.438182	0.903167	0.425919	0.917285	34	0.402071	34	0.00612827	34	0.262338	0	0
6	652.823	618.914	21	0.481877	0.611792	630	34	330	-1.21425	6.45115	2.25619	300	990	5.70378	0.813678	0.425919	0.450446	0.917285	0.889049	0.438182	0.903167	0.425919	0.917285	34	0.402071	34	0.00612827	34	0.262338	0	0
6	651.994	620.059	22	0.320542	0.642636	660	34	330	-2.04317	7.59625	2.25184	330	990	5.79909	0.811749	0.425919	0.450446	0.917285	0.889049	0.438182	0.903167	0.425919	0.917285	34	0.402071	34	0.00612827	34	0.262338	0	0
6	652.376	619.538	23	0.392753	0.698126	690	34	330	-1.66157	7.07524	2.26274	360	990	5.8861	0.816575	0.425919	0.450446	0.917285	0.889049	0.438182	0.903167	0.425919	0.917285	34	0.402071	34	0.00612827	34	0.262338	0	0
6	653.331	619.789	24	0.262338	0.601223	720	34	330	-0.7069	7.32643	2.23725	390	990	5.96615	0.805246	0.425919	0.450446	0.917285	0.889049	0.438182	0.903167	0.425919	0.917285	34	0.402071	34	0.00612827	34	0.262338	0	0
6	651.759	619.28	25	0.406831	0.673117	750	34	330	-2.27841	6.81681	2.14617	420	990	6.04025	0.763685	0.425919	0.450446	0.917285	0.889049	0.438182	0.903167	0.425919	0.917285	34	0.402071	34	0.00612827	34	0.262338	0	0
6	652.986	618.888	26	0.380868	0.658339	780	34	330	-1.05175	6.42474	2.34601	450	990	6.10925	0.852718	0.425919	0.450446	0.917285	0.889049	0.438182	0.903167	0.425919	0.917285	34	0.402071	34	0.00612827	34	0.262338	0	0
6	652.742	618.767	27	0.36538	0.669167	810	34	330	-1.29543	6.3043	2.41668	480	990	6.17379	0.882396	0.425919	0.450446	0.917285	0.889049	0.438182	0.903167	0.425919	0.917285	34	0.402071	34	0.00612827	34	0.262338	0	0
6	652.827	619.746	28	0.305322	0.708848	840	34	330	-1.21012	7.28337	2.5972	510	990	6.23441	0.954433	0.425919	0.450446	0.917285	0.889049	0.438182	0.903167	0.425919	0.917285	34	0.402071	34	0.00612827	34	0.262338	0	0
6	653.649	619.836	29	0.394415	0.694275	870	34	330	-0.389035	7.37292	2.72382	540	990	6.29157	1.00204	0.425919	0.450446	0.917285	0.889049	0.438182	0.903167	0.425919	0.917285	34	0.402071	34	0.00612827	34	0.262338	0	0
6	652.928	618.535	30	0.37498	0.638347	900	34	330	-1.11	6.07205	2.7492	570	990	6.34564	1.01131	0.425919	0.450446	0.917285	0.889049	0.438182	0.903167	0.425919	0.917285	34	0.402071	34	0.00612827	34	0.262338	0	0
6	653.235	618.476	31	0.336277	0.708879	930	34	330	-0.802134	6.01331	2.95612	600	990	6.39693	1.08388	0.425919	0.450446	0.917285	0.889049	0.438182	0.903167	0.425919	0.917285	34	0.402071	34	0.00612827	34	0.262338	0	0
6	653.178	618.942	32	0.381696	0.71936	960	34	330	-0.859671	6.47952	3.15241	630	990	6.44572	1.14817	0.425919	0.450446	0.917285	0.889049	0.438182	0.903167	0.425919	0.917285	34	0.402071	34	0.00612827	34	0.262338	0	0
6	653.017	618.49	33	0.374539	0.659269	990	34	330	-1.02057	6.0269	3.24093	660	990	6.49224	1.17586	0.425919	0.450446	0.917285	0.889049	0.438182	0.903167	0.425919	0.917285	34	0.402071	34	0.00612827	34	0.262338	0	0
6	653.348	619.145	34	0.381126	0.720427	1020	34	330	-0.689644	6.68257	3.44296	690	990	6.53669	1.23633	0.425919	0.450446	0.917285	0.889049	0.438182	0.903167	0.425919	0.917285	34	0.402071	34	0.00612827	34	0.262338	0	0
6	651.692	618.79	35	0.413863	0.628292	1050	34	330	-2.34543	6.3268	3.79031	720	990	6.57925	1.33245	0.425919	0.450446	0.917285	0.889049	0.438182	0.903167	0.425919	0.917285	34	0.402071	34	0.00612827	34	0.262338	0	0
6	651.767	619.338	36	0.511918	0.689497	1080	34	330	-2.27014	6.87524	3.72514	750	990	6.62007	1.3151	0.425919	0.450446	0.917285	0.889049	0.438182	0.903167	0.425919	0.917285	34	0.402071	34	0.00612827	34	0.262338	0	0
6	652.206	619.515	37	0.273043	0.696894	1110	34	330	-1.83171	7.05211	3.88837	780	990	6.65929	1.35799	0.425919	0.450446	0.917285	0.889049	0.438182	0.903167	0.425919	0.917285	34	0.402071	34	0.00612827	34	0.262338	0	0
6	652.171	618.533	38	0.396113	0.677379	1140	34	330	-1.86676	6.0701	4.12745	810	990	6.69703	1.41766	0.425919	0.450446	0.917285	0.889049	0.438182	0.903167	0.425919	0.917285	34	0.402071	34	0.00612827	34	0.262338	0	0
6	652.572	618.517	39	0.267349	0.702225	1170	34	330	-1.46569	6.05395	4.37045	840	990	6.7334	1.47487	0.425919	0.450446	0.917285	0.889049	0.438182	0.903167	0.425919	0.917285	34	0.402071	34	0.00612827	34	0.262338	0	0
6	653.145	618.707	40	0.384288	0.718999	1200	34	330	-0.892372	6.24447	4.66329	870	990	6.76849	1.53972	0.425919	0.450446	0.917285	0.889049	0.438182	0.903167	0.425919	0.917285	34	0.402071	34	0.00612827	34	0.262338	0	0
6	652.381	618.577	41	0.352697	0.682505	1230	34	330	-1.65687	6.11468	4.97675	900	990	6.80239	1.60478	0.425919	0.450446	0.917285	0.889049	0.438182	0.903167	0.425919	0.917285	34	0.402071	34	0.00612827	34	0.262338	0	0
6	653.303	619.485	42	0.293898	0.715373	1260	34	330	-0.734151	7.02216	5.69408	930	990	6.83518	1.73943	0.425919	0.450446	0.917285	0.889049	0.438182	0.903167	0.425919	0.917285	34	0.402071	34	0.00612827	34	0.262338	0	0
6	652.982	619.469	43	0.494179	0.722864	1290	34	330	-1.05578	7.0065	6.20788	960	990	6.86693	1.82582	0.425919	0.450446	0.917285	0.889049	0.438182	0.903167	0.425919	0.917285	34	0.402071	34	0.00612827	34	0.262338	0	0
6	652.394	618.673	44	0.345794	0.695933	1320	34	330	-1.64359	6.20999	6.42382	990	990	6.8977	1.86001	0.425919	0.450446	0.917285	0.889049	0.438182	0.903167	0.425919	0.917285	34	0.402071	34	0.00612827	34	0.262338	0	0
7	597.597	725.416	16	0.0633324	0.652746	480	6	480	0	0	0	0	150	#NAME?	#NAME?	0.0633324	0.0683848	0.652746	0.610092	0.0658586	0.631419	0.0633324	0.652746	6	0.0998059	6	0.00493926	6	0.0633324	0	0
7	600.743	725.174	17	0.0683848	0.610092	510	6	480	3.14573	-0.242424	1.43975	30	150	3.4012	0.364473	0.0633324	0.0683848	0.652746	0.610092	0.0658586	0.631419	0.0633324	0.652746	6	0.0998059	6	0.00493926	6	0.0633324	0	0
7	598.815	725.861	18	0.0640388	0.467333	540	6	480	1.21748	0.445059	1.2444	60	150	4.09434	0.218654	0.0633324	0.0683848	0.652746	0.610092	0.0658586	0.631419	0.0633324	0.652746	6	0.0998059	6	0.00493926	6	0.0633324	0	0
7	598.61	726.173	19	0.0733871	0.563211	570	6	480	1.0124	0.756321	1.28886	90	150	4.49981	0.253756	0.0633324	0.0683848	0.652746	0.610092	0.0658586	0.631419	0.0633324	0.652746	6	0.0998059	6	0.00493926	6	0.0633324	0	0
7	598.986	725.486	20	0.242115	0.755412	600	6	480	1.38865	0.0699237	1.99527	120	150	4.78749	0.690779	0.0633324	0.0683848	0.652746	0.610092	0.0658586	0.631419	0.0633324	0.652746	6	0.0998059	6	0.00493926	6	0.0633324	0	0
7	598.151	725.383	21	0.0875772	0.595103	630	6	480	0.553984	-0.0337661	0.555012	150	150	5.01064	-0.588766	0.0633324	0.0683848	0.652746	0.610092	0.0658586	0.631419	0.0633324	0.652746	6	0.0998059	6	0.00493926	6	0.0633324	0	0
8	76.0135	611.55	26	0.295061	0.558564	780	7	780	0	0	0	0	180	#NAME?	#NAME?	0.295061	0.20141	0.558564	0.262412	0.248235	0.410488	0.20141	0.558564	7	0.275007	7	0.00284957	7	0.20141	0	0
8	75.9972	611.903	27	0.20141	0.262412	810	7	780	-0.01634	0.352571	0.700411	30	180	3.4012	-0.356087	0.295061	0.20141	0.558564	0.262412	0.248235	0.410488	0.20141	0.558564	7	0.275007	7	0.00284957	7	0.20141	0	0
8	75.8683	612.421	28	0.226048	0.675079	840	7	780	-0.145198	0.871061	1.00072	60	180	4.09434	0.00071534	0.295061	0.20141	0.558564	0.262412	0.248235	0.410488	0.20141	0.558564	7	0.275007	7	0.00284957	7	0.20141	0	0
8	77.1542	612.333	29	0.266239	0.529172	870	7	780	1.14069	0.782894	1.04767	90	180	4.49981	0.0465706	0.295061	0.20141	0.558564	0.262412	0.248235	0.410488	0.20141	0.558564	7	0.275007	7	0.00284957	7	0.20141	0	0
8	76.6458	611.64	30	0.325361	0.470563	900	7	780	0.632273	0.0903186	0.682979	120	180	4.78749	-0.381291	0.295061	0.20141	0.558564	0.262412	0.248235	0.410488	0.20141	0.558564	7	0.275007	7	0.00284957	7	0.20141	0	0
8	76.1133	611.306	31	0.258489	0.580865	930	7	780	0.0997891	-0.243969	0.32162	150	180	5.01064	-1.13438	0.295061	0.20141	0.558564	0.262412	0.248235	0.410488	0.20141	0.558564	7	0.275007	7	0.00284957	7	0.20141	0	0
8	76.3583	611.786	32	0.352444	0.46641	960	7	780	0.34482	0.235528	0.417582	180	180	5.19296	-0.873275	0.295061	0.20141	0.558564	0.262412	0.248235	0.410488	0.20141	0.558564	7	0.275007	7	0.00284957	7	0.20141	0	0
9	600.121	725.319	30	0.0774548	0.617898	900	6	900	0	0	0	0	150	#NAME?	#NAME?	0.0774548	0.0943054	0.617898	0.228563	0.0858801	0.42323	0.0774548	0.617898	6	0.0951498	6	0.000352021	6	0.0718013	0	0
9	599.736	725.086	31	0.0943054	0.228563	930	6	900	-0.385074	-0.233024	0.716503	30	150	3.4012	-0.333372	0.0774548	0.0943054	0.617898	0.228563	0.0858801	0.42323	0.0774548	0.617898	6	0.0951498	6	0.000352021	6	0.0718013	0	0
9	599.583	724.763	32	0.122875	0.49321	960	6	900	-0.538059	-0.555656	0.775019	60	150	4.09434	-0.254868	0.0774548	0.0943054	0.617898	0.228563	0.0858801	0.42323	0.0774548	0.617898	6	0.0951498	6	0.000352021	6	0.0718013	0	0
9	599.772	725.259	33	0.0982226	0.708984	990	6	900	-0.348714	-0.0599542	0.742436	90	150	4.49981	-0.297819	0.0774548	0.0943054	0.617898	0.228563	0.0858801	0.42323	0.0774548	0.617898	6	0.0951498	6	0.000352021	6	0.0718013	0	0
9	599.788	724.891	34	0.10624	0.388213	1020	6	900	-0.332671	-0.427617	1.19127	120	150	4.78749	0.175016	0.0774548	0.0943054	0.617898	0.228563	0.0858801	0.42323	0.0774548	0.617898	6	0.0951498	6	0.000352021	6	0.0718013	0	0
9	597.912	724.834	35	0.0718013	0.336	1050	6	900	-2.20851	-0.484889	2.26111	150	150	5.01064	0.815858	0.0774548	0.0943054	0.617898	0.228563	0.0858801	0.42323	0.0774548	0.617898	6	0.0951498	6	0.000352021	6	0.0718013	0	0
10	397.967	176.006	32	0.272603	0.474349	960	14	960	0	0	0	0	390	#NAME?	#NAME?	0.272603	0.35273	0.474349	0.439766	0.312667	0.457058	0.272603	0.474349	14	0.313598	14	0.00421544	14	0.188611	0	0
10	396.473	174.877	33	0.35273	0.439766	990	14	960	-1.49388	-1.1284	1.91262	30	390	3.4012	0.648477	0.272603	0.35273	0.474349	0.439766	0.312667	0.457058	0.272603	0.474349	14	0.313598	14	0.00421544	14	0.188611	0	0
10	398.062	177.047	34	0.249714	0.39885	1020	14	960	0.0950167	1.04074	1.95221	60	390	4.09434	0.668962	0.272603	0.35273	0.474349	0.439766	0.312667	0.457058	0.272603	0.474349	14	0.313598	14	0.00421544	14	0.188611	0	0
10	397.234	178.389	35	0.361765	0.49267	1050	14	960	-0.732659	2.38362	1.76888	90	390	4.49981	0.570349	0.272603	0.35273	0.474349	0.439766	0.312667	0.457058	0.272603	0.474349	14	0.313598	14	0.00421544	14	0.188611	0	0
10	397.143	177.054	36	0.188611	0.398099	1080	14	960	-0.824324	1.04845	2.06465	120	390	4.78749	0.724962	0.272603	0.35273	0.474349	0.439766	0.312667	0.457058	0.272603	0.474349	14	0.313598	14	0.00421544	14	0.188611	0	0
10	398.789	176.424	37	0.375542	0.561152	1110	14	960	0.821693	0.418507	1.83886	150	390	5.01064	0.609145	0.272603	0.35273	0.474349	0.439766	0.312667	0.457058	0.272603	0.474349	14	0.313598	14	0.00421544	14	0.188611	0	0
10	396.508	177.46	38	0.335951	0.579409	1140	14	960	-1.4588	1.45453	2.07852	180	390	5.19296	0.731657	0.272603	0.35273	0.474349	0.439766	0.312667	0.457058	0.272603	0.474349	14	0.313598	14	0.00421544	14	0.188611	0	0
10	396.997	177.224	39	0.287924	0.510246	1170	14	960	-0.970148	1.21796	2.43477	210	390	5.34711	0.889853	0.272603	0.35273	0.474349	0.439766	0.312667	0.457058	0.272603	0.474349	14	0.313598	14	0.00421544	14	0.188611	0	0
10	396.634	178.354	40	0.352444	0.399654	1200	14	960	-1.33342	2.34799	2.4026	240	390	5.48064	0.876551	0.272603	0.35273	0.474349	0.439766	0.312667	0.457058	0.272603	0.474349	14	0.313598	14	0.00421544	14	0.188611	0	0
10	396.447	178.292	41	0.251715	0.303961	1230	14	960	-1.51958	2.28609	2.93004	270	390	5.59842	1.07502	0.272603	0.35273	0.474349	0.439766	0.312667	0.457058	0.272603	0.474349	14	0.313598	14	0.00421544	14	0.188611	0	0
10	397.83	180.59	42	0.311964	0.488727	1260	14	960	-0.136717	4.58431	3.16418	300	390	5.70378	1.15189	0.272603	0.35273	0.474349	0.439766	0.312667	0.457058	0.272603	0.474349	14	0.313598	14	0.00421544	14	0.188611	0	0
10	397.632	177.724	43	0.259941	0.350846	1290	14	960	-0.335317	1.71821	2.49138	330	390	5.79909	0.912838	0.272603	0.35273	0.474349	0.439766	0.312667	0.457058	0.272603	0.474349	14	0.313598	14	0.00421544	14	0.188611	0	0
10	396.456	177.382	44	0.43463	0.606421	1320	14	960	-1.51048	1.37627	3.95619	360	390	5.8861	1.37528	0.272603	0.35273	0.474349	0.439766	0.312667	0.457058	0.272603	0.474349	14	0.313598	14	0.00421544	14	0.188611	0	0
10	400.506	179.141	45	0.354839	0.636386	1350	14	960	2.53886	3.13557	4.03456	390	390	5.96615	1.3949	0.272603	0.35273	0.474349	0.439766	0.312667	0.457058	0.272603	0.474349	14	0.313598	14	0.00421544	14	0.188611	0	0
11	76.4803	611.969	34	0.306435	0.35075	1020	13	1020	0	0	0	0	360	#NAME?	#NAME?	0.306435	0.349532	0.35075	0.529688	0.327984	0.440219	0.306435	0.529688	13	0.346969	13	0.00516652	13	0.241524	0	0
11	74.7641	611.918	35	0.349532	0.529688	1050	13	1020	-1.71616	-0.0509672	0.950607	30	360	3.4012	-0.0506545	0.306435	0.349532	0.35075	0.529688	0.327984	0.440219	0.306435	0.529688	13	0.346969	13	0.00516652	13	0.241524	0	0
11	75.3044	611.918	36	0.347831	0.592511	1080	13	1020	-1.17592	-0.0504853	0.761562	60	360	4.09434	-0.272384	0.306435	0.349532	0.35075	0.529688	0.327984	0.440219	0.306435	0.529688	13	0.346969	13	0.00516652	13	0.241524	0	0
11	75.0267	612.414	37	0.399849	0.42421	1110	13	1020	-1.45359	0.445619	0.830054	90	360	4.49981	-0.186265	0.306435	0.349532	0.35075	0.529688	0.327984	0.440219	0.306435	0.529688	13	0.346969	13	0.00516652	13	0.241524	0	0
11	75.5328	611.793	38	0.479785	0.563692	1140	13	1020	-0.947447	-0.175483	1.14357	120	360	4.78749	0.134151	0.306435	0.349532	0.35075	0.529688	0.327984	0.440219	0.306435	0.529688	13	0.346969	13	0.00516652	13	0.241524	0	0
11	75.8119	611.676	39	0.261975	0.43009	1170	13	1020	-0.668346	-0.29236	0.80903	150	360	5.01064	-0.211919	0.306435	0.349532	0.35075	0.529688	0.327984	0.440219	0.306435	0.529688	13	0.346969	13	0.00516652	13	0.241524	0	0
11	76.6408	612.018	40	0.254987	0.615161	1200	13	1020	0.160541	0.0489605	0.879388	180	360	5.19296	-0.128529	0.306435	0.349532	0.35075	0.529688	0.327984	0.440219	0.306435	0.529688	13	0.346969	13	0.00516652	13	0.241524	0	0
11	75.3687	611.722	41	0.241524	0.672594	1230	13	1020	-1.11159	-0.246106	1.07706	210	360	5.34711	0.0742323	0.306435	0.349532	0.35075	0.529688	0.327984	0.440219	0.306435	0.529688	13	0.346969	13	0.00516652	13	0.241524	0	0
11	77.0417	612.273	42	0.339029	0.551535	1260	13	1020	0.561389	0.304707	0.865484	240	360	5.48064	-0.144467	0.306435	0.349532	0.35075	0.529688	0.327984	0.440219	0.306435	0.529688	13	0.346969	13	0.00516652	13	0.241524	0	0
11	76.3263	612.126	43	0.352561	0.424879	1290	13	1020	-0.154002	0.157472	0.820181	270	360	5.59842	-0.19823	0.306435	0.349532	0.35075	0.529688	0.327984	0.440219	0.306435	0.529688	13	0.346969	13	0.00516652	13	0.241524	0	0
11	75.6025	612.086	44	0.432183	0.251872	1320	13	1020	-0.877799	0.117643	1.02403	300	360	5.70378	0.0237473	0.306435	0.349532	0.35075	0.529688	0.327984	0.440219	0.306435	0.529688	13	0.346969	13	0.00516652	13	0.241524	0	0
11	76.5904	611.915	45	0.419642	0.357538	1350	13	1020	0.110102	-0.0537469	0.479973	330	360	5.79909	-0.734025	0.306435	0.349532	0.35075	0.529688	0.327984	0.440219	0.306435	0.529688	13	0.346969	13	0.00516652	13	0.241524	0	0
11	75.5634	611.668	46	0.325263	0.59874	1380	13	1020	-0.916844	-0.300705	0.964897	360	360	5.8861	-0.0357337	0.306435	0.349532	0.35075	0.529688	0.327984	0.440219	0.306435	0.529688	13	0.346969	13	0.00516652	13	0.241524	0	0
12	195.616	119.402	0	0.564236	0.497972	0	48	0	0	0	0	0	1410	#NAME?	#NAME?	0.564236	0.571627	0.497972	0.51308	0.567931	0.505526	0.564236	0.51308	48	0.474868	48	0.0120746	48	0.218323	0	0
12	195.283	120.609	1	0.571627	0.51308	30	48	0	-0.333543	1.20668	1.42504	30	1410	3.4012	0.354199	0.564236	0.571627	0.497972	0.51308	0.567931	0.505526	0.564236	0.51308	48	0.474868	48	0.0120746	48	0.218323	0	0
12	194.37	119.706	2	0.55408	0.627326	60	48	0	-1.2464	0.304105	1.82684	60	1410	4.09434	0.602587	0.564236	0.571627	0.497972	0.51308	0.567931	0.505526	0.564236	0.51308	48	0.474868	48	0.0120746	48	0.218323	0	0
12	194.687	118.392	3	0.56205	0.677873	90	48	0	-0.929743	-1.00992	2.32053	90	1410	4.49981	0.841795	0.564236	0.571627	0.497972	0.51308	0.567931	0.505526	0.564236	0.51308	48	0.474868	48	0.0120746	48	0.218323	0	0
12	196.486	117.723	4	0.637183	0.678786	120	48	0	0.869546	-1.67948	2.96659	120	1410	4.78749	1.08741	0.564236	0.571627	0.497972	0.51308	0.567931	0.505526	0.564236	0.51308	48	0.474868	48	0.0120746	48	0.218323	0	0
12	194.316	118.574	5	0.625178	0.658788	150	48	0	-1.30066	-0.828198	3.29671	150	1410	5.01064	1.19293	0.564236	0.571627	0.497972	0.51308	0.567931	0.505526	0.564236	0.51308	48	0.474868	48	0.0120746	48	0.218323	0	0
12	196.392	118.059	6	0.569601	0.675996	180	48	0	0.775339	-1.34325	3.55183	180	1410	5.19296	1.26746	0.564236	0.571627	0.497972	0.51308	0.567931	0.505526	0.564236	0.51308	48	0.474868	48	0.0120746	48	0.218323	0	0
12	195.33	118.541	7	0.540732	0.688988	210	48	0	-0.286257	-0.861109	3.72142	210	1410	5.34711	1.31411	0.564236	0.571627	0.497972	0.51308	0.567931	0.505526	0.564236	0.51308	48	0.474868	48	0.0120746	48	0.218323	0	0
12	195.603	117.894	8	0.540941	0.680076	240	48	0	-0.0135022	-1.5082	3.72423	240	1410	5.48064	1.31486	0.564236	0.571627	0.497972	0.51308	0.567931	0.505526	0.564236	0.51308	48	0.474868	48	0.0120746	48	0.218323	0	0
12	196.344	117.536	9	0.586866	0.701401	270	48	0	0.727422	-1.86622	3.78582	270	1410	5.59842	1.33126	0.564236	0.571627	0.497972	0.51308	0.567931	0.505526	0.564236	0.51308	48	0.474868	48	0.0120746	48	0.218323	0	0
12	188.213	116.759	10	0.32447	0.888461	300	48	0	-7.40314	-2.64338	3.98142	300	1410	5.70378	1.38164	0.564236	0.571627	0.497972	0.51308	0.567931	0.505526	0.564236	0.51308	48	0.474868	48	0.0120746	48	0.218323	0	0
12	188.537	118.276	11	0.300041	0.875201	330	48	0	-7.07919	-1.12637	3.7499	330	1410	5.79909	1.32173	0.564236	0.571627	0.497972	0.51308	0.567931	0.505526	0.564236	0.51308	48	0.474868	48	0.0120746	48	0.218323	0	0
12	188.715	118.092	12	0.301396	0.882135	360	48	0	-6.90144	-1.31015	3.92784	360	1410	5.8861	1.36809	0.564236	0.571627	0.497972	0.51308	0.567931	0.505526	0.564236	0.51308	48	0.474868	48	0.0120746	48	0.218323	0	0
12	187.415	118.291	13	0.328679	0.869974	390	48	0	-8.20181	-1.11118	3.9836	390	1410	5.96615	1.38219	0.564236	0.571627	0.497972	0.51308	0.567931	0.505526	0.564236	0.51308	48	0.474868	48	0.0120746	48	0.218323	0	0
12	188.057	118.723	14	0.218323	0.872155	420	48	0	-7.55921	-0.678756	3.9871	420	1410	6.04025	1.38306	0.564236	0.571627	0.497972	0.51308	0.567931	0.505526	0.564236	0.51308	48	0.474868	48	0.0120746	48	0.218323	0	0
12	195.702	118.331	15	0.598668	0.676753	450	48	0	0.0860848	-1.07055	4.05839	450	1410	6.10925	1.40079	0.564236	0.571627	0.497972	0.51308	0.567931	0.505526	0.564236	0.51308	48	0.474868	48	0.0120746	48	0.218323	0	0
12	195.663	118.374	16	0.583217	0.669598	480	48	0	0.047182	-1.0284	4.03419	480	1410	6.17379	1.39481	0.564236	0.571627	0.497972	0.51308	0.567931	0.505526	0.564236	0.51308	48	0.474868	48	0.0120746	48	0.218323	0	0
12	197.055	117.776	17	0.571664	0.664391	510	48	0	1.43891	-1.6263	4.08639	510	1410	6.23441	1.40766	0.564236	0.571627	0.497972	0.51308	0.567931	0.505526	0.564236	0.51308	48	0.474868	48	0.0120746	48	0.218323	0	0
12	195.451	118.922	18	0.652234	0.618287	540	48	0	-0.165119	-0.480046	4.21848	540	1410	6.29157	1.43947	0.564236	0.571627	0.497972	0.51308	0.567931	0.505526	0.564236	0.51308	48	0.474868	48	0.0120746	48	0.218323	0	0
12	194.748	118.79	19	0.611872	0.658538	570	48	0	-0.868697	-0.612316	4.46521	570	1410	6.34564	1.49632	0.564236	0.571627	0.497972	0.51308	0.567931	0.505526	0.564236	0.51308	48	0.474868	48	0.0120746	48	0.218323	0	0
12	196.008	118.349	20	0.560249	0.618275	600	48	0	0.391377	-1.05327	4.5219	600	1410	6.39693	1.50893	0.564236	0.571627	0.497972	0.51308	0.567931	0.505526	0.564236	0.51308	48	0.474868	48	0.0120746	48	0.218323	0	0
12	194.651	118.289	21	0.517392	0.60807	630	48	0	-0.96548	-1.11335	4.7728	630	1410	6.44572	1.56293	0.564236	0.571627	0.497972	0.51308	0.567931	0.505526	0.564236	0.51308	48	0.474868	48	0.0120746	48	0.218323	0	0
12	194.24	119.475	22	0.515963	0.65526	660	48	0	-1.37623	0.0730876	4.84509	660	1410	6.49224	1.57797	0.564236	0.571627	0.497972	0.51308	0.567931	0.505526	0.564236	0.51308	48	0.474868	48	0.0120746	48	0.218323	0	0
12	194.117	118.771	23	0.521376	0.612822	690	48	0	-1.49916	-0.631117	5.02623	690	1410	6.53669	1.61467	0.564236	0.571627	0.497972	0.51308	0.567931	0.505526	0.564236	0.51308	48	0.474868	48	0.0120746	48	0.218323	0	0
12	194.999	119.283	24	0.572716	0.654434	720	48	0	-0.617122	-0.118618	5.23048	720	1410	6.57925	1.6545	0.564236	0.571627	0.497972	0.51308	0.567931	0.505526	0.564236	0.51308	48	0.474868	48	0.0120746	48	0.218323	0	0
12	193.981	118.024	25	0.557873	0.683905	750	48	0	-1.6355	-1.37793	5.36732	750	1410	6.62007	1.68033	0.564236	0.571627	0.497972	0.51308	0.567931	0.505526	0.564236	0.51308	48	0.474868	48	0.0120746	48	0.218323	0	0
12	196.28	116.655	26	0.451926	0.751878	780	48	0	0.663561	-2.74679	5.60786	780	1410	6.65929	1.72417	0.564236	0.571627	0.497972	0.51308	0.567931	0.505526	0.564236	0.51308	48	0.474868	48	0.0120746	48	0.218323	0	0
12	195.853	113.936	27	0.359454	0.69024	810	48	0	0.236546	-5.46613	5.81797	810	1410	6.69703	1.76095	0.564236	0.571627	0.497972	0.51308	0.567931	0.505526	0.564236	0.51308	48	0.474868	48	0.0120746	48	0.218323	0	0
12	196.082	112.455	28	0.287573	0.689609	840	48	0	0.466149	-6.9474	5.89502	840	1410	6.7334	1.77411	0.564236	0.571627	0.497972	0.51308	0.567931	0.505526	0.564236	0.51308	48	0.474868	48	0.0120746	48	0.218323	0	0
12	197.187	113.124	29	0.401027	0.646354	870	48	0	1.5702	-6.27796	5.976	870	1410	6.76849	1.78775	0.564236	0.571627	0.497972	0.51308	0.567931	0.505526	0.564236	0.51308	48	0.474868	48	0.0120746	48	0.218323	0	0
12	196.713	112.445	30	0.481961	0.706925	900	48	0	1.09627	-6.95704	5.9725	900	1410	6.80239	1.78717	0.564236	0.571627	0.497972	0.51308	0.567931	0.505526	0.564236	0.51308	48	0.474868	48	0.0120746	48	0.218323	0	0
12	197.433	112.627	31	0.328717	0.67409	930	48	0	1.81676	-6.77469	6.03135	930	1410	6.83518	1.79697	0.564236	0.571627	0.497972	0.51308	0.567931	0.505526	0.564236	0.51308	48	0.474868	48	0.0120746	48	0.218323	0	0
12	197.147	113.226	32	0.475177	0.713615	960	48	0	1.53039	-6.17562	6.0318	960	1410	6.86693	1.79705	0.564236	0.571627	0.497972	0.51308	0.567931	0.505526	0.564236	0.51308	48	0.474868	48	0.0120746	48	0.218323	0	0
12	196.673	113.063	33	0.306792	0.655451	990	48	0	1.05649	-6.33881	5.9647	990	1410	6.8977	1.78586	0.564236	0.571627	0.497972	0.51308	0.567931	0.505526	0.564236	0.51308	48	0.474868	48	0.0120746	48	0.218323	0	0
12	197.012	113.958	34	0.360712	0.693075	1020	48	0	1.39573	-5.44363	5.5913	1020	1410	6.92756	1.72121	0.564236	0.571627	0.497972	0.51308	0.567931	0.505526	0.564236	0.51308	48	0.474868	48	0.0120746	48	0.218323	0	0
12	195.331	113.96	35	0.526819	0.712269	1050	48	0	-0.285386	-5.44221	5.26193	1050	1410	6.95655	1.6605	0.564236	0.571627	0.497972	0.51308	0.567931	0.505526	0.564236	0.51308	48	0.474868	48	0.0120746	48	0.218323	0	0
12	195.739	114.382	36	0.458779	0.678688	1080	48	0	0.122365	-5.0204	4.84023	1080	1410	6.98472	1.57696	0.564236	0.571627	0.497972	0.51308	0.567931	0.505526	0.564236	0.51308	48	0.474868	48	0.0120746	48	0.218323	0	0
12	195.909	114.828	37	0.484082	0.643922	1110	48	0	0.292696	-4.57356	4.59412	1110	1410	7.01212	1.52478	0.564236	0.571627	0.497972	0.51308	0.567931	0.505526	0.564236	0.51308	48	0.474868	48	0.0120746	48	0.218323	0	0
12	196.074	114.04	38	0.502962	0.69083	1140	48	0	0.45736	-5.36238	4.24987	1140	1410	7.03878	1.44689	0.564236	0.571627	0.497972	0.51308	0.567931	0.505526	0.564236	0.51308	48	0.474868	48	0.0120746	48	0.218323	0	0
12	196.26	114.148	39	0.556615	0.655439	1170	48	0	0.643914	-5.2536	4.28829	1170	1410	7.06476	1.45589	0.564236	0.571627	0.497972	0.51308	0.567931	0.505526	0.564236	0.51308	48	0.474868	48	0.0120746	48	0.218323	0	0
12	196.647	114.368	40	0.492395	0.699009	1200	48	0	1.03094	-5.03404	4.43527	1200	1410	7.09008	1.48959	0.564236	0.571627	0.497972	0.51308	0.567931	0.505526	0.564236	0.51308	48	0.474868	48	0.0120746	48	0.218323	0	0
12	196.301	114.307	41	0.418219	0.698344	1230	48	0	0.684813	-5.09536	4.3621	1230	1410	7.11477	1.47295	0.564236	0.571627	0.497972	0.51308	0.567931	0.505526	0.564236	0.51308	48	0.474868	48	0.0120746	48	0.218323	0	0
12	197.135	115.38	42	0.427507	0.671487	1260	48	0	1.51833	-4.02252	4.46098	1260	1410	7.13887	1.49537	0.564236	0.571627	0.497972	0.51308	0.567931	0.505526	0.564236	0.51308	48	0.474868	48	0.0120746	48	0.218323	0	0
12	196.884	114.83	43	0.416523	0.670552	1290	48	0	1.26813	-4.57228	4.63801	1290	1410	7.1624	1.53429	0.564236	0.571627	0.497972	0.51308	0.567931	0.505526	0.564236	0.51308	48	0.474868	48	0.0120746	48	0.218323	0	0
12	196.179	114.648	44	0.400915	0.687533	1320	48	0	0.563007	-4.75365	4.88858	1320	1410	7.18539	1.5869	0.564236	0.571627	0.497972	0.51308	0.567931	0.505526	0.564236	0.51308	48	0.474868	48	0.0120746	48	0.218323	0	0
12	197.272	114.776	45	0.393471	0.668093	1350	48	0	1.65574	-4.6262	5.18303	1350	1410	7.20786	1.64539	0.564236	0.571627	0.497972	0.51308	0.567931	0.505526	0.564236	0.51308	48	0.474868	48	0.0120746	48	0.218323	0	0
12	196.107	114.406	46	0.442373	0.654654	1380	48	0	0.491115	-4.99649	5.08063	1380	1410	7.22984	1.62543	0.564236	0.571627	0.497972	0.51308	0.567931	0.505526	0.564236	0.51308	48	0.474868	48	0.0120746	48	0.218323	0	0
12	195.482	115.472	47	0.331057	0.69474	1410	48	0	-0.134659	-3.93016	3.93247	1410	1410	7.25134	1.36927	0.564236	0.571627	0.497972	0.51308	0.567931	0.505526	0.564236	0.51308	48	0.474868	48	0.0120746	48	0.218323	0	0
13	168.414	135.543	0	0.623314	0.424384	0	48	0	0	0	0	0	1410	#NAME?	#NAME?	0.623314	0.476129	0.424384	0.386754	0.549721	0.405569	0.476129	0.424384	48	0.420016	48	0.00728762	48	0.258299	1	0.8
13	168.108	137.426	1	0.476129	0.386754	30	48	0	-0.305106	1.88343	1.07345	30	1410	3.4012	0.0708783	0.623314	0.476129	0.424384	0.386754	0.549721	0.405569	0.476129	0.424384	48	0.420016	48	0.00728762	48	0.258299	1	0.8
13	166.785	137.737	2	0.457526	0.496943	60	48	0	-1.62845	2.19454	1.184	60	1410	4.09434	0.1689	0.623314	0.476129	0.424384	0.386754	0.549721	0.405569	0.476129	0.424384	48	0.420016	48	0.00728762	48	0.258299	1	0.8
13	166.853	136.403	3	0.357686	0.392025	90	48	0	-1.56104	0.860552	1.21254	90	1410	4.49981	0.192716	0.623314	0.476129	0.424384	0.386754	0.549721	0.405569	0.476129	0.424384	48	0.420016	48	0.00728762	48	0.258299	1	0.8
13	168.789	136.568	4	0.353983	0.428256	120	48	0	0.375793	1.02594	1.43053	120	1410	4.78749	0.358045	0.623314	0.476129	0.424384	0.386754	0.549721	0.405569	0.476129	0.424384	48	0.420016	48	0.00728762	48	0.258299	1	0.8
13	166.821	137.328	5	0.339503	0.307244	150	48	0	-1.59248	1.7858	1.37302	150	1410	5.01064	0.317009	0.623314	0.476129	0.424384	0.386754	0.549721	0.405569	0.476129	0.424384	48	0.420016	48	0.00728762	48	0.258299	1	0.8
13	167.864	137.598	6	0.324257	0.377566	180	48	0	-0.549504	2.05583	1.53647	180	1410	5.19296	0.429486	0.623314	0.476129	0.424384	0.386754	0.549721	0.405569	0.476129	0.424384	48	0.420016	48	0.00728762	48	0.258299	1	0.8
13	166.972	137.703	7	0.28684	0.391931	210	48	0	-1.44196	2.16089	1.63906	210	1410	5.34711	0.494122	0.623314	0.476129	0.424384	0.386754	0.549721	0.405569	0.476129	0.424384	48	0.420016	48	0.00728762	48	0.258299	1	0.8
13	167.428	137.618	8	0.270832	0.312507	240	48	0	-0.985128	2.0757	1.6008	240	1410	5.48064	0.470504	0.623314	0.476129	0.424384	0.386754	0.549721	0.405569	0.476129	0.424384	48	0.420016	48	0.00728762	48	0.258299	1	0.8
13	167.799	137.275	9	0.310781	0.168843	270	48	0	-0.614303	1.7329	1.62016	270	1410	5.59842	0.482522	0.623314	0.476129	0.424384	0.386754	0.549721	0.405569	0.476129	0.424384	48	0.420016	48	0.00728762	48	0.258299	1	0.8
13	166.324	137.133	10	0.395521	0.438229	300	48	0	-2.08965	1.59025	1.68721	300	1410	5.70378	0.523074	0.623314	0.476129	0.424384	0.386754	0.549721	0.405569	0.476129	0.424384	48	0.420016	48	0.00728762	48	0.258299	1	0.8
13	166.318	138.42	11	0.476362	0.439931	330	48	0	-2.09546	2.87737	1.68702	330	1410	5.79909	0.522962	0.623314	0.476129	0.424384	0.386754	0.549721	0.405569	0.476129	0.424384	48	0.420016	48	0.00728762	48	0.258299	1	0.8
13	166.07	137.478	12	0.369234	0.294218	360	48	0	-2.34405	1.93521	1.79865	360	1410	5.8861	0.587037	0.623314	0.476129	0.424384	0.386754	0.549721	0.405569	0.476129	0.424384	48	0.420016	48	0.00728762	48	0.258299	1	0.8
13	165.534	137.832	13	0.37884	0.308874	390	48	0	-2.87924	2.28903	1.81431	390	1410	5.96615	0.595703	0.623314	0.476129	0.424384	0.386754	0.549721	0.405569	0.476129	0.424384	48	0.420016	48	0.00728762	48	0.258299	1	0.8
13	166.609	137.892	14	0.258299	0.486533	420	48	0	-1.80456	2.3492	1.8576	420	1410	6.04025	0.619283	0.623314	0.476129	0.424384	0.386754	0.549721	0.405569	0.476129	0.424384	48	0.420016	48	0.00728762	48	0.258299	1	0.8
13	167.077	138.141	15	0.460565	0.31539	450	48	0	-1.33613	2.59864	2.06891	450	1410	6.10925	0.727023	0.623314	0.476129	0.424384	0.386754	0.549721	0.405569	0.476129	0.424384	48	0.420016	48	0.00728762	48	0.258299	1	0.8
13	166.781	138.826	16	0.436739	0.528652	480	48	0	-1.63285	3.2835	2.10558	480	1410	6.17379	0.74459	0.623314	0.476129	0.424384	0.386754	0.549721	0.405569	0.476129	0.424384	48	0.420016	48	0.00728762	48	0.258299	1	0.8
13	168.536	138.569	17	0.503386	0.209689	510	48	0	0.121985	3.02652	2.22502	510	1410	6.23441	0.799764	0.623314	0.476129	0.424384	0.386754	0.549721	0.405569	0.476129	0.424384	48	0.420016	48	0.00728762	48	0.258299	1	0.8
13	167.469	139.535	18	0.363694	0.214134	540	48	0	-0.944776	3.99279	2.35051	540	1410	6.29157	0.854633	0.623314	0.476129	0.424384	0.386754	0.549721	0.405569	0.476129	0.424384	48	0.420016	48	0.00728762	48	0.258299	1	0.8
13	166.399	139.653	19	0.357269	0.414476	570	48	0	-2.01424	4.11	2.35993	570	1410	6.34564	0.85863	0.623314	0.476129	0.424384	0.386754	0.549721	0.405569	0.476129	0.424384	48	0.420016	48	0.00728762	48	0.258299	1	0.8
13	167.617	138.65	20	0.379969	0.298575	600	48	0	-0.796603	3.10725	2.39338	600	1410	6.39693	0.872708	0.623314	0.476129	0.424384	0.386754	0.549721	0.405569	0.476129	0.424384	48	0.420016	48	0.00728762	48	0.258299	1	0.8
13	166.859	138.637	21	0.468102	0.430073	630	48	0	-1.55424	3.09412	2.56177	630	1410	6.44572	0.940698	0.623314	0.476129	0.424384	0.386754	0.549721	0.405569	0.476129	0.424384	48	0.420016	48	0.00728762	48	0.258299	1	0.8
13	165.83	140.082	22	0.457878	0.333345	660	48	0	-2.58405	4.53991	2.52339	660	1410	6.49224	0.925604	0.623314	0.476129	0.424384	0.386754	0.549721	0.405569	0.476129	0.424384	48	0.420016	48	0.00728762	48	0.258299	1	0.8
13	166.048	139.802	23	0.470625	0.409249	690	48	0	-2.36516	4.25919	2.53531	690	1410	6.53669	0.930316	0.623314	0.476129	0.424384	0.386754	0.549721	0.405569	0.476129	0.424384	48	0.420016	48	0.00728762	48	0.258299	1	0.8
13	166.916	140.927	24	0.326353	0.525366	720	48	0	-1.49766	5.38459	2.52962	720	1410	6.57925	0.92807	0.623314	0.476129	0.424384	0.386754	0.549721	0.405569	0.476129	0.424384	48	0.420016	48	0.00728762	48	0.258299	1	0.8
13	165.575	140.304	25	0.488246	0.533403	750	48	0	-2.8386	4.7611	2.39031	750	1410	6.62007	0.871421	0.623314	0.476129	0.424384	0.386754	0.549721	0.405569	0.476129	0.424384	48	0.420016	48	0.00728762	48	0.258299	1	0.8
13	166.811	140.02	26	0.40446	0.367814	780	48	0	-1.60268	4.47745	2.64463	780	1410	6.65929	0.972531	0.623314	0.476129	0.424384	0.386754	0.549721	0.405569	0.476129	0.424384	48	0.420016	48	0.00728762	48	0.258299	1	0.8
13	166.149	140.061	27	0.509716	0.322155	810	48	0	-2.26501	4.51846	2.69755	810	1410	6.69703	0.992345	0.623314	0.476129	0.424384	0.386754	0.549721	0.405569	0.476129	0.424384	48	0.420016	48	0.00728762	48	0.258299	1	0.8
13	166.782	140.638	28	0.37352	0.361245	840	48	0	-1.63112	5.09595	2.64773	840	1410	6.7334	0.973702	0.623314	0.476129	0.424384	0.386754	0.549721	0.405569	0.476129	0.424384	48	0.420016	48	0.00728762	48	0.258299	1	0.8
13	168.256	140.994	29	0.511812	0.493197	870	48	0	-0.158057	5.45194	2.83941	870	1410	6.76849	1.0436	0.623314	0.476129	0.424384	0.386754	0.549721	0.405569	0.476129	0.424384	48	0.420016	48	0.00728762	48	0.258299	1	0.8
13	167.418	139.942	30	0.347641	0.436427	900	48	0	-0.99523	4.39942	2.84378	900	1410	6.80239	1.04513	0.623314	0.476129	0.424384	0.386754	0.549721	0.405569	0.476129	0.424384	48	0.420016	48	0.00728762	48	0.258299	1	0.8
13	167.704	140.315	31	0.366757	0.425012	930	48	0	-0.709888	4.77254	2.8577	930	1410	6.83518	1.05002	0.623314	0.476129	0.424384	0.386754	0.549721	0.405569	0.476129	0.424384	48	0.420016	48	0.00728762	48	0.258299	1	0.8
13	167.8	140.398	32	0.419232	0.414501	960	48	0	-0.613605	4.85563	2.98694	960	1410	6.86693	1.09425	0.623314	0.476129	0.424384	0.386754	0.549721	0.405569	0.476129	0.424384	48	0.420016	48	0.00728762	48	0.258299	1	0.8
13	167.8	140.791	33	0.297983	0.478845	990	48	0	-0.614071	5.24888	2.94807	990	1410	6.8977	1.08115	0.623314	0.476129	0.424384	0.386754	0.549721	0.405569	0.476129	0.424384	48	0.420016	48	0.00728762	48	0.258299	1	0.8
13	167.977	141.462	34	0.414869	0.47697	1020	48	0	-0.436264	5.91908	2.90695	1020	1410	6.92756	1.06711	0.623314	0.476129	0.424384	0.386754	0.549721	0.405569	0.476129	0.424384	48	0.420016	48	0.00728762	48	0.258299	1	0.8
13	166.41	142.111	35	0.3063	0.543847	1050	48	0	-2.00358	6.56887	2.91938	1050	1410	6.95655	1.07137	0.623314	0.476129	0.424384	0.386754	0.549721	0.405569	0.476129	0.424384	48	0.420016	48	0.00728762	48	0.258299	1	0.8
13	166.014	140.062	36	0.526075	0.465133	1080	48	0	-2.39989	4.51905	2.66447	1080	1410	6.98472	0.980005	0.623314	0.476129	0.424384	0.386754	0.549721	0.405569	0.476129	0.424384	48	0.420016	48	0.00728762	48	0.258299	1	0.8
13	166.107	140.324	37	0.426979	0.540747	1110	48	0	-2.30637	4.78182	2.8247	1110	1410	7.01212	1.0384	0.623314	0.476129	0.424384	0.386754	0.549721	0.405569	0.476129	0.424384	48	0.420016	48	0.00728762	48	0.258299	1	0.8
13	166.511	139.42	38	0.581163	0.431912	1140	48	0	-1.90235	3.87769	2.78435	1140	1410	7.03878	1.02401	0.623314	0.476129	0.424384	0.386754	0.549721	0.405569	0.476129	0.424384	48	0.420016	48	0.00728762	48	0.258299	1	0.8
13	166.586	139.469	39	0.455	0.378567	1170	48	0	-1.82767	3.92626	2.72674	1170	1410	7.06476	1.00311	0.623314	0.476129	0.424384	0.386754	0.549721	0.405569	0.476129	0.424384	48	0.420016	48	0.00728762	48	0.258299	1	0.8
13	167.323	139.585	40	0.388277	0.348593	1200	48	0	-1.09103	4.04211	2.97466	1200	1410	7.09008	1.09013	0.623314	0.476129	0.424384	0.386754	0.549721	0.405569	0.476129	0.424384	48	0.420016	48	0.00728762	48	0.258299	1	0.8
13	166.324	139.572	41	0.441487	0.467137	1230	48	0	-2.09003	4.0297	2.97867	1230	1410	7.11477	1.09148	0.623314	0.476129	0.424384	0.386754	0.549721	0.405569	0.476129	0.424384	48	0.420016	48	0.00728762	48	0.258299	1	0.8
13	167.649	140.391	42	0.600177	0.438279	1260	48	0	-0.764466	4.84819	3.10839	1260	1410	7.13887	1.1341	0.623314	0.476129	0.424384	0.386754	0.549721	0.405569	0.476129	0.424384	48	0.420016	48	0.00728762	48	0.258299	1	0.8
13	167.384	139.876	43	0.455638	0.42978	1290	48	0	-1.02946	4.3334	3.2351	1290	1410	7.1624	1.17406	0.623314	0.476129	0.424384	0.386754	0.549721	0.405569	0.476129	0.424384	48	0.420016	48	0.00728762	48	0.258299	1	0.8
13	166.653	139.398	44	0.502526	0.408296	1320	48	0	-1.76039	3.85567	2.89132	1320	1410	7.18539	1.06171	0.623314	0.476129	0.424384	0.386754	0.549721	0.405569	0.476129	0.424384	48	0.420016	48	0.00728762	48	0.258299	1	0.8
13	167.728	139.541	45	0.434085	0.506896	1350	48	0	-0.685255	3.9983	2.94212	1350	1410	7.20786	1.07913	0.623314	0.476129	0.424384	0.386754	0.549721	0.405569	0.476129	0.424384	48	0.420016	48	0.00728762	48	0.258299	1	0.8
13	166.507	139.232	46	0.511607	0.461861	1380	48	0	-1.90704	3.68986	3.72166	1380	1410	7.22984	1.31417	0.623314	0.476129	0.424384	0.386754	0.549721	0.405569	0.476129	0.424384	48	0.420016	48	0.00728762	48	0.258299	1	0.8
13	166.014	139.962	47	0.49354	0.428701	1410	48	0	-2.40008	4.41992	5.02952	1410	1410	7.25134	1.61532	0.623314	0.476129	0.424384	0.386754	0.549721	0.405569	0.476129	0.424384	48	0.420016	48	0.00728762	48	0.258299	1	0.8
14	516.317	174.429	0	0.375641	0.739274	0	48	0	0	0	0	0	1410	#NAME?	#NAME?	0.375641	0.542581	0.739274	0.683889	0.459111	0.711581	0.375641	0.739274	48	0.298103	48	0.00979421	48	0.135016	0	0
14	515.822	175.9	1	0.542581	0.683889	30	48	0	-0.495288	1.47054	1.07564	30	1410	3.4012	0.0729114	0.375641	0.542581	0.739274	0.683889	0.459111	0.711581	0.375641	0.739274	48	0.298103	48	0.00979421	48	0.135016	0	0
14	514.68	176.534	2	0.618974	0.697311	60	48	0	-1.63714	2.10446	1.18236	60	1410	4.09434	0.167512	0.375641	0.542581	0.739274	0.683889	0.459111	0.711581	0.375641	0.739274	48	0.298103	48	0.00979421	48	0.135016	0	0
14	514.978	176.136	3	0.486366	0.682412	90	48	0	-1.33894	1.70643	1.28783	90	1410	4.49981	0.252957	0.375641	0.542581	0.739274	0.683889	0.459111	0.711581	0.375641	0.739274	48	0.298103	48	0.00979421	48	0.135016	0	0
14	517.087	175.86	4	0.563248	0.682685	120	48	0	0.76963	1.43074	1.49182	120	1410	4.78749	0.399994	0.375641	0.542581	0.739274	0.683889	0.459111	0.711581	0.375641	0.739274	48	0.298103	48	0.00979421	48	0.135016	0	0
14	515.054	176.528	5	0.413954	0.667589	150	48	0	-1.26251	2.09912	1.46824	150	1410	5.01064	0.384067	0.375641	0.542581	0.739274	0.683889	0.459111	0.711581	0.375641	0.739274	48	0.298103	48	0.00979421	48	0.135016	0	0
14	517.565	176.292	6	0.30674	0.401641	180	48	0	1.24758	1.86235	1.55091	180	1410	5.19296	0.438845	0.375641	0.542581	0.739274	0.683889	0.459111	0.711581	0.375641	0.739274	48	0.298103	48	0.00979421	48	0.135016	0	0
14	519.772	175.676	7	0.392636	0.300725	210	48	0	3.45531	1.24689	1.58065	210	1410	5.34711	0.457839	0.375641	0.542581	0.739274	0.683889	0.459111	0.711581	0.375641	0.739274	48	0.298103	48	0.00979421	48	0.135016	0	0
14	519.834	175.85	8	0.350218	0.348719	240	48	0	3.51679	1.42052	1.42469	240	1410	5.48064	0.353954	0.375641	0.542581	0.739274	0.683889	0.459111	0.711581	0.375641	0.739274	48	0.298103	48	0.00979421	48	0.135016	0	0
14	519.384	176.161	9	0.214458	0.26145	270	48	0	3.06729	1.73188	1.33908	270	1410	5.59842	0.291982	0.375641	0.542581	0.739274	0.683889	0.459111	0.711581	0.375641	0.739274	48	0.298103	48	0.00979421	48	0.135016	0	0
14	517.764	175.444	10	0.300258	0.529245	300	48	0	1.44749	1.01462	1.28596	300	1410	5.70378	0.251503	0.375641	0.542581	0.739274	0.683889	0.459111	0.711581	0.375641	0.739274	48	0.298103	48	0.00979421	48	0.135016	0	0
14	517.784	176.491	11	0.333794	0.438178	330	48	0	1.46749	2.06213	1.35752	330	1410	5.79909	0.305657	0.375641	0.542581	0.739274	0.683889	0.459111	0.711581	0.375641	0.739274	48	0.298103	48	0.00979421	48	0.135016	0	0
14	517.807	175.305	12	0.241808	0.379786	360	48	0	1.48987	0.876132	1.35711	360	1410	5.8861	0.305356	0.375641	0.542581	0.739274	0.683889	0.459111	0.711581	0.375641	0.739274	48	0.298103	48	0.00979421	48	0.135016	0	0
14	517.409	175.435	13	0.156215	0.42282	390	48	0	1.09156	1.00565	1.43249	390	1410	5.96615	0.359413	0.375641	0.542581	0.739274	0.683889	0.459111	0.711581	0.375641	0.739274	48	0.298103	48	0.00979421	48	0.135016	0	0
14	517.948	175.863	14	0.213947	0.33849	420	48	0	1.63076	1.43385	1.58929	420	1410	6.04025	0.463284	0.375641	0.542581	0.739274	0.683889	0.459111	0.711581	0.375641	0.739274	48	0.298103	48	0.00979421	48	0.135016	0	0
14	518.323	174.989	15	0.230924	0.230555	450	48	0	2.00575	0.559706	1.66827	450	1410	6.10925	0.511785	0.375641	0.542581	0.739274	0.683889	0.459111	0.711581	0.375641	0.739274	48	0.298103	48	0.00979421	48	0.135016	0	0
14	517.97	174.765	16	0.217972	0.342591	480	48	0	1.65274	0.335615	1.70157	480	1410	6.17379	0.531551	0.375641	0.542581	0.739274	0.683889	0.459111	0.711581	0.375641	0.739274	48	0.298103	48	0.00979421	48	0.135016	0	0
14	519.691	175.248	17	0.177478	0.550575	510	48	0	3.37355	0.818397	1.83283	510	1410	6.23441	0.605862	0.375641	0.542581	0.739274	0.683889	0.459111	0.711581	0.375641	0.739274	48	0.298103	48	0.00979421	48	0.135016	0	0
14	519.086	175.372	18	0.210862	0.339476	540	48	0	2.76912	0.942367	1.75808	540	1410	6.29157	0.564225	0.375641	0.542581	0.739274	0.683889	0.459111	0.711581	0.375641	0.739274	48	0.298103	48	0.00979421	48	0.135016	0	0
14	517.776	175.682	19	0.181718	0.466167	570	48	0	1.45902	1.25266	1.78531	570	1410	6.34564	0.579594	0.375641	0.542581	0.739274	0.683889	0.459111	0.711581	0.375641	0.739274	48	0.298103	48	0.00979421	48	0.135016	0	0
14	518.702	174.534	20	0.135016	0.348507	600	48	0	2.38534	0.104509	1.71469	600	1410	6.39693	0.539232	0.375641	0.542581	0.739274	0.683889	0.459111	0.711581	0.375641	0.739274	48	0.298103	48	0.00979421	48	0.135016	0	0
14	517.695	174.947	21	0.271127	0.49686	630	48	0	1.3778	0.517388	1.69655	630	1410	6.44572	0.528596	0.375641	0.542581	0.739274	0.683889	0.459111	0.711581	0.375641	0.739274	48	0.298103	48	0.00979421	48	0.135016	0	0
14	517.243	175.38	22	0.357241	0.458511	660	48	0	0.925646	0.950892	1.61978	660	1410	6.49224	0.482293	0.375641	0.542581	0.739274	0.683889	0.459111	0.711581	0.375641	0.739274	48	0.298103	48	0.00979421	48	0.135016	0	0
14	517.388	175.016	23	0.295074	0.318754	690	48	0	1.07149	0.586789	1.73973	690	1410	6.53669	0.553732	0.375641	0.542581	0.739274	0.683889	0.459111	0.711581	0.375641	0.739274	48	0.298103	48	0.00979421	48	0.135016	0	0
14	518.261	176.189	24	0.298965	0.3855	720	48	0	1.94434	1.76012	1.78656	720	1410	6.57925	0.580292	0.375641	0.542581	0.739274	0.683889	0.459111	0.711581	0.375641	0.739274	48	0.298103	48	0.00979421	48	0.135016	0	0
14	517.063	175.066	25	0.331999	0.378215	750	48	0	0.745581	0.636709	1.71457	750	1410	6.62007	0.539163	0.375641	0.542581	0.739274	0.683889	0.459111	0.711581	0.375641	0.739274	48	0.298103	48	0.00979421	48	0.135016	0	0
14	517.798	174.709	26	0.263551	0.277426	780	48	0	1.48097	0.279733	1.96653	780	1410	6.65929	0.676272	0.375641	0.542581	0.739274	0.683889	0.459111	0.711581	0.375641	0.739274	48	0.298103	48	0.00979421	48	0.135016	0	0
14	516.84	174.643	27	0.239745	0.497439	810	48	0	0.522806	0.2141	2.0975	810	1410	6.69703	0.740745	0.375641	0.542581	0.739274	0.683889	0.459111	0.711581	0.375641	0.739274	48	0.298103	48	0.00979421	48	0.135016	0	0
14	517.692	174.881	28	0.253018	0.401204	840	48	0	1.37477	0.451727	2.17726	840	1410	6.7334	0.778068	0.375641	0.542581	0.739274	0.683889	0.459111	0.711581	0.375641	0.739274	48	0.298103	48	0.00979421	48	0.135016	0	0
14	519.611	175.477	29	0.321318	0.333055	870	48	0	3.29363	1.04782	2.37279	870	1410	6.76849	0.864068	0.375641	0.542581	0.739274	0.683889	0.459111	0.711581	0.375641	0.739274	48	0.298103	48	0.00979421	48	0.135016	0	0
14	518.031	173.94	30	0.317098	0.454051	900	48	0	1.7137	-0.489216	2.23183	900	1410	6.80239	0.802824	0.375641	0.542581	0.739274	0.683889	0.459111	0.711581	0.375641	0.739274	48	0.298103	48	0.00979421	48	0.135016	0	0
14	518.011	174.059	31	0.312645	0.477046	930	48	0	1.69361	-0.370342	2.10238	930	1410	6.83518	0.743069	0.375641	0.542581	0.739274	0.683889	0.459111	0.711581	0.375641	0.739274	48	0.298103	48	0.00979421	48	0.135016	0	0
14	518.126	174.096	32	0.25162	0.507769	960	48	0	1.80852	-0.33318	2.18974	960	1410	6.86693	0.783782	0.375641	0.542581	0.739274	0.683889	0.459111	0.711581	0.375641	0.739274	48	0.298103	48	0.00979421	48	0.135016	0	0
14	518.306	174.58	33	0.242657	0.414131	990	48	0	1.98863	0.150657	2.07539	990	1410	6.8977	0.730147	0.375641	0.542581	0.739274	0.683889	0.459111	0.711581	0.375641	0.739274	48	0.298103	48	0.00979421	48	0.135016	0	0
14	517.799	174.194	34	0.329286	0.123187	1020	48	0	1.4818	-0.235815	2.03231	1020	1410	6.92756	0.709172	0.375641	0.542581	0.739274	0.683889	0.459111	0.711581	0.375641	0.739274	48	0.298103	48	0.00979421	48	0.135016	0	0
14	516.86	174.562	35	0.263089	0.309689	1050	48	0	0.542653	0.132316	2.11724	1050	1410	6.95655	0.750115	0.375641	0.542581	0.739274	0.683889	0.459111	0.711581	0.375641	0.739274	48	0.298103	48	0.00979421	48	0.135016	0	0
14	517.123	174.576	36	0.244274	0.418384	1080	48	0	0.805898	0.146441	2.22685	1080	1410	6.98472	0.800587	0.375641	0.542581	0.739274	0.683889	0.459111	0.711581	0.375641	0.739274	48	0.298103	48	0.00979421	48	0.135016	0	0
14	517.139	175.264	37	0.273759	0.300092	1110	48	0	0.821764	0.835013	2.52922	1110	1410	7.01212	0.92791	0.375641	0.542581	0.739274	0.683889	0.459111	0.711581	0.375641	0.739274	48	0.298103	48	0.00979421	48	0.135016	0	0
14	517.321	173.548	38	0.310537	0.340473	1140	48	0	1.00375	-0.881474	2.70012	1140	1410	7.03878	0.993295	0.375641	0.542581	0.739274	0.683889	0.459111	0.711581	0.375641	0.739274	48	0.298103	48	0.00979421	48	0.135016	0	0
14	517.51	174.258	39	0.351084	0.414785	1170	48	0	1.19318	-0.171472	2.85576	1170	1410	7.06476	1.04934	0.375641	0.542581	0.739274	0.683889	0.459111	0.711581	0.375641	0.739274	48	0.298103	48	0.00979421	48	0.135016	0	0
14	518.044	174.283	40	0.292064	0.482235	1200	48	0	1.72655	-0.146029	3.04682	1200	1410	7.09008	1.1141	0.375641	0.542581	0.739274	0.683889	0.459111	0.711581	0.375641	0.739274	48	0.298103	48	0.00979421	48	0.135016	0	0
14	517.747	174.339	41	0.251038	0.428638	1230	48	0	1.42999	-0.0903321	2.82653	1230	1410	7.11477	1.03905	0.375641	0.542581	0.739274	0.683889	0.459111	0.711581	0.375641	0.739274	48	0.298103	48	0.00979421	48	0.135016	0	0
14	518.677	175.042	42	0.198462	0.395109	1260	48	0	2.3601	0.613027	2.97833	1260	1410	7.13887	1.09136	0.375641	0.542581	0.739274	0.683889	0.459111	0.711581	0.375641	0.739274	48	0.298103	48	0.00979421	48	0.135016	0	0
14	518.572	174.489	43	0.290125	0.30705	1290	48	0	2.25518	0.0598957	2.79659	1290	1410	7.1624	1.0284	0.375641	0.542581	0.739274	0.683889	0.459111	0.711581	0.375641	0.739274	48	0.298103	48	0.00979421	48	0.135016	0	0
14	517.46	174.036	44	0.226136	0.483736	1320	48	0	1.14271	-0.393796	2.65211	1320	1410	7.18539	0.975355	0.375641	0.542581	0.739274	0.683889	0.459111	0.711581	0.375641	0.739274	48	0.298103	48	0.00979421	48	0.135016	0	0
14	518.778	174.241	45	0.241859	0.402434	1350	48	0	2.46105	-0.188612	2.57133	1350	1410	7.20786	0.944425	0.375641	0.542581	0.739274	0.683889	0.459111	0.711581	0.375641	0.739274	48	0.298103	48	0.00979421	48	0.135016	0	0
14	517.546	173.84	46	0.330495	0.453189	1380	48	0	1.22938	-0.589207	1.33578	1380	1410	7.22984	0.289519	0.375641	0.542581	0.739274	0.683889	0.459111	0.711581	0.375641	0.739274	48	0.298103	48	0.00979421	48	0.135016	0	0
14	516.617	174.861	47	0.285858	0.362392	1410	48	0	0.299521	0.431362	0.525153	1410	1410	7.25134	-0.644066	0.375641	0.542581	0.739274	0.683889	0.459111	0.711581	0.375641	0.739274	48	0.298103	48	0.00979421	48	0.135016	0	0
15	249.783	236.933	0	0.751507	0.404563	0	48	0	0	0	0	0	1410	#NAME?	#NAME?	0.751507	0.689653	0.404563	0.408256	0.72058	0.40641	0.689653	0.408256	48	0.543855	48	0.00448469	48	0.42627	1	0.8
15	248.835	236.116	1	0.689653	0.408256	30	48	0	-0.947714	-0.817317	0.959789	30	1410	3.4012	-0.0410414	0.751507	0.689653	0.404563	0.408256	0.72058	0.40641	0.689653	0.408256	48	0.543855	48	0.00448469	48	0.42627	1	0.8
15	247.607	237.323	2	0.577153	0.35506	60	48	0	-2.17561	0.390084	0.991095	60	1410	4.09434	-0.00894481	0.751507	0.689653	0.404563	0.408256	0.72058	0.40641	0.689653	0.408256	48	0.543855	48	0.00448469	48	0.42627	1	0.8
15	248.003	236.853	3	0.545798	0.46885	90	48	0	-1.77948	-0.0801633	0.998372	90	1410	4.49981	-0.00162902	0.751507	0.689653	0.404563	0.408256	0.72058	0.40641	0.689653	0.408256	48	0.543855	48	0.00448469	48	0.42627	1	0.8
15	250.148	237.113	4	0.523598	0.425902	120	48	0	0.365473	0.179495	1.18344	120	1410	4.78749	0.168423	0.751507	0.689653	0.404563	0.408256	0.72058	0.40641	0.689653	0.408256	48	0.543855	48	0.00448469	48	0.42627	1	0.8
15	247.787	237.524	5	0.591019	0.505359	150	48	0	-1.99616	0.590504	1.1364	150	1410	5.01064	0.127864	0.751507	0.689653	0.404563	0.408256	0.72058	0.40641	0.689653	0.408256	48	0.543855	48	0.00448469	48	0.42627	1	0.8
15	248.955	237.296	6	0.667009	0.456757	180	48	0	-0.827487	0.363155	1.17583	180	1410	5.19296	0.161978	0.751507	0.689653	0.404563	0.408256	0.72058	0.40641	0.689653	0.408256	48	0.543855	48	0.00448469	48	0.42627	1	0.8
15	248.5	237.636	7	0.550114	0.409357	210	48	0	-1.28298	0.702478	1.26483	210	1410	5.34711	0.23494	0.751507	0.689653	0.404563	0.408256	0.72058	0.40641	0.689653	0.408256	48	0.543855	48	0.00448469	48	0.42627	1	0.8
15	248.73	237.333	8	0.560617	0.480494	240	48	0	-1.05243	0.39971	1.10546	240	1410	5.48064	0.100263	0.751507	0.689653	0.404563	0.408256	0.72058	0.40641	0.689653	0.408256	48	0.543855	48	0.00448469	48	0.42627	1	0.8
15	248.766	236.819	9	0.527913	0.499133	270	48	0	-1.01644	-0.114259	1.04122	270	1410	5.59842	0.0403909	0.751507	0.689653	0.404563	0.408256	0.72058	0.40641	0.689653	0.408256	48	0.543855	48	0.00448469	48	0.42627	1	0.8
15	247.54	236.576	10	0.553454	0.511479	300	48	0	-2.24312	-0.356786	1.06991	300	1410	5.70378	0.0675734	0.751507	0.689653	0.404563	0.408256	0.72058	0.40641	0.689653	0.408256	48	0.543855	48	0.00448469	48	0.42627	1	0.8
15	247.463	237.946	11	0.466707	0.513904	330	48	0	-2.31928	1.01331	0.927157	330	1410	5.79909	-0.0756323	0.751507	0.689653	0.404563	0.408256	0.72058	0.40641	0.689653	0.408256	48	0.543855	48	0.00448469	48	0.42627	1	0.8
15	247.451	237.076	12	0.531852	0.476902	360	48	0	-2.33165	0.142934	1.0167	360	1410	5.8861	0.0165597	0.751507	0.689653	0.404563	0.408256	0.72058	0.40641	0.689653	0.408256	48	0.543855	48	0.00448469	48	0.42627	1	0.8
15	246.911	237.23	13	0.476057	0.497282	390	48	0	-2.87203	0.296468	0.995907	390	1410	5.96615	-0.00410155	0.751507	0.689653	0.404563	0.408256	0.72058	0.40641	0.689653	0.408256	48	0.543855	48	0.00448469	48	0.42627	1	0.8
15	247.678	237.491	14	0.503669	0.502083	420	48	0	-2.1048	0.558369	1.00586	420	1410	6.04025	0.00584784	0.751507	0.689653	0.404563	0.408256	0.72058	0.40641	0.689653	0.408256	48	0.543855	48	0.00448469	48	0.42627	1	0.8
15	248.206	237.117	15	0.587926	0.464283	450	48	0	-1.57703	0.184313	1.27336	450	1410	6.10925	0.241663	0.751507	0.689653	0.404563	0.408256	0.72058	0.40641	0.689653	0.408256	48	0.543855	48	0.00448469	48	0.42627	1	0.8
15	247.771	237.309	16	0.507189	0.48675	480	48	0	-2.01131	0.375992	1.24191	480	1410	6.17379	0.216651	0.751507	0.689653	0.404563	0.408256	0.72058	0.40641	0.689653	0.408256	48	0.543855	48	0.00448469	48	0.42627	1	0.8
15	249.522	237.105	17	0.527075	0.513281	510	48	0	-0.260281	0.171562	1.28567	510	1410	6.23441	0.25128	0.751507	0.689653	0.404563	0.408256	0.72058	0.40641	0.689653	0.408256	48	0.543855	48	0.00448469	48	0.42627	1	0.8
15	248.306	237.575	18	0.441917	0.49416	540	48	0	-1.47714	0.642232	1.40894	540	1410	6.29157	0.342839	0.751507	0.689653	0.404563	0.408256	0.72058	0.40641	0.689653	0.408256	48	0.543855	48	0.00448469	48	0.42627	1	0.8
15	247.511	237.862	19	0.57657	0.517246	570	48	0	-2.27133	0.928544	1.40809	570	1410	6.34564	0.342237	0.751507	0.689653	0.404563	0.408256	0.72058	0.40641	0.689653	0.408256	48	0.543855	48	0.00448469	48	0.42627	1	0.8
15	248.802	237.028	20	0.592792	0.498417	600	48	0	-0.980682	0.0948637	1.29683	600	1410	6.39693	0.259926	0.751507	0.689653	0.404563	0.408256	0.72058	0.40641	0.689653	0.408256	48	0.543855	48	0.00448469	48	0.42627	1	0.8
15	247.809	236.9	21	0.43634	0.538254	630	48	0	-1.97404	-0.0326897	1.35946	630	1410	6.44572	0.307086	0.751507	0.689653	0.404563	0.408256	0.72058	0.40641	0.689653	0.408256	48	0.543855	48	0.00448469	48	0.42627	1	0.8
15	246.961	237.784	22	0.504821	0.500834	660	48	0	-2.82214	0.851031	1.27165	660	1410	6.49224	0.240317	0.751507	0.689653	0.404563	0.408256	0.72058	0.40641	0.689653	0.408256	48	0.543855	48	0.00448469	48	0.42627	1	0.8
15	247.001	237.141	23	0.526638	0.550094	690	48	0	-2.78174	0.207708	1.19686	690	1410	6.53669	0.179698	0.751507	0.689653	0.404563	0.408256	0.72058	0.40641	0.689653	0.408256	48	0.543855	48	0.00448469	48	0.42627	1	0.8
15	247.873	237.913	24	0.42627	0.56122	720	48	0	-1.90982	0.979473	1.201	720	1410	6.57925	0.183151	0.751507	0.689653	0.404563	0.408256	0.72058	0.40641	0.689653	0.408256	48	0.543855	48	0.00448469	48	0.42627	1	0.8
15	246.335	237.118	25	0.607199	0.494518	750	48	0	-3.44807	0.184672	1.12364	750	1410	6.62007	0.116569	0.751507	0.689653	0.404563	0.408256	0.72058	0.40641	0.689653	0.408256	48	0.543855	48	0.00448469	48	0.42627	1	0.8
15	247.396	236.783	26	0.552815	0.517175	780	48	0	-2.38662	-0.150444	1.30886	780	1410	6.65929	0.269159	0.751507	0.689653	0.404563	0.408256	0.72058	0.40641	0.689653	0.408256	48	0.543855	48	0.00448469	48	0.42627	1	0.8
15	246.967	237.153	27	0.49772	0.490549	810	48	0	-2.81531	0.220146	1.40418	810	1410	6.69703	0.339455	0.751507	0.689653	0.404563	0.408256	0.72058	0.40641	0.689653	0.408256	48	0.543855	48	0.00448469	48	0.42627	1	0.8
15	247.577	237.602	28	0.500475	0.519446	840	48	0	-2.2055	0.668989	1.26833	840	1410	6.7334	0.237697	0.751507	0.689653	0.404563	0.408256	0.72058	0.40641	0.689653	0.408256	48	0.543855	48	0.00448469	48	0.42627	1	0.8
15	248.749	237.582	29	0.561402	0.508081	870	48	0	-1.03319	0.648918	1.36521	870	1410	6.76849	0.311307	0.751507	0.689653	0.404563	0.408256	0.72058	0.40641	0.689653	0.408256	48	0.543855	48	0.00448469	48	0.42627	1	0.8
15	248.048	236.556	30	0.616425	0.491971	900	48	0	-1.73459	-0.376744	1.36073	900	1410	6.80239	0.308018	0.751507	0.689653	0.404563	0.408256	0.72058	0.40641	0.689653	0.408256	48	0.543855	48	0.00448469	48	0.42627	1	0.8
15	248.245	236.406	31	0.504033	0.526769	930	48	0	-1.53752	-0.526601	1.29555	930	1410	6.83518	0.258935	0.751507	0.689653	0.404563	0.408256	0.72058	0.40641	0.689653	0.408256	48	0.543855	48	0.00448469	48	0.42627	1	0.8
15	248.108	236.562	32	0.517489	0.520924	960	48	0	-1.67453	-0.371456	1.47032	960	1410	6.86693	0.38548	0.751507	0.689653	0.404563	0.408256	0.72058	0.40641	0.689653	0.408256	48	0.543855	48	0.00448469	48	0.42627	1	0.8
15	247.803	236.164	33	0.63852	0.502195	990	48	0	-1.97947	-0.769521	1.38573	990	1410	6.8977	0.326228	0.751507	0.689653	0.404563	0.408256	0.72058	0.40641	0.689653	0.408256	48	0.543855	48	0.00448469	48	0.42627	1	0.8
15	248.252	236.668	34	0.5227	0.513728	1020	48	0	-1.53043	-0.265049	1.25149	1020	1410	6.92756	0.224332	0.751507	0.689653	0.404563	0.408256	0.72058	0.40641	0.689653	0.408256	48	0.543855	48	0.00448469	48	0.42627	1	0.8
15	246.635	236.701	35	0.571107	0.494545	1050	48	0	-3.14805	-0.232449	1.4562	1050	1410	6.95655	0.375833	0.751507	0.689653	0.404563	0.408256	0.72058	0.40641	0.689653	0.408256	48	0.543855	48	0.00448469	48	0.42627	1	0.8
15	246.862	236.788	36	0.496918	0.523733	1080	48	0	-2.92044	-0.145153	1.30866	1080	1410	6.98472	0.269002	0.751507	0.689653	0.404563	0.408256	0.72058	0.40641	0.689653	0.408256	48	0.543855	48	0.00448469	48	0.42627	1	0.8
15	246.771	237.142	37	0.468841	0.485371	1110	48	0	-3.01165	0.208487	1.42477	1110	1410	7.01212	0.354011	0.751507	0.689653	0.404563	0.408256	0.72058	0.40641	0.689653	0.408256	48	0.543855	48	0.00448469	48	0.42627	1	0.8
15	247.189	236.374	38	0.507679	0.481095	1140	48	0	-2.59319	-0.559036	1.52655	1140	1410	7.03878	0.423007	0.751507	0.689653	0.404563	0.408256	0.72058	0.40641	0.689653	0.408256	48	0.543855	48	0.00448469	48	0.42627	1	0.8
15	247.444	236.367	39	0.455117	0.475198	1170	48	0	-2.33894	-0.565805	1.4373	1170	1410	7.06476	0.36277	0.751507	0.689653	0.404563	0.408256	0.72058	0.40641	0.689653	0.408256	48	0.543855	48	0.00448469	48	0.42627	1	0.8
15	247.94	236.383	40	0.578918	0.512489	1200	48	0	-1.84284	-0.550039	1.52622	1200	1410	7.09008	0.422796	0.751507	0.689653	0.404563	0.408256	0.72058	0.40641	0.689653	0.408256	48	0.543855	48	0.00448469	48	0.42627	1	0.8
15	247.268	236.37	41	0.513836	0.495485	1230	48	0	-2.51451	-0.56305	1.51763	1230	1410	7.11477	0.417152	0.751507	0.689653	0.404563	0.408256	0.72058	0.40641	0.689653	0.408256	48	0.543855	48	0.00448469	48	0.42627	1	0.8
15	248.328	237.328	42	0.602094	0.51333	1260	48	0	-1.45474	0.394475	1.38189	1260	1410	7.13887	0.32345	0.751507	0.689653	0.404563	0.408256	0.72058	0.40641	0.689653	0.408256	48	0.543855	48	0.00448469	48	0.42627	1	0.8
15	248.064	236.767	43	0.637377	0.515528	1290	48	0	-1.71852	-0.16638	1.75002	1290	1410	7.1624	0.559625	0.751507	0.689653	0.404563	0.408256	0.72058	0.40641	0.689653	0.408256	48	0.543855	48	0.00448469	48	0.42627	1	0.8
15	247.524	236.448	44	0.497406	0.520272	1320	48	0	-2.25893	-0.484894	1.3474	1320	1410	7.18539	0.298176	0.751507	0.689653	0.404563	0.408256	0.72058	0.40641	0.689653	0.408256	48	0.543855	48	0.00448469	48	0.42627	1	0.8
15	248.54	236.62	45	0.606254	0.472043	1350	48	0	-1.24228	-0.312785	1.30361	1350	1410	7.20786	0.265136	0.751507	0.689653	0.404563	0.408256	0.72058	0.40641	0.689653	0.408256	48	0.543855	48	0.00448469	48	0.42627	1	0.8
15	247.125	236.213	46	0.46359	0.489833	1380	48	0	-2.65811	-0.719882	2.52626	1380	1410	7.22984	0.926741	0.751507	0.689653	0.404563	0.408256	0.72058	0.40641	0.689653	0.408256	48	0.543855	48	0.00448469	48	0.42627	1	0.8
15	246.733	237.047	47	0.543485	0.473325	1410	48	0	-3.04948	0.11349	3.05159	1410	1410	7.25134	1.11566	0.751507	0.689653	0.404563	0.408256	0.72058	0.40641	0.689653	0.408256	48	0.543855	48	0.00448469	48	0.42627	1	0.8
16	244.093	299.845	0	0.439346	0.624994	0	48	0	0	0	0	0	1410	#NAME?	#NAME?	0.439346	0.543965	0.624994	0.653198	0.491655	0.639096	0.439346	0.653198	48	0.369	48	0.00482105	48	0.237368	0	0
16	243.402	300.862	1	0.543965	0.653198	30	48	0	-0.690982	1.01714	1.06325	30	1410	3.4012	0.0613322	0.439346	0.543965	0.624994	0.653198	0.491655	0.639096	0.439346	0.653198	48	0.369	48	0.00482105	48	0.237368	0	0
16	242.165	301.756	2	0.426908	0.693644	60	48	0	-1.92795	1.91121	1.29936	60	1410	4.09434	0.261872	0.439346	0.543965	0.624994	0.653198	0.491655	0.639096	0.439346	0.653198	48	0.369	48	0.00482105	48	0.237368	0	0
16	242.08	301.381	3	0.393884	0.701462	90	48	0	-2.0127	1.53645	1.41642	90	1410	4.49981	0.348131	0.439346	0.543965	0.624994	0.653198	0.491655	0.639096	0.439346	0.653198	48	0.369	48	0.00482105	48	0.237368	0	0
16	243.503	301.426	4	0.459283	0.722392	120	48	0	-0.590239	1.58107	1.77011	120	1410	4.78749	0.571039	0.439346	0.543965	0.624994	0.653198	0.491655	0.639096	0.439346	0.653198	48	0.369	48	0.00482105	48	0.237368	0	0
16	239.006	298.585	5	0.446185	0.497137	150	48	0	-5.08666	-1.25986	1.90256	150	1410	5.01064	0.643201	0.439346	0.543965	0.624994	0.653198	0.491655	0.639096	0.439346	0.653198	48	0.369	48	0.00482105	48	0.237368	0	0
16	240.576	298.401	6	0.293827	0.518442	180	48	0	-3.51657	-1.4441	1.98283	180	1410	5.19296	0.684526	0.439346	0.543965	0.624994	0.653198	0.491655	0.639096	0.439346	0.653198	48	0.369	48	0.00482105	48	0.237368	0	0
16	240.238	299.179	7	0.240315	0.47693	210	48	0	-3.85503	-0.665191	2.21947	210	1410	5.34711	0.797269	0.439346	0.543965	0.624994	0.653198	0.491655	0.639096	0.439346	0.653198	48	0.369	48	0.00482105	48	0.237368	0	0
16	240.063	297.787	8	0.298187	0.478418	240	48	0	-4.02976	-2.05728	2.25042	240	1410	5.48064	0.811117	0.439346	0.543965	0.624994	0.653198	0.491655	0.639096	0.439346	0.653198	48	0.369	48	0.00482105	48	0.237368	0	0
16	240.517	296.75	9	0.403039	0.364795	270	48	0	-3.57589	-3.09472	2.35071	270	1410	5.59842	0.854719	0.439346	0.543965	0.624994	0.653198	0.491655	0.639096	0.439346	0.653198	48	0.369	48	0.00482105	48	0.237368	0	0
16	238.797	296.456	10	0.331379	0.277051	300	48	0	-5.29558	-3.38885	2.44104	300	1410	5.70378	0.892422	0.439346	0.543965	0.624994	0.653198	0.491655	0.639096	0.439346	0.653198	48	0.369	48	0.00482105	48	0.237368	0	0
16	238.776	297.528	11	0.298073	0.349029	330	48	0	-5.31717	-2.31706	2.47462	330	1410	5.79909	0.906088	0.439346	0.543965	0.624994	0.653198	0.491655	0.639096	0.439346	0.653198	48	0.369	48	0.00482105	48	0.237368	0	0
16	238.362	296.408	12	0.355952	0.515034	360	48	0	-5.73111	-3.43636	2.55864	360	1410	5.8861	0.939476	0.439346	0.543965	0.624994	0.653198	0.491655	0.639096	0.439346	0.653198	48	0.369	48	0.00482105	48	0.237368	0	0
16	237.958	296.159	13	0.361509	0.410156	390	48	0	-6.13477	-3.68577	2.59909	390	1410	5.96615	0.955162	0.439346	0.543965	0.624994	0.653198	0.491655	0.639096	0.439346	0.653198	48	0.369	48	0.00482105	48	0.237368	0	0
16	238.58	296.096	14	0.359224	0.34856	420	48	0	-5.51307	-3.74828	2.62686	420	1410	6.04025	0.965791	0.439346	0.543965	0.624994	0.653198	0.491655	0.639096	0.439346	0.653198	48	0.369	48	0.00482105	48	0.237368	0	0
16	238.697	295.473	15	0.268721	0.531174	450	48	0	-5.39613	-4.37188	2.79917	450	1410	6.10925	1.02932	0.439346	0.543965	0.624994	0.653198	0.491655	0.639096	0.439346	0.653198	48	0.369	48	0.00482105	48	0.237368	0	0
16	238.273	295.308	16	0.320631	0.420303	480	48	0	-5.82001	-4.53709	2.88837	480	1410	6.17379	1.06069	0.439346	0.543965	0.624994	0.653198	0.491655	0.639096	0.439346	0.653198	48	0.369	48	0.00482105	48	0.237368	0	0
16	239.717	294.808	17	0.288445	0.419054	510	48	0	-4.37573	-5.03704	3.00993	510	1410	6.23441	1.10192	0.439346	0.543965	0.624994	0.653198	0.491655	0.639096	0.439346	0.653198	48	0.369	48	0.00482105	48	0.237368	0	0
16	238.451	295.076	18	0.26379	0.482149	540	48	0	-5.64221	-4.76849	3.16828	540	1410	6.29157	1.15319	0.439346	0.543965	0.624994	0.653198	0.491655	0.639096	0.439346	0.653198	48	0.369	48	0.00482105	48	0.237368	0	0
16	237.504	295.007	19	0.413168	0.405407	570	48	0	-6.58863	-4.83804	3.21147	570	1410	6.34564	1.16673	0.439346	0.543965	0.624994	0.653198	0.491655	0.639096	0.439346	0.653198	48	0.369	48	0.00482105	48	0.237368	0	0
16	238.211	294.038	20	0.386244	0.375481	600	48	0	-5.88177	-5.80635	3.21593	600	1410	6.39693	1.16812	0.439346	0.543965	0.624994	0.653198	0.491655	0.639096	0.439346	0.653198	48	0.369	48	0.00482105	48	0.237368	0	0
16	236.858	293.521	21	0.355931	0.237251	630	48	0	-7.23516	-6.32364	3.32173	630	1410	6.44572	1.20049	0.439346	0.543965	0.624994	0.653198	0.491655	0.639096	0.439346	0.653198	48	0.369	48	0.00482105	48	0.237368	0	0
16	235.895	294.396	22	0.273769	0.538227	660	48	0	-8.19789	-5.44884	3.22015	660	1410	6.49224	1.16943	0.439346	0.543965	0.624994	0.653198	0.491655	0.639096	0.439346	0.653198	48	0.369	48	0.00482105	48	0.237368	0	0
16	236.168	293.301	23	0.351162	0.391167	690	48	0	-7.92536	-6.54407	3.17767	690	1410	6.53669	1.15615	0.439346	0.543965	0.624994	0.653198	0.491655	0.639096	0.439346	0.653198	48	0.369	48	0.00482105	48	0.237368	0	0
16	238.144	295.569	24	0.364043	0.563907	720	48	0	-5.94845	-4.27578	3.20085	720	1410	6.57925	1.16342	0.439346	0.543965	0.624994	0.653198	0.491655	0.639096	0.439346	0.653198	48	0.369	48	0.00482105	48	0.237368	0	0
16	237.086	295.058	25	0.343452	0.525656	750	48	0	-7.00678	-4.78622	3.08458	750	1410	6.62007	1.12641	0.439346	0.543965	0.624994	0.653198	0.491655	0.639096	0.439346	0.653198	48	0.369	48	0.00482105	48	0.237368	0	0
16	237.768	294.722	26	0.335475	0.503629	780	48	0	-6.32437	-5.12302	3.16969	780	1410	6.65929	1.15363	0.439346	0.543965	0.624994	0.653198	0.491655	0.639096	0.439346	0.653198	48	0.369	48	0.00482105	48	0.237368	0	0
16	237.937	295.645	27	0.447858	0.472992	810	48	0	-6.15632	-4.19935	3.24407	810	1410	6.69703	1.17683	0.439346	0.543965	0.624994	0.653198	0.491655	0.639096	0.439346	0.653198	48	0.369	48	0.00482105	48	0.237368	0	0
16	238.314	296.011	28	0.237368	0.316408	840	48	0	-5.77862	-3.83408	3.14475	840	1410	6.7334	1.14573	0.439346	0.543965	0.624994	0.653198	0.491655	0.639096	0.439346	0.653198	48	0.369	48	0.00482105	48	0.237368	0	0
16	239.277	295.809	29	0.428862	0.546605	870	48	0	-4.8159	-4.03526	3.45212	870	1410	6.76849	1.23899	0.439346	0.543965	0.624994	0.653198	0.491655	0.639096	0.439346	0.653198	48	0.369	48	0.00482105	48	0.237368	0	0
16	238.887	295.087	30	0.444188	0.293826	900	48	0	-5.20564	-4.75748	3.61153	900	1410	6.80239	1.28413	0.439346	0.543965	0.624994	0.653198	0.491655	0.639096	0.439346	0.653198	48	0.369	48	0.00482105	48	0.237368	0	0
16	239.018	295.032	31	0.373785	0.430877	930	48	0	-5.07439	-4.81225	3.69074	930	1410	6.83518	1.30583	0.439346	0.543965	0.624994	0.653198	0.491655	0.639096	0.439346	0.653198	48	0.369	48	0.00482105	48	0.237368	0	0
16	238.666	295.096	32	0.387244	0.491107	960	48	0	-5.42643	-4.74859	3.95455	960	1410	6.86693	1.37487	0.439346	0.543965	0.624994	0.653198	0.491655	0.639096	0.439346	0.653198	48	0.369	48	0.00482105	48	0.237368	0	0
16	238.617	295.004	33	0.344121	0.493673	990	48	0	-5.47557	-4.84029	4.08427	990	1410	6.8977	1.40714	0.439346	0.543965	0.624994	0.653198	0.491655	0.639096	0.439346	0.653198	48	0.369	48	0.00482105	48	0.237368	0	0
16	238.922	295.291	34	0.33282	0.398927	1020	48	0	-5.17085	-4.55348	4.20796	1020	1410	6.92756	1.43698	0.439346	0.543965	0.624994	0.653198	0.491655	0.639096	0.439346	0.653198	48	0.369	48	0.00482105	48	0.237368	0	0
16	237.455	295.458	35	0.359884	0.419837	1050	48	0	-6.63766	-4.38687	4.57379	1050	1410	6.95655	1.52034	0.439346	0.543965	0.624994	0.653198	0.491655	0.639096	0.439346	0.653198	48	0.369	48	0.00482105	48	0.237368	0	0
16	237.572	295.564	36	0.435648	0.406474	1080	48	0	-6.52088	-4.28026	4.71871	1080	1410	6.98472	1.55154	0.439346	0.543965	0.624994	0.653198	0.491655	0.639096	0.439346	0.653198	48	0.369	48	0.00482105	48	0.237368	0	0
16	237.878	295.851	37	0.32096	0.423383	1110	48	0	-6.21486	-3.99356	5.00529	1110	1410	7.01212	1.6105	0.439346	0.543965	0.624994	0.653198	0.491655	0.639096	0.439346	0.653198	48	0.369	48	0.00482105	48	0.237368	0	0
16	238.009	295.04	38	0.373792	0.434214	1140	48	0	-6.08353	-4.80431	5.41961	1140	1410	7.03878	1.69002	0.439346	0.543965	0.624994	0.653198	0.491655	0.639096	0.439346	0.653198	48	0.369	48	0.00482105	48	0.237368	0	0
16	238.439	295.367	39	0.337957	0.363829	1170	48	0	-5.65343	-4.47799	5.5811	1170	1410	7.06476	1.71939	0.439346	0.543965	0.624994	0.653198	0.491655	0.639096	0.439346	0.653198	48	0.369	48	0.00482105	48	0.237368	0	0
16	238.713	295.206	40	0.421463	0.430543	1200	48	0	-5.37955	-4.63881	5.96314	1200	1410	7.09008	1.7856	0.439346	0.543965	0.624994	0.653198	0.491655	0.639096	0.439346	0.653198	48	0.369	48	0.00482105	48	0.237368	0	0
16	238.034	295.149	41	0.412962	0.500279	1230	48	0	-6.0589	-4.69599	6.15367	1230	1410	7.11477	1.81705	0.439346	0.543965	0.624994	0.653198	0.491655	0.639096	0.439346	0.653198	48	0.369	48	0.00482105	48	0.237368	0	0
16	239.283	295.928	42	0.446719	0.171909	1260	48	0	-4.81001	-3.91635	6.41377	1260	1410	7.13887	1.85845	0.439346	0.543965	0.624994	0.653198	0.491655	0.639096	0.439346	0.653198	48	0.369	48	0.00482105	48	0.237368	0	0
16	239.156	295.349	43	0.336584	0.436198	1290	48	0	-4.93709	-4.49527	7.31822	1290	1410	7.1624	1.99037	0.439346	0.543965	0.624994	0.653198	0.491655	0.639096	0.439346	0.653198	48	0.369	48	0.00482105	48	0.237368	0	0
16	238.404	295.318	44	0.333592	0.34166	1320	48	0	-5.68903	-4.52674	7.22109	1320	1410	7.18539	1.97701	0.439346	0.543965	0.624994	0.653198	0.491655	0.639096	0.439346	0.653198	48	0.369	48	0.00482105	48	0.237368	0	0
16	239.535	295.327	45	0.326632	0.484452	1350	48	0	-4.55794	-4.51808	7.20467	1350	1410	7.20786	1.97473	0.439346	0.543965	0.624994	0.653198	0.491655	0.639096	0.439346	0.653198	48	0.369	48	0.00482105	48	0.237368	0	0
16	238.273	294.97	46	0.540676	0.379356	1380	48	0	-5.81961	-4.87424	7.59413	1380	1410	7.22984	2.02738	0.439346	0.543965	0.624994	0.653198	0.491655	0.639096	0.439346	0.653198	48	0.369	48	0.00482105	48	0.237368	0	0
16	237.618	295.937	47	0.452971	0.527943	1410	48	0	-6.47528	-3.90805	7.56321	1410	1410	7.25134	2.0233	0.439346	0.543965	0.624994	0.653198	0.491655	0.639096	0.439346	0.653198	48	0.369	48	0.00482105	48	0.237368	0	0
17	317.133	328.04	0	0.71839	0.14018	0	48	0	0	0	0	0	1410	#NAME?	#NAME?	0.71839	0.468345	0.14018	0.227723	0.593367	0.183951	0.468345	0.227723	48	0.408257	48	0.00429566	48	0.281818	1	0.8
17	316.823	327.153	1	0.468345	0.227723	30	48	0	-0.310164	-0.88699	0.994548	30	1410	3.4012	-0.00546707	0.71839	0.468345	0.14018	0.227723	0.593367	0.183951	0.468345	0.227723	48	0.408257	48	0.00429566	48	0.281818	1	0.8
17	315.658	326.224	2	0.396609	0.384396	60	48	0	-1.47509	-1.81676	1.09482	60	1410	4.09434	0.0905922	0.71839	0.468345	0.14018	0.227723	0.593367	0.183951	0.468345	0.227723	48	0.408257	48	0.00429566	48	0.281818	1	0.8
17	315.546	325.498	3	0.407135	0.426484	90	48	0	-1.58697	-2.54261	1.11458	90	1410	4.49981	0.10848	0.71839	0.468345	0.14018	0.227723	0.593367	0.183951	0.468345	0.227723	48	0.408257	48	0.00429566	48	0.281818	1	0.8
17	317.069	325.563	4	0.421011	0.43665	120	48	0	-0.0638727	-2.47713	1.35279	120	1410	4.78749	0.302169	0.71839	0.468345	0.14018	0.227723	0.593367	0.183951	0.468345	0.227723	48	0.408257	48	0.00429566	48	0.281818	1	0.8
17	314.926	325.92	5	0.467871	0.459142	150	48	0	-2.20698	-2.12008	1.21764	150	1410	5.01064	0.196911	0.71839	0.468345	0.14018	0.227723	0.593367	0.183951	0.468345	0.227723	48	0.408257	48	0.00429566	48	0.281818	1	0.8
17	316.219	325.915	6	0.472828	0.443365	180	48	0	-0.913417	-2.12579	1.27685	180	1410	5.19296	0.244394	0.71839	0.468345	0.14018	0.227723	0.593367	0.183951	0.468345	0.227723	48	0.408257	48	0.00429566	48	0.281818	1	0.8
17	315.645	325.974	7	0.428868	0.393745	210	48	0	-1.48803	-2.06672	1.37967	210	1410	5.34711	0.321843	0.71839	0.468345	0.14018	0.227723	0.593367	0.183951	0.468345	0.227723	48	0.408257	48	0.00429566	48	0.281818	1	0.8
17	315.484	325.616	8	0.390214	0.35303	240	48	0	-1.64891	-2.42431	1.29016	240	1410	5.48064	0.254768	0.71839	0.468345	0.14018	0.227723	0.593367	0.183951	0.468345	0.227723	48	0.408257	48	0.00429566	48	0.281818	1	0.8
17	315.895	324.985	9	0.443806	0.331905	270	48	0	-1.23811	-3.05574	1.33114	270	1410	5.59842	0.286033	0.71839	0.468345	0.14018	0.227723	0.593367	0.183951	0.468345	0.227723	48	0.408257	48	0.00429566	48	0.281818	1	0.8
17	314.634	324.931	10	0.309451	0.345178	300	48	0	-2.49894	-3.10964	1.34801	300	1410	5.70378	0.298626	0.71839	0.468345	0.14018	0.227723	0.593367	0.183951	0.468345	0.227723	48	0.408257	48	0.00429566	48	0.281818	1	0.8
17	314.634	326.161	11	0.398248	0.326416	330	48	0	-2.49896	-1.87938	1.17215	330	1410	5.79909	0.15884	0.71839	0.468345	0.14018	0.227723	0.593367	0.183951	0.468345	0.227723	48	0.408257	48	0.00429566	48	0.281818	1	0.8
17	314.484	325.566	12	0.379777	0.30676	360	48	0	-2.64868	-2.47426	1.23272	360	1410	5.8861	0.209222	0.71839	0.468345	0.14018	0.227723	0.593367	0.183951	0.468345	0.227723	48	0.408257	48	0.00429566	48	0.281818	1	0.8
17	314.153	325.622	13	0.339373	0.378481	390	48	0	-2.97977	-2.41888	1.23594	390	1410	5.96615	0.211829	0.71839	0.468345	0.14018	0.227723	0.593367	0.183951	0.468345	0.227723	48	0.408257	48	0.00429566	48	0.281818	1	0.8
17	315.069	325.745	14	0.365359	0.230123	420	48	0	-2.06399	-2.29529	1.31758	420	1410	6.04025	0.2758	0.71839	0.468345	0.14018	0.227723	0.593367	0.183951	0.468345	0.227723	48	0.408257	48	0.00429566	48	0.281818	1	0.8
17	315.481	325.534	15	0.348263	0.213587	450	48	0	-1.65154	-2.50679	1.53121	450	1410	6.10925	0.426058	0.71839	0.468345	0.14018	0.227723	0.593367	0.183951	0.468345	0.227723	48	0.408257	48	0.00429566	48	0.281818	1	0.8
17	314.954	325.507	16	0.417455	0.160198	480	48	0	-2.17907	-2.53392	1.4914	480	1410	6.17379	0.399716	0.71839	0.468345	0.14018	0.227723	0.593367	0.183951	0.468345	0.227723	48	0.408257	48	0.00429566	48	0.281818	1	0.8
17	316.846	325.605	17	0.47002	0.254378	510	48	0	-0.287063	-2.43589	1.58458	510	1410	6.23441	0.460317	0.71839	0.468345	0.14018	0.227723	0.593367	0.183951	0.468345	0.227723	48	0.408257	48	0.00429566	48	0.281818	1	0.8
17	315.64	325.991	18	0.432714	0.309761	540	48	0	-1.49292	-2.04984	1.70285	540	1410	6.29157	0.532301	0.71839	0.468345	0.14018	0.227723	0.593367	0.183951	0.468345	0.227723	48	0.408257	48	0.00429566	48	0.281818	1	0.8
17	314.957	326.516	19	0.412685	0.182921	570	48	0	-2.1758	-1.52409	1.74621	570	1410	6.34564	0.557448	0.71839	0.468345	0.14018	0.227723	0.593367	0.183951	0.468345	0.227723	48	0.408257	48	0.00429566	48	0.281818	1	0.8
17	316.308	325.677	20	0.479521	0.143639	600	48	0	-0.824606	-2.36382	1.71909	600	1410	6.39693	0.541798	0.71839	0.468345	0.14018	0.227723	0.593367	0.183951	0.468345	0.227723	48	0.408257	48	0.00429566	48	0.281818	1	0.8
17	315.136	325.337	21	0.45244	0.278278	630	48	0	-1.99676	-2.70353	1.82314	630	1410	6.44572	0.600558	0.71839	0.468345	0.14018	0.227723	0.593367	0.183951	0.468345	0.227723	48	0.408257	48	0.00429566	48	0.281818	1	0.8
17	314.422	326.862	22	0.401823	0.28038	660	48	0	-2.71098	-1.1785	1.69084	660	1410	6.49224	0.525224	0.71839	0.468345	0.14018	0.227723	0.593367	0.183951	0.468345	0.227723	48	0.408257	48	0.00429566	48	0.281818	1	0.8
17	314.485	326.165	23	0.410444	0.346462	690	48	0	-2.64754	-1.87577	1.60485	690	1410	6.53669	0.473029	0.71839	0.468345	0.14018	0.227723	0.593367	0.183951	0.468345	0.227723	48	0.408257	48	0.00429566	48	0.281818	1	0.8
17	315.388	326.978	24	0.40568	0.308894	720	48	0	-1.74516	-1.06199	1.67707	720	1410	6.57925	0.517051	0.71839	0.468345	0.14018	0.227723	0.593367	0.183951	0.468345	0.227723	48	0.408257	48	0.00429566	48	0.281818	1	0.8
17	313.983	326.4	25	0.397127	0.318897	750	48	0	-3.14943	-1.64045	1.5761	750	1410	6.62007	0.454951	0.71839	0.468345	0.14018	0.227723	0.593367	0.183951	0.468345	0.227723	48	0.408257	48	0.00429566	48	0.281818	1	0.8
17	314.999	326.103	26	0.427917	0.400849	780	48	0	-2.13419	-1.93732	1.73909	780	1410	6.65929	0.553365	0.71839	0.468345	0.14018	0.227723	0.593367	0.183951	0.468345	0.227723	48	0.408257	48	0.00429566	48	0.281818	1	0.8
17	314.786	326.637	27	0.317452	0.389389	810	48	0	-2.3472	-1.40345	1.79054	810	1410	6.69703	0.582519	0.71839	0.468345	0.14018	0.227723	0.593367	0.183951	0.468345	0.227723	48	0.408257	48	0.00429566	48	0.281818	1	0.8
17	315.198	326.899	28	0.405846	0.342433	840	48	0	-1.93487	-1.14178	1.57837	840	1410	6.7334	0.456394	0.71839	0.468345	0.14018	0.227723	0.593367	0.183951	0.468345	0.227723	48	0.408257	48	0.00429566	48	0.281818	1	0.8
17	316.453	327.241	29	0.410621	0.421036	870	48	0	-0.679652	-0.799783	1.8095	870	1410	6.76849	0.593049	0.71839	0.468345	0.14018	0.227723	0.593367	0.183951	0.468345	0.227723	48	0.408257	48	0.00429566	48	0.281818	1	0.8
17	315.853	326.31	30	0.391405	0.399981	900	48	0	-1.28012	-1.7309	1.80843	900	1410	6.80239	0.592456	0.71839	0.468345	0.14018	0.227723	0.593367	0.183951	0.468345	0.227723	48	0.408257	48	0.00429566	48	0.281818	1	0.8
17	316.217	326.349	31	0.351609	0.395682	930	48	0	-0.915435	-1.69164	1.82099	930	1410	6.83518	0.599382	0.71839	0.468345	0.14018	0.227723	0.593367	0.183951	0.468345	0.227723	48	0.408257	48	0.00429566	48	0.281818	1	0.8
17	316.236	326.452	32	0.505074	0.41806	960	48	0	-0.896555	-1.58833	1.92159	960	1410	6.86693	0.653151	0.71839	0.468345	0.14018	0.227723	0.593367	0.183951	0.468345	0.227723	48	0.408257	48	0.00429566	48	0.281818	1	0.8
17	316.033	326.2	33	0.400247	0.404129	990	48	0	-1.09992	-1.84083	1.825	990	1410	6.8977	0.601582	0.71839	0.468345	0.14018	0.227723	0.593367	0.183951	0.468345	0.227723	48	0.408257	48	0.00429566	48	0.281818	1	0.8
17	316.503	326.881	34	0.388853	0.450713	1020	48	0	-0.629747	-1.15923	1.854	1020	1410	6.92756	0.617348	0.71839	0.468345	0.14018	0.227723	0.593367	0.183951	0.468345	0.227723	48	0.408257	48	0.00429566	48	0.281818	1	0.8
17	314.781	326.841	35	0.347283	0.413461	1050	48	0	-2.35165	-1.19962	1.9024	1050	1410	6.95655	0.643116	0.71839	0.468345	0.14018	0.227723	0.593367	0.183951	0.468345	0.227723	48	0.408257	48	0.00429566	48	0.281818	1	0.8
17	315.011	326.951	36	0.387818	0.394206	1080	48	0	-2.12153	-1.08945	1.61012	1080	1410	6.98472	0.476307	0.71839	0.468345	0.14018	0.227723	0.593367	0.183951	0.468345	0.227723	48	0.408257	48	0.00429566	48	0.281818	1	0.8
17	315.664	327.654	37	0.343901	0.451278	1110	48	0	-1.46906	-0.386893	1.71381	1110	1410	7.01212	0.538719	0.71839	0.468345	0.14018	0.227723	0.593367	0.183951	0.468345	0.227723	48	0.408257	48	0.00429566	48	0.281818	1	0.8
17	315.806	326.578	38	0.425653	0.343516	1140	48	0	-1.32705	-1.46198	1.66496	1140	1410	7.03878	0.509803	0.71839	0.468345	0.14018	0.227723	0.593367	0.183951	0.468345	0.227723	48	0.408257	48	0.00429566	48	0.281818	1	0.8
17	316.317	326.913	39	0.404707	0.295827	1170	48	0	-0.815902	-1.12791	1.35203	1170	1410	7.06476	0.301608	0.71839	0.468345	0.14018	0.227723	0.593367	0.183951	0.468345	0.227723	48	0.408257	48	0.00429566	48	0.281818	1	0.8
17	317.064	326.799	40	0.449961	0.307509	1200	48	0	-0.0687169	-1.24192	1.63295	1200	1410	7.09008	0.490389	0.71839	0.468345	0.14018	0.227723	0.593367	0.183951	0.468345	0.227723	48	0.408257	48	0.00429566	48	0.281818	1	0.8
17	316.206	327.022	41	0.341632	0.39982	1230	48	0	-0.926379	-1.01809	1.39577	1230	1410	7.11477	0.333443	0.71839	0.468345	0.14018	0.227723	0.593367	0.183951	0.468345	0.227723	48	0.408257	48	0.00429566	48	0.281818	1	0.8
17	317.542	327.834	42	0.368093	0.367324	1260	48	0	0.408916	-0.206568	1.0689	1260	1410	7.13887	0.0666261	0.71839	0.468345	0.14018	0.227723	0.593367	0.183951	0.468345	0.227723	48	0.408257	48	0.00429566	48	0.281818	1	0.8
17	317.561	327.425	43	0.281818	0.365455	1290	48	0	0.428627	-0.615327	1.36247	1290	1410	7.1624	0.3093	0.71839	0.468345	0.14018	0.227723	0.593367	0.183951	0.468345	0.227723	48	0.408257	48	0.00429566	48	0.281818	1	0.8
17	315.856	326.699	44	0.364593	0.325066	1320	48	0	-1.27682	-1.341	1.11658	1320	1410	7.18539	0.110267	0.71839	0.468345	0.14018	0.227723	0.593367	0.183951	0.468345	0.227723	48	0.408257	48	0.00429566	48	0.281818	1	0.8
17	316.869	326.628	45	0.460584	0.450274	1350	48	0	-0.263727	-1.41266	1.33155	1350	1410	7.20786	0.286345	0.71839	0.468345	0.14018	0.227723	0.593367	0.183951	0.468345	0.227723	48	0.408257	48	0.00429566	48	0.281818	1	0.8
17	315.725	326.459	46	0.388083	0.369379	1380	48	0	-1.40778	-1.58134	2.02803	1380	1410	7.22984	0.707065	0.71839	0.468345	0.14018	0.227723	0.593367	0.183951	0.468345	0.227723	48	0.408257	48	0.00429566	48	0.281818	1	0.8
17	314.885	327.217	47	0.397742	0.430541	1410	48	0	-2.24799	-0.823187	2.39397	1410	1410	7.25134	0.872951	0.71839	0.468345	0.14018	0.227723	0.593367	0.183951	0.468345	0.227723	48	0.408257	48	0.00429566	48	0.281818	1	0.8
18	514.225	354.041	0	0.682016	0.361667	0	48	0	0	0	0	0	1410	#NAME?	#NAME?	0.682016	0.698681	0.361667	0.398001	0.690349	0.379834	0.682016	0.398001	48	0.355163	48	0.0108026	48	0.22937	1	0.8
18	513.854	354.869	1	0.698681	0.398001	30	48	0	-0.371157	0.828841	1.31667	30	1410	3.4012	0.275109	0.682016	0.698681	0.361667	0.398001	0.690349	0.379834	0.682016	0.398001	48	0.355163	48	0.0108026	48	0.22937	1	0.8
18	513.657	355.489	2	0.621973	0.454718	60	48	0	-0.567484	1.44868	1.72435	60	1410	4.09434	0.544848	0.682016	0.698681	0.361667	0.398001	0.690349	0.379834	0.682016	0.398001	48	0.355163	48	0.0108026	48	0.22937	1	0.8
18	515.966	352.6	3	0.440302	0.612979	90	48	0	1.74116	-1.4405	2.10617	90	1410	4.49981	0.744869	0.682016	0.698681	0.361667	0.398001	0.690349	0.379834	0.682016	0.398001	48	0.355163	48	0.0108026	48	0.22937	1	0.8
18	520.028	351.235	4	0.331813	0.753665	120	48	0	5.80327	-2.80581	2.55364	120	1410	4.78749	0.937518	0.682016	0.698681	0.361667	0.398001	0.690349	0.379834	0.682016	0.398001	48	0.355163	48	0.0108026	48	0.22937	1	0.8
18	519.071	351.514	5	0.443096	0.858082	150	48	0	4.84575	-2.52642	2.61826	150	1410	5.01064	0.962509	0.682016	0.698681	0.361667	0.398001	0.690349	0.379834	0.682016	0.398001	48	0.355163	48	0.0108026	48	0.22937	1	0.8
18	522.957	352.007	6	0.263192	0.837931	180	48	0	8.73204	-2.03399	2.83962	180	1410	5.19296	1.04367	0.682016	0.698681	0.361667	0.398001	0.690349	0.379834	0.682016	0.398001	48	0.355163	48	0.0108026	48	0.22937	1	0.8
18	522.819	354.549	7	0.232167	0.868498	210	48	0	8.59419	0.508879	2.97268	210	1410	5.34711	1.08946	0.682016	0.698681	0.361667	0.398001	0.690349	0.379834	0.682016	0.398001	48	0.355163	48	0.0108026	48	0.22937	1	0.8
18	523.285	356.256	8	0.263252	0.886561	240	48	0	9.06021	2.21583	2.85454	240	1410	5.48064	1.04891	0.682016	0.698681	0.361667	0.398001	0.690349	0.379834	0.682016	0.398001	48	0.355163	48	0.0108026	48	0.22937	1	0.8
18	522.664	356.687	9	0.313639	0.861752	270	48	0	8.43945	2.64618	2.77474	270	1410	5.59842	1.02056	0.682016	0.698681	0.361667	0.398001	0.690349	0.379834	0.682016	0.398001	48	0.355163	48	0.0108026	48	0.22937	1	0.8
18	521.139	356.06	10	0.355799	0.846285	300	48	0	6.9145	2.0195	2.71539	300	1410	5.70378	0.998934	0.682016	0.698681	0.361667	0.398001	0.690349	0.379834	0.682016	0.398001	48	0.355163	48	0.0108026	48	0.22937	1	0.8
18	522.335	355.715	11	0.384928	0.836083	330	48	0	8.1098	1.67492	2.60645	330	1410	5.79909	0.95799	0.682016	0.698681	0.361667	0.398001	0.690349	0.379834	0.682016	0.398001	48	0.355163	48	0.0108026	48	0.22937	1	0.8
18	522.858	353.67	12	0.293189	0.872324	360	48	0	8.63305	-0.370036	2.74395	360	1410	5.8861	1.0094	0.682016	0.698681	0.361667	0.398001	0.690349	0.379834	0.682016	0.398001	48	0.355163	48	0.0108026	48	0.22937	1	0.8
18	519.095	354.177	13	0.364751	0.642678	390	48	0	4.87012	0.136586	2.79038	390	1410	5.96615	1.02618	0.682016	0.698681	0.361667	0.398001	0.690349	0.379834	0.682016	0.398001	48	0.355163	48	0.0108026	48	0.22937	1	0.8
18	518.898	350.158	14	0.316431	0.745238	420	48	0	4.67269	-3.88229	2.92006	420	1410	6.04025	1.0716	0.682016	0.698681	0.361667	0.398001	0.690349	0.379834	0.682016	0.398001	48	0.355163	48	0.0108026	48	0.22937	1	0.8
18	520.249	350.239	15	0.377098	0.780024	450	48	0	6.02448	-3.80137	3.17426	450	1410	6.10925	1.15507	0.682016	0.698681	0.361667	0.398001	0.690349	0.379834	0.682016	0.398001	48	0.355163	48	0.0108026	48	0.22937	1	0.8
18	519.302	351.425	16	0.22937	0.752156	480	48	0	5.0772	-2.61518	3.22664	480	1410	6.17379	1.17144	0.682016	0.698681	0.361667	0.398001	0.690349	0.379834	0.682016	0.398001	48	0.355163	48	0.0108026	48	0.22937	1	0.8
18	520.547	350.881	17	0.457117	0.758867	510	48	0	6.32186	-3.15941	3.41829	510	1410	6.23441	1.22914	0.682016	0.698681	0.361667	0.398001	0.690349	0.379834	0.682016	0.398001	48	0.355163	48	0.0108026	48	0.22937	1	0.8
18	520.053	351.089	18	0.29	0.605714	540	48	0	5.82807	-2.95116	3.49464	540	1410	6.29157	1.25123	0.682016	0.698681	0.361667	0.398001	0.690349	0.379834	0.682016	0.398001	48	0.355163	48	0.0108026	48	0.22937	1	0.8
18	519.488	351.684	19	0.325313	0.667881	570	48	0	5.26338	-2.35637	3.48944	570	1410	6.34564	1.24974	0.682016	0.698681	0.361667	0.398001	0.690349	0.379834	0.682016	0.398001	48	0.355163	48	0.0108026	48	0.22937	1	0.8
18	520.1	351.014	20	0.268706	0.71777	600	48	0	5.87494	-3.02613	3.58939	600	1410	6.39693	1.27798	0.682016	0.698681	0.361667	0.398001	0.690349	0.379834	0.682016	0.398001	48	0.355163	48	0.0108026	48	0.22937	1	0.8
18	518.546	350.693	21	0.302373	0.74269	630	48	0	4.32143	-3.34715	3.64227	630	1410	6.44572	1.29261	0.682016	0.698681	0.361667	0.398001	0.690349	0.379834	0.682016	0.398001	48	0.355163	48	0.0108026	48	0.22937	1	0.8
18	517.899	351.621	22	0.343877	0.718326	660	48	0	3.6737	-2.41955	3.68844	660	1410	6.49224	1.3052	0.682016	0.698681	0.361667	0.398001	0.690349	0.379834	0.682016	0.398001	48	0.355163	48	0.0108026	48	0.22937	1	0.8
18	517.879	351.271	23	0.36378	0.747663	690	48	0	3.65452	-2.76969	3.81468	690	1410	6.53669	1.33886	0.682016	0.698681	0.361667	0.398001	0.690349	0.379834	0.682016	0.398001	48	0.355163	48	0.0108026	48	0.22937	1	0.8
18	518.59	351.834	24	0.238006	0.765411	720	48	0	4.36487	-2.20647	3.86586	720	1410	6.57925	1.35218	0.682016	0.698681	0.361667	0.398001	0.690349	0.379834	0.682016	0.398001	48	0.355163	48	0.0108026	48	0.22937	1	0.8
18	517.065	350.953	25	0.285715	0.790471	750	48	0	2.84038	-3.08711	4.02966	750	1410	6.62007	1.39368	0.682016	0.698681	0.361667	0.398001	0.690349	0.379834	0.682016	0.398001	48	0.355163	48	0.0108026	48	0.22937	1	0.8
18	517.574	350.859	26	0.265808	0.707445	780	48	0	3.34899	-3.18153	4.29147	780	1410	6.65929	1.45663	0.682016	0.698681	0.361667	0.398001	0.690349	0.379834	0.682016	0.398001	48	0.355163	48	0.0108026	48	0.22937	1	0.8
18	517.285	351.303	27	0.302247	0.698141	810	48	0	3.06037	-2.7379	4.46345	810	1410	6.69703	1.49592	0.682016	0.698681	0.361667	0.398001	0.690349	0.379834	0.682016	0.398001	48	0.355163	48	0.0108026	48	0.22937	1	0.8
18	518.372	351.521	28	0.25484	0.696835	840	48	0	4.14731	-2.51909	4.68396	840	1410	6.7334	1.54414	0.682016	0.698681	0.361667	0.398001	0.690349	0.379834	0.682016	0.398001	48	0.355163	48	0.0108026	48	0.22937	1	0.8
18	519.009	351.559	29	0.375532	0.738495	870	48	0	4.78462	-2.48161	4.79321	870	1410	6.76849	1.5672	0.682016	0.698681	0.361667	0.398001	0.690349	0.379834	0.682016	0.398001	48	0.355163	48	0.0108026	48	0.22937	1	0.8
18	517.835	350.769	30	0.381218	0.749017	900	48	0	3.61	-3.2713	4.95644	900	1410	6.80239	1.60069	0.682016	0.698681	0.361667	0.398001	0.690349	0.379834	0.682016	0.398001	48	0.355163	48	0.0108026	48	0.22937	1	0.8
18	518.038	350.556	31	0.239027	0.789627	930	48	0	3.81353	-3.48437	5.08592	930	1410	6.83518	1.62648	0.682016	0.698681	0.361667	0.398001	0.690349	0.379834	0.682016	0.398001	48	0.355163	48	0.0108026	48	0.22937	1	0.8
18	517.652	350.9	32	0.302477	0.695414	960	48	0	3.42743	-3.14046	5.15367	960	1410	6.86693	1.63971	0.682016	0.698681	0.361667	0.398001	0.690349	0.379834	0.682016	0.398001	48	0.355163	48	0.0108026	48	0.22937	1	0.8
18	517.908	350.407	33	0.373906	0.654929	990	48	0	3.68344	-3.63399	5.18839	990	1410	6.8977	1.64642	0.682016	0.698681	0.361667	0.398001	0.690349	0.379834	0.682016	0.398001	48	0.355163	48	0.0108026	48	0.22937	1	0.8
18	518.001	351.393	34	0.335829	0.453394	1020	48	0	3.77585	-2.64741	5.18623	1020	1410	6.92756	1.64601	0.682016	0.698681	0.361667	0.398001	0.690349	0.379834	0.682016	0.398001	48	0.355163	48	0.0108026	48	0.22937	1	0.8
18	516.389	350.778	35	0.333431	0.705396	1050	48	0	2.16432	-3.26253	5.29722	1050	1410	6.95655	1.66718	0.682016	0.698681	0.361667	0.398001	0.690349	0.379834	0.682016	0.398001	48	0.355163	48	0.0108026	48	0.22937	1	0.8
18	516.417	351.291	36	0.375036	0.770368	1080	48	0	2.19188	-2.74935	5.19508	1080	1410	6.98472	1.64771	0.682016	0.698681	0.361667	0.398001	0.690349	0.379834	0.682016	0.398001	48	0.355163	48	0.0108026	48	0.22937	1	0.8
18	516.5	351.306	37	0.356516	0.691014	1110	48	0	2.27497	-2.73449	5.09724	1110	1410	7.01212	1.6287	0.682016	0.698681	0.361667	0.398001	0.690349	0.379834	0.682016	0.398001	48	0.355163	48	0.0108026	48	0.22937	1	0.8
18	517.002	350.688	38	0.409474	0.68202	1140	48	0	2.7767	-3.35246	5.03783	1140	1410	7.03878	1.61697	0.682016	0.698681	0.361667	0.398001	0.690349	0.379834	0.682016	0.398001	48	0.355163	48	0.0108026	48	0.22937	1	0.8
18	516.91	350.651	39	0.325144	0.727935	1170	48	0	2.6849	-3.38987	4.8451	1170	1410	7.06476	1.57797	0.682016	0.698681	0.361667	0.398001	0.690349	0.379834	0.682016	0.398001	48	0.355163	48	0.0108026	48	0.22937	1	0.8
18	517.426	350.83	40	0.505464	0.657156	1200	48	0	3.20089	-3.21046	4.56247	1200	1410	7.09008	1.51786	0.682016	0.698681	0.361667	0.398001	0.690349	0.379834	0.682016	0.398001	48	0.355163	48	0.0108026	48	0.22937	1	0.8
18	517.055	350.568	41	0.280683	0.67174	1230	48	0	2.83054	-3.47245	4.32568	1230	1410	7.11477	1.46457	0.682016	0.698681	0.361667	0.398001	0.690349	0.379834	0.682016	0.398001	48	0.355163	48	0.0108026	48	0.22937	1	0.8
18	518.082	351.49	42	0.269533	0.697321	1260	48	0	3.8576	-2.55075	4.24367	1260	1410	7.13887	1.44543	0.682016	0.698681	0.361667	0.398001	0.690349	0.379834	0.682016	0.398001	48	0.355163	48	0.0108026	48	0.22937	1	0.8
18	517.948	351.097	43	0.442294	0.774408	1290	48	0	3.72314	-2.94357	4.5928	1290	1410	7.1624	1.52449	0.682016	0.698681	0.361667	0.398001	0.690349	0.379834	0.682016	0.398001	48	0.355163	48	0.0108026	48	0.22937	1	0.8
18	517.273	350.677	44	0.331817	0.707192	1320	48	0	3.04836	-3.36381	4.34039	1320	1410	7.18539	1.46796	0.682016	0.698681	0.361667	0.398001	0.690349	0.379834	0.682016	0.398001	48	0.355163	48	0.0108026	48	0.22937	1	0.8
18	517.976	351.081	45	0.409565	0.708915	1350	48	0	3.75086	-2.95942	4.94825	1350	1410	7.20786	1.59903	0.682016	0.698681	0.361667	0.398001	0.690349	0.379834	0.682016	0.398001	48	0.355163	48	0.0108026	48	0.22937	1	0.8
18	516.614	350.166	46	0.39492	0.694345	1380	48	0	2.38956	-3.874	4.2655	1380	1410	7.22984	1.45056	0.682016	0.698681	0.361667	0.398001	0.690349	0.379834	0.682016	0.398001	48	0.355163	48	0.0108026	48	0.22937	1	0.8
18	515.916	351.466	47	0.296482	0.701567	1410	48	0	1.69157	-2.57409	3.08016	1410	1410	7.25134	1.12498	0.682016	0.698681	0.361667	0.398001	0.690349	0.379834	0.682016	0.398001	48	0.355163	48	0.0108026	48	0.22937	1	0.8
19	179.571	405.854	0	0.434135	0.310326	0	48	0	0	0	0	0	1410	#NAME?	#NAME?	0.434135	0.430944	0.310326	0.32881	0.43254	0.319568	0.430944	0.32881	48	0.287186	48	0.00493544	48	0.166885	0	0
19	179.087	406.924	1	0.430944	0.32881	30	48	0	-0.483916	1.07058	0.991229	30	1410	3.4012	-0.00881002	0.434135	0.430944	0.310326	0.32881	0.43254	0.319568	0.430944	0.32881	48	0.287186	48	0.00493544	48	0.166885	0	0
19	177.925	407.569	2	0.361979	0.395997	60	48	0	-1.64589	1.7149	1.06642	60	1410	4.09434	0.0643051	0.434135	0.430944	0.310326	0.32881	0.43254	0.319568	0.430944	0.32881	48	0.287186	48	0.00493544	48	0.166885	0	0
19	178.804	407.255	3	0.400566	0.387022	90	48	0	-0.766745	1.40163	1.05758	90	1410	4.49981	0.0559852	0.434135	0.430944	0.310326	0.32881	0.43254	0.319568	0.430944	0.32881	48	0.287186	48	0.00493544	48	0.166885	0	0
19	180.656	407.473	4	0.405838	0.288674	120	48	0	1.08578	1.61974	1.32565	120	1410	4.78749	0.281904	0.434135	0.430944	0.310326	0.32881	0.43254	0.319568	0.430944	0.32881	48	0.287186	48	0.00493544	48	0.166885	0	0
19	178.317	408.384	5	0.308702	0.186984	150	48	0	-1.25364	2.53041	1.2947	150	1410	5.01064	0.258283	0.434135	0.430944	0.310326	0.32881	0.43254	0.319568	0.430944	0.32881	48	0.287186	48	0.00493544	48	0.166885	0	0
19	179.441	408.2	6	0.32182	0.203126	180	48	0	-0.12909	2.34593	1.30724	180	1410	5.19296	0.267918	0.434135	0.430944	0.310326	0.32881	0.43254	0.319568	0.430944	0.32881	48	0.287186	48	0.00493544	48	0.166885	0	0
19	179.049	408.26	7	0.272068	0.279031	210	48	0	-0.521859	2.40639	1.42465	210	1410	5.34711	0.353929	0.434135	0.430944	0.310326	0.32881	0.43254	0.319568	0.430944	0.32881	48	0.287186	48	0.00493544	48	0.166885	0	0
19	179.009	408.078	8	0.293997	0.22785	240	48	0	-0.561242	2.22389	1.23922	240	1410	5.48064	0.214483	0.434135	0.430944	0.310326	0.32881	0.43254	0.319568	0.430944	0.32881	48	0.287186	48	0.00493544	48	0.166885	0	0
19	179.053	407.77	9	0.285996	0.325594	270	48	0	-0.517566	1.91647	1.2458	270	1410	5.59842	0.21978	0.434135	0.430944	0.310326	0.32881	0.43254	0.319568	0.430944	0.32881	48	0.287186	48	0.00493544	48	0.166885	0	0
19	177.69	407.328	10	0.20863	0.411307	300	48	0	-1.88085	1.47412	1.21159	300	1410	5.70378	0.191932	0.434135	0.430944	0.310326	0.32881	0.43254	0.319568	0.430944	0.32881	48	0.287186	48	0.00493544	48	0.166885	0	0
19	177.235	408.726	11	0.346963	0.402084	330	48	0	-2.33536	2.87249	1.0813	330	1410	5.79909	0.0781633	0.434135	0.430944	0.310326	0.32881	0.43254	0.319568	0.430944	0.32881	48	0.287186	48	0.00493544	48	0.166885	0	0
19	176.984	407.695	12	0.270783	0.330163	360	48	0	-2.58658	1.8412	1.11022	360	1410	5.8861	0.10456	0.434135	0.430944	0.310326	0.32881	0.43254	0.319568	0.430944	0.32881	48	0.287186	48	0.00493544	48	0.166885	0	0
19	176.553	407.995	13	0.184028	0.395737	390	48	0	-3.01772	2.14111	1.07997	390	1410	5.96615	0.0769335	0.434135	0.430944	0.310326	0.32881	0.43254	0.319568	0.430944	0.32881	48	0.287186	48	0.00493544	48	0.166885	0	0
19	177.412	408.024	14	0.197946	0.398946	420	48	0	-2.15902	2.17015	1.16145	420	1410	6.04025	0.14967	0.434135	0.430944	0.310326	0.32881	0.43254	0.319568	0.430944	0.32881	48	0.287186	48	0.00493544	48	0.166885	0	0
19	177.192	407.749	15	0.305535	0.502075	450	48	0	-2.37906	1.89565	1.36932	450	1410	6.10925	0.314313	0.434135	0.430944	0.310326	0.32881	0.43254	0.319568	0.430944	0.32881	48	0.287186	48	0.00493544	48	0.166885	0	0
19	177.896	408.24	16	0.373583	0.614497	480	48	0	-1.67423	2.38676	1.32345	480	1410	6.17379	0.280246	0.434135	0.430944	0.310326	0.32881	0.43254	0.319568	0.430944	0.32881	48	0.287186	48	0.00493544	48	0.166885	0	0
19	179.295	407.795	17	0.279254	0.634375	510	48	0	-0.275742	1.94115	1.37929	510	1410	6.23441	0.321572	0.434135	0.430944	0.310326	0.32881	0.43254	0.319568	0.430944	0.32881	48	0.287186	48	0.00493544	48	0.166885	0	0
19	178.369	408.387	18	0.198606	0.553958	540	48	0	-1.20183	2.53312	1.47039	540	1410	6.29157	0.38553	0.434135	0.430944	0.310326	0.32881	0.43254	0.319568	0.430944	0.32881	48	0.287186	48	0.00493544	48	0.166885	0	0
19	177.682	409.077	19	0.364366	0.50874	570	48	0	-1.88838	3.22312	1.4556	570	1410	6.34564	0.375419	0.434135	0.430944	0.310326	0.32881	0.43254	0.319568	0.430944	0.32881	48	0.287186	48	0.00493544	48	0.166885	0	0
19	178.744	407.6	20	0.250621	0.56225	600	48	0	-0.826658	1.74653	1.36721	600	1410	6.39693	0.312769	0.434135	0.430944	0.310326	0.32881	0.43254	0.319568	0.430944	0.32881	48	0.287186	48	0.00493544	48	0.166885	0	0
19	177.985	407.729	21	0.237597	0.559459	630	48	0	-1.58595	1.87534	1.3423	630	1410	6.44572	0.294382	0.434135	0.430944	0.310326	0.32881	0.43254	0.319568	0.430944	0.32881	48	0.287186	48	0.00493544	48	0.166885	0	0
19	177.385	408.851	22	0.248024	0.656321	660	48	0	-2.18537	2.99773	1.2745	660	1410	6.49224	0.242554	0.434135	0.430944	0.310326	0.32881	0.43254	0.319568	0.430944	0.32881	48	0.287186	48	0.00493544	48	0.166885	0	0
19	177.232	407.909	23	0.222387	0.68457	690	48	0	-2.33886	2.05507	1.10695	690	1410	6.53669	0.101607	0.434135	0.430944	0.310326	0.32881	0.43254	0.319568	0.430944	0.32881	48	0.287186	48	0.00493544	48	0.166885	0	0
19	178.328	408.615	24	0.304538	0.594683	720	48	0	-1.24299	2.76173	1.20564	720	1410	6.57925	0.187007	0.434135	0.430944	0.310326	0.32881	0.43254	0.319568	0.430944	0.32881	48	0.287186	48	0.00493544	48	0.166885	0	0
19	176.759	408.032	25	0.36868	0.611405	750	48	0	-2.81128	2.17846	1.04752	750	1410	6.62007	0.0464222	0.434135	0.430944	0.310326	0.32881	0.43254	0.319568	0.430944	0.32881	48	0.287186	48	0.00493544	48	0.166885	0	0
19	178.006	407.551	26	0.240581	0.583465	780	48	0	-1.56506	1.69785	1.2203	780	1410	6.65929	0.199098	0.434135	0.430944	0.310326	0.32881	0.43254	0.319568	0.430944	0.32881	48	0.287186	48	0.00493544	48	0.166885	0	0
19	177.55	408.204	27	0.295857	0.654974	810	48	0	-2.02099	2.35055	1.39068	810	1410	6.69703	0.329791	0.434135	0.430944	0.310326	0.32881	0.43254	0.319568	0.430944	0.32881	48	0.287186	48	0.00493544	48	0.166885	0	0
19	177.83	408.561	28	0.235061	0.528116	840	48	0	-1.74022	2.70779	1.2617	840	1410	6.7334	0.23246	0.434135	0.430944	0.310326	0.32881	0.43254	0.319568	0.430944	0.32881	48	0.287186	48	0.00493544	48	0.166885	0	0
19	179.004	408.415	29	0.419315	0.643712	870	48	0	-0.566083	2.56167	1.35939	870	1410	6.76849	0.307033	0.434135	0.430944	0.310326	0.32881	0.43254	0.319568	0.430944	0.32881	48	0.287186	48	0.00493544	48	0.166885	0	0
19	178.72	407.753	30	0.226091	0.607259	900	48	0	-0.850638	1.89886	1.38462	900	1410	6.80239	0.325426	0.434135	0.430944	0.310326	0.32881	0.43254	0.319568	0.430944	0.32881	48	0.287186	48	0.00493544	48	0.166885	0	0
19	178.927	407.362	31	0.189911	0.587678	930	48	0	-0.643554	1.50787	1.28663	930	1410	6.83518	0.252023	0.434135	0.430944	0.310326	0.32881	0.43254	0.319568	0.430944	0.32881	48	0.287186	48	0.00493544	48	0.166885	0	0
19	178.474	407.338	32	0.307495	0.658302	960	48	0	-1.09658	1.48482	1.43469	960	1410	6.86693	0.360946	0.434135	0.430944	0.310326	0.32881	0.43254	0.319568	0.430944	0.32881	48	0.287186	48	0.00493544	48	0.166885	0	0
19	178.343	406.961	33	0.275057	0.605102	990	48	0	-1.22772	1.10776	1.35567	990	1410	6.8977	0.304296	0.434135	0.430944	0.310326	0.32881	0.43254	0.319568	0.430944	0.32881	48	0.287186	48	0.00493544	48	0.166885	0	0
19	178.818	407.878	34	0.249614	0.465128	1020	48	0	-0.752641	2.02415	1.33625	1020	1410	6.92756	0.289866	0.434135	0.430944	0.310326	0.32881	0.43254	0.319568	0.430944	0.32881	48	0.287186	48	0.00493544	48	0.166885	0	0
19	177.068	407.567	35	0.309476	0.5744	1050	48	0	-2.50257	1.71291	1.47102	1050	1410	6.95655	0.385957	0.434135	0.430944	0.310326	0.32881	0.43254	0.319568	0.430944	0.32881	48	0.287186	48	0.00493544	48	0.166885	0	0
19	177.6	408.33	36	0.225804	0.588211	1080	48	0	-1.9709	2.47603	1.28071	1080	1410	6.98472	0.247418	0.434135	0.430944	0.310326	0.32881	0.43254	0.319568	0.430944	0.32881	48	0.287186	48	0.00493544	48	0.166885	0	0
19	177.591	408.191	37	0.307665	0.623004	1110	48	0	-1.97922	2.33713	1.45342	1110	1410	7.01212	0.373918	0.434135	0.430944	0.310326	0.32881	0.43254	0.319568	0.430944	0.32881	48	0.287186	48	0.00493544	48	0.166885	0	0
19	177.457	407.577	38	0.232096	0.589812	1140	48	0	-2.11322	1.72373	1.49654	1140	1410	7.03878	0.403153	0.434135	0.430944	0.310326	0.32881	0.43254	0.319568	0.430944	0.32881	48	0.287186	48	0.00493544	48	0.166885	0	0
19	177.838	407.727	39	0.180346	0.628417	1170	48	0	-1.73265	1.87288	1.49936	1170	1410	7.06476	0.405042	0.434135	0.430944	0.310326	0.32881	0.43254	0.319568	0.430944	0.32881	48	0.287186	48	0.00493544	48	0.166885	0	0
19	177.975	407.7	40	0.166885	0.452429	1200	48	0	-1.59585	1.84686	1.77751	1200	1410	7.09008	0.575215	0.434135	0.430944	0.310326	0.32881	0.43254	0.319568	0.430944	0.32881	48	0.287186	48	0.00493544	48	0.166885	0	0
19	177.294	407.249	41	0.375868	0.59745	1230	48	0	-2.27628	1.39576	1.54504	1230	1410	7.11477	0.435049	0.434135	0.430944	0.310326	0.32881	0.43254	0.319568	0.430944	0.32881	48	0.287186	48	0.00493544	48	0.166885	0	0
19	178.742	407.97	42	0.350767	0.665029	1260	48	0	-0.828774	2.11621	1.46665	1260	1410	7.13887	0.382983	0.434135	0.430944	0.310326	0.32881	0.43254	0.319568	0.430944	0.32881	48	0.287186	48	0.00493544	48	0.166885	0	0
19	178.397	407.771	43	0.271633	0.638978	1290	48	0	-1.17394	1.91688	1.98941	1290	1410	7.1624	0.68784	0.434135	0.430944	0.310326	0.32881	0.43254	0.319568	0.430944	0.32881	48	0.287186	48	0.00493544	48	0.166885	0	0
19	177.718	407.289	44	0.245386	0.540448	1320	48	0	-1.85234	1.43553	1.40772	1320	1410	7.18539	0.341973	0.434135	0.430944	0.310326	0.32881	0.43254	0.319568	0.430944	0.32881	48	0.287186	48	0.00493544	48	0.166885	0	0
19	179.12	407.598	45	0.301772	0.629131	1350	48	0	-0.451062	1.74469	1.51486	1350	1410	7.20786	0.415325	0.434135	0.430944	0.310326	0.32881	0.43254	0.319568	0.430944	0.32881	48	0.287186	48	0.00493544	48	0.166885	0	0
19	177.184	407.123	46	0.235118	0.544123	1380	48	0	-2.38626	1.26973	2.42964	1380	1410	7.22984	0.887745	0.434135	0.430944	0.310326	0.32881	0.43254	0.319568	0.430944	0.32881	48	0.287186	48	0.00493544	48	0.166885	0	0
19	177.24	408.037	47	0.265569	0.615181	1410	48	0	-2.33104	2.18302	3.19364	1410	1410	7.25134	1.16116	0.434135	0.430944	0.310326	0.32881	0.43254	0.319568	0.430944	0.32881	48	0.287186	48	0.00493544	48	0.166885	0	0
20	375.535	420.516	0	0.458896	0.271505	0	48	0	0	0	0	0	1410	#NAME?	#NAME?	0.458896	0.497284	0.271505	0.423711	0.47809	0.347608	0.458896	0.423711	48	0.397845	48	0.00466066	48	0.289013	0	0
20	375.093	421.634	1	0.497284	0.423711	30	48	0	-0.442187	1.11814	1.0278	30	1410	3.4012	0.027418	0.458896	0.497284	0.271505	0.423711	0.47809	0.347608	0.458896	0.423711	48	0.397845	48	0.00466066	48	0.289013	0	0
20	373.04	423.665	2	0.526751	0.573427	60	48	0	-2.49556	3.14906	1.1935	60	1410	4.09434	0.176887	0.458896	0.497284	0.271505	0.423711	0.47809	0.347608	0.458896	0.423711	48	0.397845	48	0.00466066	48	0.289013	0	0
20	372.531	422.819	3	0.438702	0.653596	90	48	0	-3.00403	2.30338	1.30847	90	1410	4.49981	0.268856	0.458896	0.497284	0.271505	0.423711	0.47809	0.347608	0.458896	0.423711	48	0.397845	48	0.00466066	48	0.289013	0	0
20	374.228	423.5	4	0.552225	0.73021	120	48	0	-1.30674	2.98463	1.56129	120	1410	4.78749	0.445512	0.458896	0.497284	0.271505	0.423711	0.47809	0.347608	0.458896	0.423711	48	0.397845	48	0.00466066	48	0.289013	0	0
20	371.561	423.713	5	0.400921	0.705971	150	48	0	-3.97459	3.19695	1.65884	150	1410	5.01064	0.50612	0.458896	0.497284	0.271505	0.423711	0.47809	0.347608	0.458896	0.423711	48	0.397845	48	0.00466066	48	0.289013	0	0
20	372.448	423.691	6	0.511984	0.726756	180	48	0	-3.0873	3.17504	1.78042	180	1410	5.19296	0.576852	0.458896	0.497284	0.271505	0.423711	0.47809	0.347608	0.458896	0.423711	48	0.397845	48	0.00466066	48	0.289013	0	0
20	371.966	423.721	7	0.460657	0.735706	210	48	0	-3.56929	3.20499	1.90914	210	1410	5.34711	0.646651	0.458896	0.497284	0.271505	0.423711	0.47809	0.347608	0.458896	0.423711	48	0.397845	48	0.00466066	48	0.289013	0	0
20	372.055	423.801	8	0.518712	0.736397	240	48	0	-3.48024	3.28517	1.94263	240	1410	5.48064	0.664041	0.458896	0.497284	0.271505	0.423711	0.47809	0.347608	0.458896	0.423711	48	0.397845	48	0.00466066	48	0.289013	0	0
20	372.291	422.845	9	0.377543	0.708683	270	48	0	-3.24437	2.32919	1.94242	270	1410	5.59842	0.663935	0.458896	0.497284	0.271505	0.423711	0.47809	0.347608	0.458896	0.423711	48	0.397845	48	0.00466066	48	0.289013	0	0
20	372.701	422.131	10	0.42498	0.624513	300	48	0	-2.83427	1.61508	1.94134	300	1410	5.70378	0.663379	0.458896	0.497284	0.271505	0.423711	0.47809	0.347608	0.458896	0.423711	48	0.397845	48	0.00466066	48	0.289013	0	0
20	375.013	421.46	11	0.5216	0.396438	330	48	0	-0.521981	0.944445	1.91697	330	1410	5.79909	0.650744	0.458896	0.497284	0.271505	0.423711	0.47809	0.347608	0.458896	0.423711	48	0.397845	48	0.00466066	48	0.289013	0	0
20	375.184	419.472	12	0.299677	0.510703	360	48	0	-0.350806	-1.04357	1.82939	360	1410	5.8861	0.603982	0.458896	0.497284	0.271505	0.423711	0.47809	0.347608	0.458896	0.423711	48	0.397845	48	0.00466066	48	0.289013	0	0
20	374.845	419.336	13	0.289013	0.599798	390	48	0	-0.690392	-1.18022	1.74738	390	1410	5.96615	0.558115	0.458896	0.497284	0.271505	0.423711	0.47809	0.347608	0.458896	0.423711	48	0.397845	48	0.00466066	48	0.289013	0	0
20	375.185	419.592	14	0.301202	0.624582	420	48	0	-0.349671	-0.923796	1.82969	420	1410	6.04025	0.604147	0.458896	0.497284	0.271505	0.423711	0.47809	0.347608	0.458896	0.423711	48	0.397845	48	0.00466066	48	0.289013	0	0
20	375.664	419.646	15	0.360779	0.589504	450	48	0	0.129312	-0.870144	1.93048	450	1410	6.10925	0.657767	0.458896	0.497284	0.271505	0.423711	0.47809	0.347608	0.458896	0.423711	48	0.397845	48	0.00466066	48	0.289013	0	0
20	375.097	420.077	16	0.341181	0.578593	480	48	0	-0.438199	-0.438598	1.9514	480	1410	6.17379	0.668546	0.458896	0.497284	0.271505	0.423711	0.47809	0.347608	0.458896	0.423711	48	0.397845	48	0.00466066	48	0.289013	0	0
20	376.892	419.843	17	0.312749	0.623068	510	48	0	1.35663	-0.672403	1.99224	510	1410	6.23441	0.68926	0.458896	0.497284	0.271505	0.423711	0.47809	0.347608	0.458896	0.423711	48	0.397845	48	0.00466066	48	0.289013	0	0
20	375.413	420.279	18	0.310617	0.534914	540	48	0	-0.121928	-0.236262	1.94366	540	1410	6.29157	0.664571	0.458896	0.497284	0.271505	0.423711	0.47809	0.347608	0.458896	0.423711	48	0.397845	48	0.00466066	48	0.289013	0	0
20	374.859	420.628	19	0.40686	0.589397	570	48	0	-0.676127	0.111892	2.0252	570	1410	6.34564	0.705668	0.458896	0.497284	0.271505	0.423711	0.47809	0.347608	0.458896	0.423711	48	0.397845	48	0.00466066	48	0.289013	0	0
20	376.397	420.046	20	0.40074	0.519485	600	48	0	0.862308	-0.469266	2.0802	600	1410	6.39693	0.732466	0.458896	0.497284	0.271505	0.423711	0.47809	0.347608	0.458896	0.423711	48	0.397845	48	0.00466066	48	0.289013	0	0
20	375.119	419.661	21	0.400466	0.537042	630	48	0	-0.415799	-0.854521	2.22676	630	1410	6.44572	0.800546	0.458896	0.497284	0.271505	0.423711	0.47809	0.347608	0.458896	0.423711	48	0.397845	48	0.00466066	48	0.289013	0	0
20	374.162	420.913	22	0.362383	0.50943	660	48	0	-1.3731	0.397415	2.31019	660	1410	6.49224	0.837331	0.458896	0.497284	0.271505	0.423711	0.47809	0.347608	0.458896	0.423711	48	0.397845	48	0.00466066	48	0.289013	0	0
20	374.322	420.136	23	0.380997	0.647648	690	48	0	-1.21354	-0.380189	2.30504	690	1410	6.53669	0.835097	0.458896	0.497284	0.271505	0.423711	0.47809	0.347608	0.458896	0.423711	48	0.397845	48	0.00466066	48	0.289013	0	0
20	375.493	420.839	24	0.449625	0.55521	720	48	0	-0.0418056	0.323097	2.385	720	1410	6.57925	0.869199	0.458896	0.497284	0.271505	0.423711	0.47809	0.347608	0.458896	0.423711	48	0.397845	48	0.00466066	48	0.289013	0	0
20	374.3	420.16	25	0.343935	0.560135	750	48	0	-1.23566	-0.355688	2.26736	750	1410	6.62007	0.818616	0.458896	0.497284	0.271505	0.423711	0.47809	0.347608	0.458896	0.423711	48	0.397845	48	0.00466066	48	0.289013	0	0
20	375.087	419.636	26	0.478778	0.57234	780	48	0	-0.448394	-0.879741	2.43836	780	1410	6.65929	0.891325	0.458896	0.497284	0.271505	0.423711	0.47809	0.347608	0.458896	0.423711	48	0.397845	48	0.00466066	48	0.289013	0	0
20	374.539	420.016	27	0.360212	0.527959	810	48	0	-0.996515	-0.500025	2.56849	810	1410	6.69703	0.943317	0.458896	0.497284	0.271505	0.423711	0.47809	0.347608	0.458896	0.423711	48	0.397845	48	0.00466066	48	0.289013	0	0
20	375.099	420.491	28	0.397243	0.471196	840	48	0	-0.436454	-0.0245646	2.4938	840	1410	6.7334	0.913807	0.458896	0.497284	0.271505	0.423711	0.47809	0.347608	0.458896	0.423711	48	0.397845	48	0.00466066	48	0.289013	0	0
20	376.316	420.563	29	0.384784	0.473748	870	48	0	0.78079	0.0470802	2.79974	870	1410	6.76849	1.02953	0.458896	0.497284	0.271505	0.423711	0.47809	0.347608	0.458896	0.423711	48	0.397845	48	0.00466066	48	0.289013	0	0
20	375.886	419.56	30	0.333651	0.440833	900	48	0	0.351019	-0.955394	2.90622	900	1410	6.80239	1.06685	0.458896	0.497284	0.271505	0.423711	0.47809	0.347608	0.458896	0.423711	48	0.397845	48	0.00466066	48	0.289013	0	0
20	375.637	419.498	31	0.387207	0.483584	930	48	0	0.101884	-1.01731	2.90555	930	1410	6.83518	1.06662	0.458896	0.497284	0.271505	0.423711	0.47809	0.347608	0.458896	0.423711	48	0.397845	48	0.00466066	48	0.289013	0	0
20	375.959	419.653	32	0.298593	0.531777	960	48	0	0.423947	-0.862877	3.03921	960	1410	6.86693	1.1116	0.458896	0.497284	0.271505	0.423711	0.47809	0.347608	0.458896	0.423711	48	0.397845	48	0.00466066	48	0.289013	0	0
20	375.567	419.342	33	0.348418	0.53009	990	48	0	0.0316728	-1.17412	3.16346	990	1410	6.8977	1.15167	0.458896	0.497284	0.271505	0.423711	0.47809	0.347608	0.458896	0.423711	48	0.397845	48	0.00466066	48	0.289013	0	0
20	375.838	419.867	34	0.362383	0.517795	1020	48	0	0.302666	-0.648332	3.365	1020	1410	6.92756	1.21343	0.458896	0.497284	0.271505	0.423711	0.47809	0.347608	0.458896	0.423711	48	0.397845	48	0.00466066	48	0.289013	0	0
20	374.123	419.907	35	0.427053	0.547887	1050	48	0	-1.41254	-0.608296	3.75753	1050	1410	6.95655	1.32376	0.458896	0.497284	0.271505	0.423711	0.47809	0.347608	0.458896	0.423711	48	0.397845	48	0.00466066	48	0.289013	0	0
20	374.487	419.897	36	0.35729	0.597672	1080	48	0	-1.04864	-0.618407	3.89065	1080	1410	6.98472	1.35858	0.458896	0.497284	0.271505	0.423711	0.47809	0.347608	0.458896	0.423711	48	0.397845	48	0.00466066	48	0.289013	0	0
20	374.906	420.177	37	0.485085	0.482181	1110	48	0	-0.628866	-0.33917	4.07323	1110	1410	7.01212	1.40444	0.458896	0.497284	0.271505	0.423711	0.47809	0.347608	0.458896	0.423711	48	0.397845	48	0.00466066	48	0.289013	0	0
20	375.19	419.537	38	0.362508	0.586065	1140	48	0	-0.345256	-0.978924	4.10485	1140	1410	7.03878	1.41217	0.458896	0.497284	0.271505	0.423711	0.47809	0.347608	0.458896	0.423711	48	0.397845	48	0.00466066	48	0.289013	0	0
20	375.089	419.6	39	0.405337	0.511178	1170	48	0	-0.446628	-0.916026	4.08813	1170	1410	7.06476	1.40809	0.458896	0.497284	0.271505	0.423711	0.47809	0.347608	0.458896	0.423711	48	0.397845	48	0.00466066	48	0.289013	0	0
20	375.477	419.379	40	0.419093	0.539506	1200	48	0	-0.057778	-1.13724	3.95048	1200	1410	7.09008	1.37384	0.458896	0.497284	0.271505	0.423711	0.47809	0.347608	0.458896	0.423711	48	0.397845	48	0.00466066	48	0.289013	0	0
20	375.087	419.523	41	0.388053	0.545034	1230	48	0	-0.448278	-0.992678	3.61851	1230	1410	7.11477	1.28606	0.458896	0.497284	0.271505	0.423711	0.47809	0.347608	0.458896	0.423711	48	0.397845	48	0.00466066	48	0.289013	0	0
20	376.073	420.557	42	0.468405	0.531634	1260	48	0	0.537796	0.0416126	3.45813	1260	1410	7.13887	1.24073	0.458896	0.497284	0.271505	0.423711	0.47809	0.347608	0.458896	0.423711	48	0.397845	48	0.00466066	48	0.289013	0	0
20	375.796	420.075	43	0.348584	0.469734	1290	48	0	0.261139	-0.440608	3.05512	1290	1410	7.1624	1.11682	0.458896	0.497284	0.271505	0.423711	0.47809	0.347608	0.458896	0.423711	48	0.397845	48	0.00466066	48	0.289013	0	0
20	375.332	419.608	44	0.292604	0.488668	1320	48	0	-0.202942	-0.907788	2.83171	1320	1410	7.18539	1.04088	0.458896	0.497284	0.271505	0.423711	0.47809	0.347608	0.458896	0.423711	48	0.397845	48	0.00466066	48	0.289013	0	0
20	376.443	419.67	45	0.376095	0.507761	1350	48	0	0.907835	-0.845618	2.42213	1350	1410	7.20786	0.884648	0.458896	0.497284	0.271505	0.423711	0.47809	0.347608	0.458896	0.423711	48	0.397845	48	0.00466066	48	0.289013	0	0
20	374.959	419.328	46	0.397575	0.479825	1380	48	0	-0.575871	-1.18786	1.3673	1380	1410	7.22984	0.312841	0.458896	0.497284	0.271505	0.423711	0.47809	0.347608	0.458896	0.423711	48	0.397845	48	0.00466066	48	0.289013	0	0
20	374.619	420.301	47	0.36715	0.534184	1410	48	0	-0.916362	-0.214532	0.941139	1410	1410	7.25134	-0.0606644	0.458896	0.497284	0.271505	0.423711	0.47809	0.347608	0.458896	0.423711	48	0.397845	48	0.00466066	48	0.289013	0	0
21	273.627	431.593	0	0.73432	0.354849	0	48	0	0	0	0	0	1410	#NAME?	#NAME?	0.73432	0.712732	0.354849	0.197891	0.723526	0.27637	0.712732	0.354849	48	0.451119	48	0.00717677	48	0.329748	1	0.8
21	273.235	433.247	1	0.712732	0.197891	30	48	0	-0.391819	1.65449	1.02923	30	1410	3.4012	0.0288125	0.73432	0.712732	0.354849	0.197891	0.723526	0.27637	0.712732	0.354849	48	0.451119	48	0.00717677	48	0.329748	1	0.8
21	272.416	434.45	2	0.622746	0.240898	60	48	0	-1.21129	2.85677	1.11888	60	1410	4.09434	0.112331	0.73432	0.712732	0.354849	0.197891	0.723526	0.27637	0.712732	0.354849	48	0.451119	48	0.00717677	48	0.329748	1	0.8
21	271.213	431.194	3	0.399679	0.314466	90	48	0	-2.41411	-0.399255	1.13315	90	1410	4.49981	0.125002	0.73432	0.712732	0.354849	0.197891	0.723526	0.27637	0.712732	0.354849	48	0.451119	48	0.00717677	48	0.329748	1	0.8
21	273.265	431.286	4	0.414712	0.326424	120	48	0	-0.362329	-0.307201	1.30737	120	1410	4.78749	0.268014	0.73432	0.712732	0.354849	0.197891	0.723526	0.27637	0.712732	0.354849	48	0.451119	48	0.00717677	48	0.329748	1	0.8
21	270.863	431.422	5	0.411395	0.290112	150	48	0	-2.76383	-0.170503	1.22916	150	1410	5.01064	0.206329	0.73432	0.712732	0.354849	0.197891	0.723526	0.27637	0.712732	0.354849	48	0.451119	48	0.00717677	48	0.329748	1	0.8
21	272.057	431.823	6	0.42275	0.325406	180	48	0	-1.57022	0.230267	1.28154	180	1410	5.19296	0.248061	0.73432	0.712732	0.354849	0.197891	0.723526	0.27637	0.712732	0.354849	48	0.451119	48	0.00717677	48	0.329748	1	0.8
21	271.579	432.043	7	0.502101	0.374822	210	48	0	-2.04836	0.449671	1.34729	210	1410	5.34711	0.298095	0.73432	0.712732	0.354849	0.197891	0.723526	0.27637	0.712732	0.354849	48	0.451119	48	0.00717677	48	0.329748	1	0.8
21	271.774	431.532	8	0.426091	0.42984	240	48	0	-1.85319	-0.0612689	1.29079	240	1410	5.48064	0.255256	0.73432	0.712732	0.354849	0.197891	0.723526	0.27637	0.712732	0.354849	48	0.451119	48	0.00717677	48	0.329748	1	0.8
21	271.761	431.113	9	0.455183	0.38613	270	48	0	-1.86651	-0.479741	1.22801	270	1410	5.59842	0.205392	0.73432	0.712732	0.354849	0.197891	0.723526	0.27637	0.712732	0.354849	48	0.451119	48	0.00717677	48	0.329748	1	0.8
21	270.638	430.958	10	0.406886	0.431725	300	48	0	-2.98928	-0.634529	1.21976	300	1410	5.70378	0.198658	0.73432	0.712732	0.354849	0.197891	0.723526	0.27637	0.712732	0.354849	48	0.451119	48	0.00717677	48	0.329748	1	0.8
21	270.706	432.478	11	0.415578	0.348327	330	48	0	-2.92071	0.885279	1.12874	330	1410	5.79909	0.1211	0.73432	0.712732	0.354849	0.197891	0.723526	0.27637	0.712732	0.354849	48	0.451119	48	0.00717677	48	0.329748	1	0.8
21	270.307	431.563	12	0.389364	0.472779	360	48	0	-3.32048	-0.0302485	1.21389	360	1410	5.8861	0.19383	0.73432	0.712732	0.354849	0.197891	0.723526	0.27637	0.712732	0.354849	48	0.451119	48	0.00717677	48	0.329748	1	0.8
21	270.116	431.524	13	0.486474	0.360133	390	48	0	-3.51125	-0.0690512	1.14157	390	1410	5.96615	0.132403	0.73432	0.712732	0.354849	0.197891	0.723526	0.27637	0.712732	0.354849	48	0.451119	48	0.00717677	48	0.329748	1	0.8
21	270.93	431.646	14	0.510489	0.340481	420	48	0	-2.69762	0.0526012	1.22475	420	1410	6.04025	0.202739	0.73432	0.712732	0.354849	0.197891	0.723526	0.27637	0.712732	0.354849	48	0.451119	48	0.00717677	48	0.329748	1	0.8
21	271.34	431.361	15	0.507763	0.326804	450	48	0	-2.28697	-0.232161	1.3682	450	1410	6.10925	0.313496	0.73432	0.712732	0.354849	0.197891	0.723526	0.27637	0.712732	0.354849	48	0.451119	48	0.00717677	48	0.329748	1	0.8
21	270.915	431.594	16	0.395563	0.422209	480	48	0	-2.71199	0.000673467	1.29117	480	1410	6.17379	0.255549	0.73432	0.712732	0.354849	0.197891	0.723526	0.27637	0.712732	0.354849	48	0.451119	48	0.00717677	48	0.329748	1	0.8
21	272.717	431.275	17	0.436343	0.412313	510	48	0	-0.909845	-0.318342	1.38927	510	1410	6.23441	0.328779	0.73432	0.712732	0.354849	0.197891	0.723526	0.27637	0.712732	0.354849	48	0.451119	48	0.00717677	48	0.329748	1	0.8
21	271.565	432.359	18	0.463773	0.441576	540	48	0	-2.06193	0.766107	1.5145	540	1410	6.29157	0.415085	0.73432	0.712732	0.354849	0.197891	0.723526	0.27637	0.712732	0.354849	48	0.451119	48	0.00717677	48	0.329748	1	0.8
21	270.786	432.498	19	0.604903	0.431165	570	48	0	-2.8411	0.905213	1.60738	570	1410	6.34564	0.474605	0.73432	0.712732	0.354849	0.197891	0.723526	0.27637	0.712732	0.354849	48	0.451119	48	0.00717677	48	0.329748	1	0.8
21	271.842	431.513	20	0.345686	0.463312	600	48	0	-1.78538	-0.0799688	1.50534	600	1410	6.39693	0.409021	0.73432	0.712732	0.354849	0.197891	0.723526	0.27637	0.712732	0.354849	48	0.451119	48	0.00717677	48	0.329748	1	0.8
21	270.789	431.768	21	0.512078	0.42866	630	48	0	-2.83794	0.175031	1.55086	630	1410	6.44572	0.438811	0.73432	0.712732	0.354849	0.197891	0.723526	0.27637	0.712732	0.354849	48	0.451119	48	0.00717677	48	0.329748	1	0.8
21	270.113	432.103	22	0.354449	0.333535	660	48	0	-3.51391	0.51003	1.42817	660	1410	6.49224	0.356391	0.73432	0.712732	0.354849	0.197891	0.723526	0.27637	0.712732	0.354849	48	0.451119	48	0.00717677	48	0.329748	1	0.8
21	270.189	431.512	23	0.495765	0.385597	690	48	0	-3.43775	-0.0810997	1.33273	690	1410	6.53669	0.287232	0.73432	0.712732	0.354849	0.197891	0.723526	0.27637	0.712732	0.354849	48	0.451119	48	0.00717677	48	0.329748	1	0.8
21	271.167	432.191	24	0.508909	0.393911	720	48	0	-2.46049	0.597563	1.46094	720	1410	6.57925	0.379078	0.73432	0.712732	0.354849	0.197891	0.723526	0.27637	0.712732	0.354849	48	0.451119	48	0.00717677	48	0.329748	1	0.8
21	269.748	431.301	25	0.341024	0.43412	750	48	0	-3.8791	-0.292323	1.2895	750	1410	6.62007	0.254252	0.73432	0.712732	0.354849	0.197891	0.723526	0.27637	0.712732	0.354849	48	0.451119	48	0.00717677	48	0.329748	1	0.8
21	270.565	431.084	26	0.444832	0.383232	780	48	0	-3.06219	-0.509025	1.46373	780	1410	6.65929	0.380986	0.73432	0.712732	0.354849	0.197891	0.723526	0.27637	0.712732	0.354849	48	0.451119	48	0.00717677	48	0.329748	1	0.8
21	270.351	431.749	27	0.442009	0.427486	810	48	0	-3.27588	0.155786	1.544	810	1410	6.69703	0.434376	0.73432	0.712732	0.354849	0.197891	0.723526	0.27637	0.712732	0.354849	48	0.451119	48	0.00717677	48	0.329748	1	0.8
21	270.487	432.054	28	0.361982	0.477274	840	48	0	-3.14032	0.460996	1.40898	840	1410	6.7334	0.342863	0.73432	0.712732	0.354849	0.197891	0.723526	0.27637	0.712732	0.354849	48	0.451119	48	0.00717677	48	0.329748	1	0.8
21	272.022	431.941	29	0.407874	0.331856	870	48	0	-1.60557	0.347633	1.59312	870	1410	6.76849	0.465696	0.73432	0.712732	0.354849	0.197891	0.723526	0.27637	0.712732	0.354849	48	0.451119	48	0.00717677	48	0.329748	1	0.8
21	271.237	430.836	30	0.373599	0.44291	900	48	0	-2.39055	-0.756991	1.61844	900	1410	6.80239	0.481463	0.73432	0.712732	0.354849	0.197891	0.723526	0.27637	0.712732	0.354849	48	0.451119	48	0.00717677	48	0.329748	1	0.8
21	271.581	430.906	31	0.487826	0.343461	930	48	0	-2.04587	-0.686688	1.56054	930	1410	6.83518	0.445032	0.73432	0.712732	0.354849	0.197891	0.723526	0.27637	0.712732	0.354849	48	0.451119	48	0.00717677	48	0.329748	1	0.8
21	271.609	430.802	32	0.460522	0.417371	960	48	0	-2.01827	-0.790645	1.74873	960	1410	6.86693	0.55889	0.73432	0.712732	0.354849	0.197891	0.723526	0.27637	0.712732	0.354849	48	0.451119	48	0.00717677	48	0.329748	1	0.8
21	271.243	430.541	33	0.363757	0.422016	990	48	0	-2.38371	-1.05179	1.70627	990	1410	6.8977	0.53431	0.73432	0.712732	0.354849	0.197891	0.723526	0.27637	0.712732	0.354849	48	0.451119	48	0.00717677	48	0.329748	1	0.8
21	271.67	431.177	34	0.419926	0.441804	1020	48	0	-1.95739	-0.416186	1.52242	1020	1410	6.92756	0.420304	0.73432	0.712732	0.354849	0.197891	0.723526	0.27637	0.712732	0.354849	48	0.451119	48	0.00717677	48	0.329748	1	0.8
21	269.88	431.132	35	0.341376	0.383741	1050	48	0	-3.74704	-0.461373	1.77807	1050	1410	6.95655	0.575531	0.73432	0.712732	0.354849	0.197891	0.723526	0.27637	0.712732	0.354849	48	0.451119	48	0.00717677	48	0.329748	1	0.8
21	270.029	431.155	36	0.42711	0.463295	1080	48	0	-3.5978	-0.438311	1.61387	1080	1410	6.98472	0.478634	0.73432	0.712732	0.354849	0.197891	0.723526	0.27637	0.712732	0.354849	48	0.451119	48	0.00717677	48	0.329748	1	0.8
21	270.366	431.572	37	0.329748	0.396107	1110	48	0	-3.26099	-0.0207362	1.87674	1110	1410	7.01212	0.629534	0.73432	0.712732	0.354849	0.197891	0.723526	0.27637	0.712732	0.354849	48	0.451119	48	0.00717677	48	0.329748	1	0.8
21	270.489	430.72	38	0.495765	0.301387	1140	48	0	-3.1386	-0.872978	2.02662	1140	1410	7.03878	0.706371	0.73432	0.712732	0.354849	0.197891	0.723526	0.27637	0.712732	0.354849	48	0.451119	48	0.00717677	48	0.329748	1	0.8
21	270.7	430.801	39	0.476457	0.40921	1170	48	0	-2.92728	-0.791615	2.01826	1170	1410	7.06476	0.702237	0.73432	0.712732	0.354849	0.197891	0.723526	0.27637	0.712732	0.354849	48	0.451119	48	0.00717677	48	0.329748	1	0.8
21	271.209	430.696	40	0.424114	0.324298	1200	48	0	-2.41815	-0.897073	2.14383	1200	1410	7.09008	0.762593	0.73432	0.712732	0.354849	0.197891	0.723526	0.27637	0.712732	0.354849	48	0.451119	48	0.00717677	48	0.329748	1	0.8
21	270.458	430.845	41	0.420077	0.403133	1230	48	0	-3.16964	-0.747641	2.04058	1230	1410	7.11477	0.713233	0.73432	0.712732	0.354849	0.197891	0.723526	0.27637	0.712732	0.354849	48	0.451119	48	0.00717677	48	0.329748	1	0.8
21	271.755	431.596	42	0.486312	0.392629	1260	48	0	-1.87187	0.00277835	2.19686	1260	1410	7.13887	0.787029	0.73432	0.712732	0.354849	0.197891	0.723526	0.27637	0.712732	0.354849	48	0.451119	48	0.00717677	48	0.329748	1	0.8
21	271.492	431.061	43	0.405591	0.463561	1290	48	0	-2.13482	-0.532443	2.73979	1290	1410	7.1624	1.00788	0.73432	0.712732	0.354849	0.197891	0.723526	0.27637	0.712732	0.354849	48	0.451119	48	0.00717677	48	0.329748	1	0.8
21	270.705	431.008	44	0.486945	0.307446	1320	48	0	-2.92232	-0.584478	2.89439	1320	1410	7.18539	1.06278	0.73432	0.712732	0.354849	0.197891	0.723526	0.27637	0.712732	0.354849	48	0.451119	48	0.00717677	48	0.329748	1	0.8
21	271.86	430.835	45	0.44686	0.418966	1350	48	0	-1.76766	-0.758088	3.27247	1350	1410	7.20786	1.18555	0.73432	0.712732	0.354849	0.197891	0.723526	0.27637	0.712732	0.354849	48	0.451119	48	0.00717677	48	0.329748	1	0.8
21	270.462	430.461	46	0.397272	0.36067	1380	48	0	-3.16485	-1.13243	3.60072	1380	1410	7.22984	1.28113	0.73432	0.712732	0.354849	0.197891	0.723526	0.27637	0.712732	0.354849	48	0.451119	48	0.00717677	48	0.329748	1	0.8
21	269.855	431.426	47	0.476988	0.445169	1410	48	0	-3.77255	-0.166772	3.77623	1410	1410	7.25134	1.32873	0.73432	0.712732	0.354849	0.197891	0.723526	0.27637	0.712732	0.354849	48	0.451119	48	0.00717677	48	0.329748	1	0.8
22	219.984	468.047	0	0.628951	0.41586	0	48	0	0	0	0	0	1410	#NAME?	#NAME?	0.628951	0.631995	0.41586	0.311311	0.630473	0.363586	0.628951	0.41586	48	0.44491	48	0.00981723	48	0.273702	1	0.8
22	219.232	467.753	1	0.631995	0.311311	30	48	0	-0.751967	-0.294117	1.0582	30	1410	3.4012	0.0565708	0.628951	0.631995	0.41586	0.311311	0.630473	0.363586	0.628951	0.41586	48	0.44491	48	0.00981723	48	0.273702	1	0.8
22	218.246	467.756	2	0.556482	0.385539	60	48	0	-1.73794	-0.290956	1.22554	60	1410	4.09434	0.203378	0.628951	0.631995	0.41586	0.311311	0.630473	0.363586	0.628951	0.41586	48	0.44491	48	0.00981723	48	0.273702	1	0.8
22	218.973	467.754	3	0.610412	0.31406	90	48	0	-1.01108	-0.292883	1.24463	90	1410	4.49981	0.218836	0.628951	0.631995	0.41586	0.311311	0.630473	0.363586	0.628951	0.41586	48	0.44491	48	0.00981723	48	0.273702	1	0.8
22	220.829	468.46	4	0.561399	0.228505	120	48	0	0.844267	0.413093	1.50132	120	1410	4.78749	0.406342	0.628951	0.631995	0.41586	0.311311	0.630473	0.363586	0.628951	0.41586	48	0.44491	48	0.00981723	48	0.273702	1	0.8
22	218.422	469.35	5	0.602315	0.324099	150	48	0	-1.56277	1.30335	1.54701	150	1410	5.01064	0.436324	0.628951	0.631995	0.41586	0.311311	0.630473	0.363586	0.628951	0.41586	48	0.44491	48	0.00981723	48	0.273702	1	0.8
22	219.724	469.366	6	0.426568	0.316828	180	48	0	-0.260218	1.31902	1.57156	180	1410	5.19296	0.452067	0.628951	0.631995	0.41586	0.311311	0.630473	0.363586	0.628951	0.41586	48	0.44491	48	0.00981723	48	0.273702	1	0.8
22	220	469.884	7	0.44408	0.391012	210	48	0	0.0157096	1.83776	1.61331	210	1410	5.34711	0.478289	0.628951	0.631995	0.41586	0.311311	0.630473	0.363586	0.628951	0.41586	48	0.44491	48	0.00981723	48	0.273702	1	0.8
22	220.375	470.337	8	0.444547	0.401937	240	48	0	0.390614	2.28991	1.47003	240	1410	5.48064	0.385284	0.628951	0.631995	0.41586	0.311311	0.630473	0.363586	0.628951	0.41586	48	0.44491	48	0.00981723	48	0.273702	1	0.8
22	219.221	468.588	9	0.578531	0.402451	270	48	0	-0.76317	0.541423	1.56798	270	1410	5.59842	0.449788	0.628951	0.631995	0.41586	0.311311	0.630473	0.363586	0.628951	0.41586	48	0.44491	48	0.00981723	48	0.273702	1	0.8
22	218.015	468.626	10	0.467808	0.42277	300	48	0	-1.96934	0.579111	1.62604	300	1410	5.70378	0.486149	0.628951	0.631995	0.41586	0.311311	0.630473	0.363586	0.628951	0.41586	48	0.44491	48	0.00981723	48	0.273702	1	0.8
22	218.391	470.023	11	0.500622	0.437373	330	48	0	-1.59335	1.97622	1.56091	330	1410	5.79909	0.445272	0.628951	0.631995	0.41586	0.311311	0.630473	0.363586	0.628951	0.41586	48	0.44491	48	0.00981723	48	0.273702	1	0.8
22	218.844	469.486	12	0.580001	0.498482	360	48	0	-1.14008	1.43955	1.6533	360	1410	5.8861	0.502772	0.628951	0.631995	0.41586	0.311311	0.630473	0.363586	0.628951	0.41586	48	0.44491	48	0.00981723	48	0.273702	1	0.8
22	218.343	469.99	13	0.615859	0.505936	390	48	0	-1.64105	1.94382	1.69479	390	1410	5.96615	0.527557	0.628951	0.631995	0.41586	0.311311	0.630473	0.363586	0.628951	0.41586	48	0.44491	48	0.00981723	48	0.273702	1	0.8
22	219.698	470.26	14	0.563535	0.468629	420	48	0	-0.286288	2.21293	1.76072	420	1410	6.04025	0.565722	0.628951	0.631995	0.41586	0.311311	0.630473	0.363586	0.628951	0.41586	48	0.44491	48	0.00981723	48	0.273702	1	0.8
22	220.624	470.239	15	0.468696	0.357116	450	48	0	0.6397	2.19199	1.98198	450	1410	6.10925	0.684098	0.628951	0.631995	0.41586	0.311311	0.630473	0.363586	0.628951	0.41586	48	0.44491	48	0.00981723	48	0.273702	1	0.8
22	220.971	471.471	16	0.415629	0.338209	480	48	0	0.98686	3.42416	2.01086	480	1410	6.17379	0.698562	0.628951	0.631995	0.41586	0.311311	0.630473	0.363586	0.628951	0.41586	48	0.44491	48	0.00981723	48	0.273702	1	0.8
22	223.152	469.412	17	0.273702	0.664948	510	48	0	3.16738	1.36576	2.09033	510	1410	6.23441	0.737322	0.628951	0.631995	0.41586	0.311311	0.630473	0.363586	0.628951	0.41586	48	0.44491	48	0.00981723	48	0.273702	1	0.8
22	221.852	470.027	18	0.364445	0.605435	540	48	0	1.86769	1.98034	2.14221	540	1410	6.29157	0.76184	0.628951	0.631995	0.41586	0.311311	0.630473	0.363586	0.628951	0.41586	48	0.44491	48	0.00981723	48	0.273702	1	0.8
22	221.198	470.215	19	0.320839	0.645158	570	48	0	1.21328	2.16871	2.08575	570	1410	6.34564	0.735129	0.628951	0.631995	0.41586	0.311311	0.630473	0.363586	0.628951	0.41586	48	0.44491	48	0.00981723	48	0.273702	1	0.8
22	222.778	469.452	20	0.311634	0.683322	600	48	0	2.79364	1.40565	2.0782	600	1410	6.39693	0.731502	0.628951	0.631995	0.41586	0.311311	0.630473	0.363586	0.628951	0.41586	48	0.44491	48	0.00981723	48	0.273702	1	0.8
22	221.553	469.506	21	0.353297	0.66877	630	48	0	1.56822	1.4593	2.04674	630	1410	6.44572	0.716248	0.628951	0.631995	0.41586	0.311311	0.630473	0.363586	0.628951	0.41586	48	0.44491	48	0.00981723	48	0.273702	1	0.8
22	220.703	470.198	22	0.376559	0.628971	660	48	0	0.718715	2.15111	1.97066	660	1410	6.49224	0.678367	0.628951	0.631995	0.41586	0.311311	0.630473	0.363586	0.628951	0.41586	48	0.44491	48	0.00981723	48	0.273702	1	0.8
22	221.126	469.735	23	0.37629	0.656559	690	48	0	1.14181	1.68824	2.09836	690	1410	6.53669	0.741155	0.628951	0.631995	0.41586	0.311311	0.630473	0.363586	0.628951	0.41586	48	0.44491	48	0.00981723	48	0.273702	1	0.8
22	221.527	470.458	24	0.407342	0.658599	720	48	0	1.54212	2.41177	2.10586	720	1410	6.57925	0.744723	0.628951	0.631995	0.41586	0.311311	0.630473	0.363586	0.628951	0.41586	48	0.44491	48	0.00981723	48	0.273702	1	0.8
22	220.165	469.475	25	0.44875	0.677547	750	48	0	0.180884	1.42832	2.03757	750	1410	6.62007	0.711757	0.628951	0.631995	0.41586	0.311311	0.630473	0.363586	0.628951	0.41586	48	0.44491	48	0.00981723	48	0.273702	1	0.8
22	221.374	469.177	26	0.379105	0.651099	780	48	0	1.38935	1.13055	2.22636	780	1410	6.65929	0.800366	0.628951	0.631995	0.41586	0.311311	0.630473	0.363586	0.628951	0.41586	48	0.44491	48	0.00981723	48	0.273702	1	0.8
22	220.835	469.68	27	0.443171	0.602501	810	48	0	0.850638	1.63344	2.36849	810	1410	6.69703	0.862252	0.628951	0.631995	0.41586	0.311311	0.630473	0.363586	0.628951	0.41586	48	0.44491	48	0.00981723	48	0.273702	1	0.8
22	221.64	469.993	28	0.295074	0.722908	840	48	0	1.65609	1.94641	2.31848	840	1410	6.7334	0.840913	0.628951	0.631995	0.41586	0.311311	0.630473	0.363586	0.628951	0.41586	48	0.44491	48	0.00981723	48	0.273702	1	0.8
22	222.704	470.074	29	0.359648	0.6385	870	48	0	2.71948	2.02741	2.37952	870	1410	6.76849	0.8669	0.628951	0.631995	0.41586	0.311311	0.630473	0.363586	0.628951	0.41586	48	0.44491	48	0.00981723	48	0.273702	1	0.8
22	221.951	469.01	30	0.411285	0.622933	900	48	0	1.96621	0.962941	2.43256	900	1410	6.80239	0.888943	0.628951	0.631995	0.41586	0.311311	0.630473	0.363586	0.628951	0.41586	48	0.44491	48	0.00981723	48	0.273702	1	0.8
22	222.05	468.918	31	0.409891	0.658718	930	48	0	2.06518	0.87156	2.41025	930	1410	6.83518	0.879731	0.628951	0.631995	0.41586	0.311311	0.630473	0.363586	0.628951	0.41586	48	0.44491	48	0.00981723	48	0.273702	1	0.8
22	221.833	469.26	32	0.624698	0.566303	960	48	0	1.84876	1.21294	2.35025	960	1410	6.86693	0.854524	0.628951	0.631995	0.41586	0.311311	0.630473	0.363586	0.628951	0.41586	48	0.44491	48	0.00981723	48	0.273702	1	0.8
22	221.605	468.784	33	0.445817	0.665852	990	48	0	1.62085	0.737502	2.3851	990	1410	6.8977	0.86924	0.628951	0.631995	0.41586	0.311311	0.630473	0.363586	0.628951	0.41586	48	0.44491	48	0.00981723	48	0.273702	1	0.8
22	222.02	469.326	34	0.418075	0.653636	1020	48	0	2.03521	1.27975	2.29352	1020	1410	6.92756	0.830089	0.628951	0.631995	0.41586	0.311311	0.630473	0.363586	0.628951	0.41586	48	0.44491	48	0.00981723	48	0.273702	1	0.8
22	220.423	469.21	35	0.328437	0.613123	1050	48	0	0.438159	1.1634	2.18472	1050	1410	6.95655	0.781488	0.628951	0.631995	0.41586	0.311311	0.630473	0.363586	0.628951	0.41586	48	0.44491	48	0.00981723	48	0.273702	1	0.8
22	220.593	469.535	36	0.435551	0.664944	1080	48	0	0.608148	1.488	2.22826	1080	1410	6.98472	0.801221	0.628951	0.631995	0.41586	0.311311	0.630473	0.363586	0.628951	0.41586	48	0.44491	48	0.00981723	48	0.273702	1	0.8
22	220.725	469.67	37	0.306551	0.640488	1110	48	0	0.740798	1.62372	2.17379	1110	1410	7.01212	0.776472	0.628951	0.631995	0.41586	0.311311	0.630473	0.363586	0.628951	0.41586	48	0.44491	48	0.00981723	48	0.273702	1	0.8
22	221.083	468.819	38	0.365453	0.62998	1140	48	0	1.09817	0.772346	2.17986	1140	1410	7.03878	0.779262	0.628951	0.631995	0.41586	0.311311	0.630473	0.363586	0.628951	0.41586	48	0.44491	48	0.00981723	48	0.273702	1	0.8
22	221.084	469.006	39	0.42424	0.660409	1170	48	0	1.09984	0.959276	2.21094	1170	1410	7.06476	0.793416	0.628951	0.631995	0.41586	0.311311	0.630473	0.363586	0.628951	0.41586	48	0.44491	48	0.00981723	48	0.273702	1	0.8
22	221.607	469.147	40	0.465724	0.666753	1200	48	0	1.62262	1.09996	2.2395	1200	1410	7.09008	0.806254	0.628951	0.631995	0.41586	0.311311	0.630473	0.363586	0.628951	0.41586	48	0.44491	48	0.00981723	48	0.273702	1	0.8
22	221.057	468.812	41	0.399386	0.649674	1230	48	0	1.07259	0.764949	2.26164	1230	1410	7.11477	0.816089	0.628951	0.631995	0.41586	0.311311	0.630473	0.363586	0.628951	0.41586	48	0.44491	48	0.00981723	48	0.273702	1	0.8
22	222.316	469.74	42	0.428773	0.62101	1260	48	0	2.33197	1.69339	2.4129	1260	1410	7.13887	0.880831	0.628951	0.631995	0.41586	0.311311	0.630473	0.363586	0.628951	0.41586	48	0.44491	48	0.00981723	48	0.273702	1	0.8
22	221.734	469.487	43	0.328159	0.679254	1290	48	0	1.74967	1.44037	2.38689	1290	1410	7.1624	0.869992	0.628951	0.631995	0.41586	0.311311	0.630473	0.363586	0.628951	0.41586	48	0.44491	48	0.00981723	48	0.273702	1	0.8
22	221.102	469.04	44	0.530694	0.603868	1320	48	0	1.1175	0.993027	2.39458	1320	1410	7.18539	0.873208	0.628951	0.631995	0.41586	0.311311	0.630473	0.363586	0.628951	0.41586	48	0.44491	48	0.00981723	48	0.273702	1	0.8
22	222.183	469.023	45	0.358529	0.609614	1350	48	0	2.19896	0.976195	2.28139	1350	1410	7.20786	0.824787	0.628951	0.631995	0.41586	0.311311	0.630473	0.363586	0.628951	0.41586	48	0.44491	48	0.00981723	48	0.273702	1	0.8
22	220.752	468.594	46	0.455398	0.668043	1380	48	0	0.767393	0.54725	1.51938	1380	1410	7.22984	0.4183	0.628951	0.631995	0.41586	0.311311	0.630473	0.363586	0.628951	0.41586	48	0.44491	48	0.00981723	48	0.273702	1	0.8
22	220.218	469.603	47	0.411726	0.583189	1410	48	0	0.233657	1.55593	1.57337	1410	1410	7.25134	0.453223	0.628951	0.631995	0.41586	0.311311	0.630473	0.363586	0.628951	0.41586	48	0.44491	48	0.00981723	48	0.273702	1	0.8
23	22.6489	513.053	0	0.605704	0.434126	0	48	0	0	0	0	0	1410	#NAME?	#NAME?	0.605704	0.607638	0.434126	0.440734	0.606671	0.43743	0.605704	0.440734	48	0.522404	48	0.00459822	48	0.360903	1	0.8
23	21.882	513.14	1	0.607638	0.440734	30	48	0	-0.766913	0.0872543	0.944907	30	1410	3.4012	-0.0566693	0.605704	0.607638	0.434126	0.440734	0.606671	0.43743	0.605704	0.440734	48	0.522404	48	0.00459822	48	0.360903	1	0.8
23	20.9318	513.767	2	0.687658	0.391292	60	48	0	-1.71709	0.714106	1.02484	60	1410	4.09434	0.0245338	0.605704	0.607638	0.434126	0.440734	0.606671	0.43743	0.605704	0.440734	48	0.522404	48	0.00459822	48	0.360903	1	0.8
23	20.9459	512.789	3	0.568557	0.426553	90	48	0	-1.70299	-0.264629	1.06046	90	1410	4.49981	0.0586995	0.605704	0.607638	0.434126	0.440734	0.606671	0.43743	0.605704	0.440734	48	0.522404	48	0.00459822	48	0.360903	1	0.8
23	23.1013	513.048	4	0.526289	0.415349	120	48	0	0.452408	-0.00526647	1.23202	120	1410	4.78749	0.208656	0.605704	0.607638	0.434126	0.440734	0.606671	0.43743	0.605704	0.440734	48	0.522404	48	0.00459822	48	0.360903	1	0.8
23	20.8903	513.234	5	0.542368	0.444567	150	48	0	-1.75861	0.180448	1.20296	150	1410	5.01064	0.184784	0.605704	0.607638	0.434126	0.440734	0.606671	0.43743	0.605704	0.440734	48	0.522404	48	0.00459822	48	0.360903	1	0.8
23	22.0231	513.329	6	0.555309	0.454067	180	48	0	-0.625781	0.276304	1.31595	180	1410	5.19296	0.274555	0.605704	0.607638	0.434126	0.440734	0.606671	0.43743	0.605704	0.440734	48	0.522404	48	0.00459822	48	0.360903	1	0.8
23	21.5573	513.731	7	0.682036	0.431656	210	48	0	-1.09156	0.677906	1.43801	210	1410	5.34711	0.363263	0.605704	0.607638	0.434126	0.440734	0.606671	0.43743	0.605704	0.440734	48	0.522404	48	0.00459822	48	0.360903	1	0.8
23	21.7496	513.14	8	0.57624	0.374758	240	48	0	-0.899273	0.0864255	1.44795	240	1410	5.48064	0.370148	0.605704	0.607638	0.434126	0.440734	0.606671	0.43743	0.605704	0.440734	48	0.522404	48	0.00459822	48	0.360903	1	0.8
23	21.7903	512.641	9	0.51811	0.456336	270	48	0	-0.858623	-0.41192	1.4944	270	1410	5.59842	0.401724	0.605704	0.607638	0.434126	0.440734	0.606671	0.43743	0.605704	0.440734	48	0.522404	48	0.00459822	48	0.360903	1	0.8
23	20.7049	512.395	10	0.454401	0.408758	300	48	0	-1.94401	-0.657696	1.58381	300	1410	5.70378	0.459832	0.605704	0.607638	0.434126	0.440734	0.606671	0.43743	0.605704	0.440734	48	0.522404	48	0.00459822	48	0.360903	1	0.8
23	20.7536	513.59	11	0.497427	0.488177	330	48	0	-1.89534	0.536955	1.59362	330	1410	5.79909	0.466009	0.605704	0.607638	0.434126	0.440734	0.606671	0.43743	0.605704	0.440734	48	0.522404	48	0.00459822	48	0.360903	1	0.8
23	20.7658	512.802	12	0.476833	0.52357	360	48	0	-1.88311	-0.250866	1.72026	360	1410	5.8861	0.542475	0.605704	0.607638	0.434126	0.440734	0.606671	0.43743	0.605704	0.440734	48	0.522404	48	0.00459822	48	0.360903	1	0.8
23	19.7659	512.597	13	0.498389	0.448752	390	48	0	-2.88296	-0.456525	1.83875	390	1410	5.96615	0.609085	0.605704	0.607638	0.434126	0.440734	0.606671	0.43743	0.605704	0.440734	48	0.522404	48	0.00459822	48	0.360903	1	0.8
23	18.8858	511.815	14	0.435372	0.353441	420	48	0	-3.7631	-1.23792	1.94788	420	1410	6.04025	0.666739	0.605704	0.607638	0.434126	0.440734	0.606671	0.43743	0.605704	0.440734	48	0.522404	48	0.00459822	48	0.360903	1	0.8
23	18.7336	511.094	15	0.440601	0.542372	450	48	0	-3.91531	-1.95887	2.11431	450	1410	6.10925	0.74873	0.605704	0.607638	0.434126	0.440734	0.606671	0.43743	0.605704	0.440734	48	0.522404	48	0.00459822	48	0.360903	1	0.8
23	18.382	511.375	16	0.612352	0.560569	480	48	0	-4.26694	-1.67789	2.09008	480	1410	6.17379	0.737202	0.605704	0.607638	0.434126	0.440734	0.606671	0.43743	0.605704	0.440734	48	0.522404	48	0.00459822	48	0.360903	1	0.8
23	20.025	511.23	17	0.450299	0.545709	510	48	0	-2.62389	-1.8232	2.19552	510	1410	6.23441	0.786419	0.605704	0.607638	0.434126	0.440734	0.606671	0.43743	0.605704	0.440734	48	0.522404	48	0.00459822	48	0.360903	1	0.8
23	19.0196	511.83	18	0.504261	0.542296	540	48	0	-3.62928	-1.2231	2.30432	540	1410	6.29157	0.834786	0.605704	0.607638	0.434126	0.440734	0.606671	0.43743	0.605704	0.440734	48	0.522404	48	0.00459822	48	0.360903	1	0.8
23	18.4202	511.854	19	0.482364	0.512089	570	48	0	-4.22867	-1.19891	2.33167	570	1410	6.34564	0.846584	0.605704	0.607638	0.434126	0.440734	0.606671	0.43743	0.605704	0.440734	48	0.522404	48	0.00459822	48	0.360903	1	0.8
23	19.6712	511.123	20	0.460486	0.514134	600	48	0	-2.9777	-1.92988	2.36133	600	1410	6.39693	0.859227	0.605704	0.607638	0.434126	0.440734	0.606671	0.43743	0.605704	0.440734	48	0.522404	48	0.00459822	48	0.360903	1	0.8
23	18.4084	511.313	21	0.476678	0.51664	630	48	0	-4.2405	-1.74008	2.45544	630	1410	6.44572	0.898306	0.605704	0.607638	0.434126	0.440734	0.606671	0.43743	0.605704	0.440734	48	0.522404	48	0.00459822	48	0.360903	1	0.8
23	17.7391	511.951	22	0.474381	0.540836	660	48	0	-4.90977	-1.10171	2.48505	660	1410	6.49224	0.910292	0.605704	0.607638	0.434126	0.440734	0.606671	0.43743	0.605704	0.440734	48	0.522404	48	0.00459822	48	0.360903	1	0.8
23	17.835	511.318	23	0.51463	0.556488	690	48	0	-4.81385	-1.73534	2.54698	690	1410	6.53669	0.93491	0.605704	0.607638	0.434126	0.440734	0.606671	0.43743	0.605704	0.440734	48	0.522404	48	0.00459822	48	0.360903	1	0.8
23	18.8262	512.005	24	0.49429	0.567498	720	48	0	-3.82266	-1.04794	2.59172	720	1410	6.57925	0.952321	0.605704	0.607638	0.434126	0.440734	0.606671	0.43743	0.605704	0.440734	48	0.522404	48	0.00459822	48	0.360903	1	0.8
23	17.4414	511.319	25	0.515429	0.537892	750	48	0	-5.20754	-1.73389	2.63271	750	1410	6.62007	0.968013	0.605704	0.607638	0.434126	0.440734	0.606671	0.43743	0.605704	0.440734	48	0.522404	48	0.00459822	48	0.360903	1	0.8
23	18.172	510.81	26	0.547936	0.525225	780	48	0	-4.47689	-2.24315	2.81044	780	1410	6.65929	1.03334	0.605704	0.607638	0.434126	0.440734	0.606671	0.43743	0.605704	0.440734	48	0.522404	48	0.00459822	48	0.360903	1	0.8
23	17.9434	511.116	27	0.578837	0.536684	810	48	0	-4.70548	-1.93746	2.93887	810	1410	6.69703	1.07802	0.605704	0.607638	0.434126	0.440734	0.606671	0.43743	0.605704	0.440734	48	0.522404	48	0.00459822	48	0.360903	1	0.8
23	18.439	511.564	28	0.459179	0.536111	840	48	0	-4.20993	-1.48945	2.88219	840	1410	6.7334	1.05855	0.605704	0.607638	0.434126	0.440734	0.606671	0.43743	0.605704	0.440734	48	0.522404	48	0.00459822	48	0.360903	1	0.8
23	19.747	511.724	29	0.538581	0.567381	870	48	0	-2.90185	-1.32907	3.05899	870	1410	6.76849	1.11808	0.605704	0.607638	0.434126	0.440734	0.606671	0.43743	0.605704	0.440734	48	0.522404	48	0.00459822	48	0.360903	1	0.8
23	18.9173	510.673	30	0.583906	0.519413	900	48	0	-3.73163	-2.37988	3.23261	900	1410	6.80239	1.17329	0.605704	0.607638	0.434126	0.440734	0.606671	0.43743	0.605704	0.440734	48	0.522404	48	0.00459822	48	0.360903	1	0.8
23	19.0531	510.607	31	0.493529	0.472404	930	48	0	-3.5958	-2.44618	3.30822	930	1410	6.83518	1.19641	0.605704	0.607638	0.434126	0.440734	0.606671	0.43743	0.605704	0.440734	48	0.522404	48	0.00459822	48	0.360903	1	0.8
23	19.0406	510.558	32	0.506432	0.512337	960	48	0	-3.60828	-2.49481	3.50223	960	1410	6.86693	1.2534	0.605704	0.607638	0.434126	0.440734	0.606671	0.43743	0.605704	0.440734	48	0.522404	48	0.00459822	48	0.360903	1	0.8
23	18.7866	510.21	33	0.583182	0.493365	990	48	0	-3.86234	-2.84346	3.67821	990	1410	6.8977	1.30243	0.605704	0.607638	0.434126	0.440734	0.606671	0.43743	0.605704	0.440734	48	0.522404	48	0.00459822	48	0.360903	1	0.8
23	19.1888	510.972	34	0.478417	0.470159	1020	48	0	-3.46011	-2.08147	3.85465	1020	1410	6.92756	1.34928	0.605704	0.607638	0.434126	0.440734	0.606671	0.43743	0.605704	0.440734	48	0.522404	48	0.00459822	48	0.360903	1	0.8
23	17.4655	510.96	35	0.5936	0.496335	1050	48	0	-5.18341	-2.09274	4.04955	1050	1410	6.95655	1.39861	0.605704	0.607638	0.434126	0.440734	0.606671	0.43743	0.605704	0.440734	48	0.522404	48	0.00459822	48	0.360903	1	0.8
23	17.824	511.01	36	0.427663	0.528899	1080	48	0	-4.82495	-2.04315	4.04494	1080	1410	6.98472	1.39747	0.605704	0.607638	0.434126	0.440734	0.606671	0.43743	0.605704	0.440734	48	0.522404	48	0.00459822	48	0.360903	1	0.8
23	18.0576	511.241	37	0.499896	0.511236	1110	48	0	-4.59133	-1.81261	4.07994	1110	1410	7.01212	1.40608	0.605704	0.607638	0.434126	0.440734	0.606671	0.43743	0.605704	0.440734	48	0.522404	48	0.00459822	48	0.360903	1	0.8
23	17.9667	510.526	38	0.518071	0.552906	1140	48	0	-4.68222	-2.52694	4.22591	1140	1410	7.03878	1.44123	0.605704	0.607638	0.434126	0.440734	0.606671	0.43743	0.605704	0.440734	48	0.522404	48	0.00459822	48	0.360903	1	0.8
23	18.0485	510.641	39	0.360903	0.578907	1170	48	0	-4.60043	-2.41206	4.17111	1170	1410	7.06476	1.42818	0.605704	0.607638	0.434126	0.440734	0.606671	0.43743	0.605704	0.440734	48	0.522404	48	0.00459822	48	0.360903	1	0.8
23	18.8287	510.537	40	0.582167	0.488999	1200	48	0	-3.82016	-2.51615	4.13242	1200	1410	7.09008	1.41886	0.605704	0.607638	0.434126	0.440734	0.606671	0.43743	0.605704	0.440734	48	0.522404	48	0.00459822	48	0.360903	1	0.8
23	18.0063	510.481	41	0.626544	0.552761	1230	48	0	-4.64265	-2.57229	4.13262	1230	1410	7.11477	1.41891	0.605704	0.607638	0.434126	0.440734	0.606671	0.43743	0.605704	0.440734	48	0.522404	48	0.00459822	48	0.360903	1	0.8
23	19.2965	511.408	42	0.590503	0.564496	1260	48	0	-3.35236	-1.64557	3.99099	1260	1410	7.13887	1.38404	0.605704	0.607638	0.434126	0.440734	0.606671	0.43743	0.605704	0.440734	48	0.522404	48	0.00459822	48	0.360903	1	0.8
23	18.8612	510.891	43	0.472939	0.524336	1290	48	0	-3.78773	-2.16168	4.37519	1290	1410	7.1624	1.47595	0.605704	0.607638	0.434126	0.440734	0.606671	0.43743	0.605704	0.440734	48	0.522404	48	0.00459822	48	0.360903	1	0.8
23	18.333	510.551	44	0.538925	0.491943	1320	48	0	-4.31588	-2.5026	4.20005	1320	1410	7.18539	1.4351	0.605704	0.607638	0.434126	0.440734	0.606671	0.43743	0.605704	0.440734	48	0.522404	48	0.00459822	48	0.360903	1	0.8
23	19.2886	510.798	45	0.461728	0.55426	1350	48	0	-3.36031	-2.25484	4.37505	1350	1410	7.20786	1.47592	0.605704	0.607638	0.434126	0.440734	0.606671	0.43743	0.605704	0.440734	48	0.522404	48	0.00459822	48	0.360903	1	0.8
23	17.9868	510.243	46	0.420578	0.481949	1380	48	0	-4.66208	-2.80973	5.08257	1380	1410	7.22984	1.62582	0.605704	0.607638	0.434126	0.440734	0.606671	0.43743	0.605704	0.440734	48	0.522404	48	0.00459822	48	0.360903	1	0.8
23	17.5771	511.2	47	0.553787	0.492294	1410	48	0	-5.0718	-1.85275	5.39961	1410	1410	7.25134	1.68633	0.605704	0.607638	0.434126	0.440734	0.606671	0.43743	0.605704	0.440734	48	0.522404	48	0.00459822	48	0.360903	1	0.8
24	211.84	525.311	0	0.734387	0.682026	0	48	0	0	0	0	0	1410	#NAME?	#NAME?	0.734387	0.678925	0.682026	0.656279	0.706656	0.669152	0.678925	0.682026	48	0.483683	48	0.00549229	48	0.351268	1	0.8
24	210.832	526.27	1	0.678925	0.656279	30	48	0	-1.00814	0.958889	0.941663	30	1410	3.4012	-0.0601075	0.734387	0.678925	0.682026	0.656279	0.706656	0.669152	0.678925	0.682026	48	0.483683	48	0.00549229	48	0.351268	1	0.8
24	210.237	527.571	2	0.508853	0.559382	60	48	0	-1.60306	2.2594	0.99964	60	1410	4.09434	-0.000360452	0.734387	0.678925	0.682026	0.656279	0.706656	0.669152	0.678925	0.682026	48	0.483683	48	0.00549229	48	0.351268	1	0.8
24	210.62	527.142	3	0.392843	0.531134	90	48	0	-1.21923	1.83054	1.02665	90	1410	4.49981	0.0263	0.734387	0.678925	0.682026	0.656279	0.706656	0.669152	0.678925	0.682026	48	0.483683	48	0.00549229	48	0.351268	1	0.8
24	212.216	527.559	4	0.525011	0.534848	120	48	0	0.376201	2.24771	1.19577	120	1410	4.78749	0.178792	0.734387	0.678925	0.682026	0.656279	0.706656	0.669152	0.678925	0.682026	48	0.483683	48	0.00549229	48	0.351268	1	0.8
24	209.857	527.948	5	0.531354	0.565135	150	48	0	-1.98303	2.63691	1.14053	150	1410	5.01064	0.131494	0.734387	0.678925	0.682026	0.656279	0.706656	0.669152	0.678925	0.682026	48	0.483683	48	0.00549229	48	0.351268	1	0.8
24	210.778	527.697	6	0.351268	0.575403	180	48	0	-1.06153	2.38627	1.15034	180	1410	5.19296	0.140059	0.734387	0.678925	0.682026	0.656279	0.706656	0.669152	0.678925	0.682026	48	0.483683	48	0.00549229	48	0.351268	1	0.8
24	210.26	527.909	7	0.375835	0.589325	210	48	0	-1.57959	2.59775	1.27573	210	1410	5.34711	0.243522	0.734387	0.678925	0.682026	0.656279	0.706656	0.669152	0.678925	0.682026	48	0.483683	48	0.00549229	48	0.351268	1	0.8
24	210.59	527.508	8	0.431883	0.563181	240	48	0	-1.24925	2.19655	1.1679	240	1410	5.48064	0.155208	0.734387	0.678925	0.682026	0.656279	0.706656	0.669152	0.678925	0.682026	48	0.483683	48	0.00549229	48	0.351268	1	0.8
24	210.658	527.138	9	0.495007	0.575723	270	48	0	-1.18145	1.82696	1.11242	270	1410	5.59842	0.106535	0.734387	0.678925	0.682026	0.656279	0.706656	0.669152	0.678925	0.682026	48	0.483683	48	0.00549229	48	0.351268	1	0.8
24	209.445	526.909	10	0.460322	0.562378	300	48	0	-2.39486	1.5981	1.13062	300	1410	5.70378	0.122769	0.734387	0.678925	0.682026	0.656279	0.706656	0.669152	0.678925	0.682026	48	0.483683	48	0.00549229	48	0.351268	1	0.8
24	209.214	528.154	11	0.389359	0.585401	330	48	0	-2.62516	2.84337	0.991593	330	1410	5.79909	-0.0084425	0.734387	0.678925	0.682026	0.656279	0.706656	0.669152	0.678925	0.682026	48	0.483683	48	0.00549229	48	0.351268	1	0.8
24	209.279	527.379	12	0.488321	0.605262	360	48	0	-2.56074	2.06748	1.04853	360	1410	5.8861	0.0473917	0.734387	0.678925	0.682026	0.656279	0.706656	0.669152	0.678925	0.682026	48	0.483683	48	0.00549229	48	0.351268	1	0.8
24	208.756	527.579	13	0.539223	0.568486	390	48	0	-3.08372	2.26743	1.00818	390	1410	5.96615	0.00814967	0.734387	0.678925	0.682026	0.656279	0.706656	0.669152	0.678925	0.682026	48	0.483683	48	0.00549229	48	0.351268	1	0.8
24	209.631	527.286	14	0.552019	0.61026	420	48	0	-2.20893	1.97532	1.02891	420	1410	6.04025	0.0284988	0.734387	0.678925	0.682026	0.656279	0.706656	0.669152	0.678925	0.682026	48	0.483683	48	0.00549229	48	0.351268	1	0.8
24	209.985	527.345	15	0.491294	0.580831	450	48	0	-1.85452	2.03433	1.24944	450	1410	6.10925	0.222692	0.734387	0.678925	0.682026	0.656279	0.706656	0.669152	0.678925	0.682026	48	0.483683	48	0.00549229	48	0.351268	1	0.8
24	209.684	527.291	16	0.536533	0.613056	480	48	0	-2.15547	1.97965	1.19697	480	1410	6.17379	0.179796	0.734387	0.678925	0.682026	0.656279	0.706656	0.669152	0.678925	0.682026	48	0.483683	48	0.00549229	48	0.351268	1	0.8
24	211.342	527.262	17	0.486214	0.575396	510	48	0	-0.497315	1.95058	1.2796	510	1410	6.23441	0.246549	0.734387	0.678925	0.682026	0.656279	0.706656	0.669152	0.678925	0.682026	48	0.483683	48	0.00549229	48	0.351268	1	0.8
24	210.153	527.805	18	0.382042	0.583171	540	48	0	-1.6867	2.49342	1.38335	540	1410	6.29157	0.324511	0.734387	0.678925	0.682026	0.656279	0.706656	0.669152	0.678925	0.682026	48	0.483683	48	0.00549229	48	0.351268	1	0.8
24	209.311	528.023	19	0.461429	0.568429	570	48	0	-2.52843	2.71238	1.42025	570	1410	6.34564	0.350831	0.734387	0.678925	0.682026	0.656279	0.706656	0.669152	0.678925	0.682026	48	0.483683	48	0.00549229	48	0.351268	1	0.8
24	210.675	527.015	20	0.548036	0.579698	600	48	0	-1.16444	1.70399	1.34208	600	1410	6.39693	0.294223	0.734387	0.678925	0.682026	0.656279	0.706656	0.669152	0.678925	0.682026	48	0.483683	48	0.00549229	48	0.351268	1	0.8
24	209.482	526.984	21	0.519963	0.541129	630	48	0	-2.35767	1.67318	1.41845	630	1410	6.44572	0.349562	0.734387	0.678925	0.682026	0.656279	0.706656	0.669152	0.678925	0.682026	48	0.483683	48	0.00549229	48	0.351268	1	0.8
24	208.797	527.905	22	0.563079	0.573157	660	48	0	-3.04223	2.59401	1.32526	660	1410	6.49224	0.281611	0.734387	0.678925	0.682026	0.656279	0.706656	0.669152	0.678925	0.682026	48	0.483683	48	0.00549229	48	0.351268	1	0.8
24	208.883	527.234	23	0.497007	0.5642	690	48	0	-2.95621	1.92314	1.24339	690	1410	6.53669	0.217838	0.734387	0.678925	0.682026	0.656279	0.706656	0.669152	0.678925	0.682026	48	0.483683	48	0.00549229	48	0.351268	1	0.8
24	209.988	527.9	24	0.483315	0.584403	720	48	0	-1.85194	2.58862	1.27499	720	1410	6.57925	0.242941	0.734387	0.678925	0.682026	0.656279	0.706656	0.669152	0.678925	0.682026	48	0.483683	48	0.00549229	48	0.351268	1	0.8
24	208.466	527.147	25	0.492061	0.573563	750	48	0	-3.37398	1.83622	1.11	750	1410	6.62007	0.104358	0.734387	0.678925	0.682026	0.656279	0.706656	0.669152	0.678925	0.682026	48	0.483683	48	0.00549229	48	0.351268	1	0.8
24	209.35	526.773	26	0.453479	0.590665	780	48	0	-2.4897	1.46164	1.31186	780	1410	6.65929	0.271445	0.734387	0.678925	0.682026	0.656279	0.706656	0.669152	0.678925	0.682026	48	0.483683	48	0.00549229	48	0.351268	1	0.8
24	209.029	527.253	27	0.549071	0.585614	810	48	0	-2.81016	1.94198	1.41208	810	1410	6.69703	0.345061	0.734387	0.678925	0.682026	0.656279	0.706656	0.669152	0.678925	0.682026	48	0.483683	48	0.00549229	48	0.351268	1	0.8
24	209.514	527.577	28	0.477241	0.588793	840	48	0	-2.32536	2.26554	1.31421	840	1410	6.7334	0.273239	0.734387	0.678925	0.682026	0.656279	0.706656	0.669152	0.678925	0.682026	48	0.483683	48	0.00549229	48	0.351268	1	0.8
24	210.746	527.848	29	0.398561	0.580899	870	48	0	-1.0938	2.53688	1.43039	870	1410	6.76849	0.357948	0.734387	0.678925	0.682026	0.656279	0.706656	0.669152	0.678925	0.682026	48	0.483683	48	0.00549229	48	0.351268	1	0.8
24	210.028	526.682	30	0.554407	0.588757	900	48	0	-1.81128	1.37105	1.39644	900	1410	6.80239	0.333928	0.734387	0.678925	0.682026	0.656279	0.706656	0.669152	0.678925	0.682026	48	0.483683	48	0.00549229	48	0.351268	1	0.8
24	210.159	526.62	31	0.569888	0.55386	930	48	0	-1.68055	1.30922	1.34385	930	1410	6.83518	0.29554	0.734387	0.678925	0.682026	0.656279	0.706656	0.669152	0.678925	0.682026	48	0.483683	48	0.00549229	48	0.351268	1	0.8
24	210.086	526.731	32	0.41401	0.564655	960	48	0	-1.754	1.4199	1.53292	960	1410	6.86693	0.427172	0.734387	0.678925	0.682026	0.656279	0.706656	0.669152	0.678925	0.682026	48	0.483683	48	0.00549229	48	0.351268	1	0.8
24	209.836	526.432	33	0.46087	0.583176	990	48	0	-2.00381	1.12101	1.51766	990	1410	6.8977	0.417167	0.734387	0.678925	0.682026	0.656279	0.706656	0.669152	0.678925	0.682026	48	0.483683	48	0.00549229	48	0.351268	1	0.8
24	210.229	526.939	34	0.495711	0.58453	1020	48	0	-1.61038	1.62758	1.43298	1020	1410	6.92756	0.359759	0.734387	0.678925	0.682026	0.656279	0.706656	0.669152	0.678925	0.682026	48	0.483683	48	0.00549229	48	0.351268	1	0.8
24	208.518	526.795	35	0.425293	0.604358	1050	48	0	-3.32175	1.48425	1.64302	1050	1410	6.95655	0.496538	0.734387	0.678925	0.682026	0.656279	0.706656	0.669152	0.678925	0.682026	48	0.483683	48	0.00549229	48	0.351268	1	0.8
24	208.725	527.156	36	0.473096	0.585422	1080	48	0	-3.11488	1.8448	1.46564	1080	1410	6.98472	0.38229	0.734387	0.678925	0.682026	0.656279	0.706656	0.669152	0.678925	0.682026	48	0.483683	48	0.00549229	48	0.351268	1	0.8
24	208.897	527.354	37	0.56016	0.544839	1110	48	0	-2.94315	2.04314	1.57664	1110	1410	7.01212	0.455294	0.734387	0.678925	0.682026	0.656279	0.706656	0.669152	0.678925	0.682026	48	0.483683	48	0.00549229	48	0.351268	1	0.8
24	209.176	526.555	38	0.485134	0.549926	1140	48	0	-2.66365	1.24422	1.68487	1140	1410	7.03878	0.521691	0.734387	0.678925	0.682026	0.656279	0.706656	0.669152	0.678925	0.682026	48	0.483683	48	0.00549229	48	0.351268	1	0.8
24	209.286	526.624	39	0.427563	0.575906	1170	48	0	-2.55368	1.31244	1.55801	1170	1410	7.06476	0.443412	0.734387	0.678925	0.682026	0.656279	0.706656	0.669152	0.678925	0.682026	48	0.483683	48	0.00549229	48	0.351268	1	0.8
24	209.924	526.528	40	0.468866	0.583548	1200	48	0	-1.9159	1.21677	1.61817	1200	1410	7.09008	0.481299	0.734387	0.678925	0.682026	0.656279	0.706656	0.669152	0.678925	0.682026	48	0.483683	48	0.00549229	48	0.351268	1	0.8
24	209.142	526.786	41	0.378268	0.572591	1230	48	0	-2.69752	1.47508	1.7255	1230	1410	7.11477	0.545518	0.734387	0.678925	0.682026	0.656279	0.706656	0.669152	0.678925	0.682026	48	0.483683	48	0.00549229	48	0.351268	1	0.8
24	210.305	527.489	42	0.481282	0.566605	1260	48	0	-1.53418	2.17757	1.65522	1260	1410	7.13887	0.503935	0.734387	0.678925	0.682026	0.656279	0.706656	0.669152	0.678925	0.682026	48	0.483683	48	0.00549229	48	0.351268	1	0.8
24	209.958	526.835	43	0.481386	0.600144	1290	48	0	-1.88144	1.52378	1.98068	1290	1410	7.1624	0.68344	0.734387	0.678925	0.682026	0.656279	0.706656	0.669152	0.678925	0.682026	48	0.483683	48	0.00549229	48	0.351268	1	0.8
24	209.306	526.553	44	0.488311	0.568654	1320	48	0	-2.53346	1.24177	1.72933	1320	1410	7.18539	0.547731	0.734387	0.678925	0.682026	0.656279	0.706656	0.669152	0.678925	0.682026	48	0.483683	48	0.00549229	48	0.351268	1	0.8
24	210.596	526.873	45	0.382033	0.570446	1350	48	0	-1.24359	1.5614	1.76472	1350	1410	7.20786	0.567989	0.734387	0.678925	0.682026	0.656279	0.706656	0.669152	0.678925	0.682026	48	0.483683	48	0.00549229	48	0.351268	1	0.8
24	209.094	526.545	46	0.420337	0.568635	1380	48	0	-2.74585	1.23379	2.68855	1380	1410	7.22984	0.989001	0.734387	0.678925	0.682026	0.656279	0.706656	0.669152	0.678925	0.682026	48	0.483683	48	0.00549229	48	0.351268	1	0.8
24	208.716	527.332	47	0.456249	0.580601	1410	48	0	-3.1232	2.02107	3.72009	1410	1410	7.25134	1.31375	0.734387	0.678925	0.682026	0.656279	0.706656	0.669152	0.678925	0.682026	48	0.483683	48	0.00549229	48	0.351268	1	0.8
25	141.847	519.656	0	0.478834	0.731779	0	48	0	0	0	0	0	1410	#NAME?	#NAME?	0.478834	0.47338	0.731779	0.752523	0.476107	0.742151	0.47338	0.752523	48	0.392019	48	0.00482557	48	0.27393	0	0
25	139.017	520.301	1	0.47338	0.752523	30	48	0	-2.83059	0.645084	1.11941	30	1410	3.4012	0.112803	0.478834	0.47338	0.731779	0.752523	0.476107	0.742151	0.47338	0.752523	48	0.392019	48	0.00482557	48	0.27393	0	0
25	137.563	521.074	2	0.466389	0.736508	60	48	0	-4.28366	1.41817	1.21413	60	1410	4.09434	0.194031	0.478834	0.47338	0.731779	0.752523	0.476107	0.742151	0.47338	0.752523	48	0.392019	48	0.00482557	48	0.27393	0	0
25	137.918	520.673	3	0.550599	0.71118	90	48	0	-3.92925	1.01728	1.32259	90	1410	4.49981	0.279592	0.478834	0.47338	0.731779	0.752523	0.476107	0.742151	0.47338	0.752523	48	0.392019	48	0.00482557	48	0.27393	0	0
25	140.367	520.896	4	0.485847	0.745412	120	48	0	-1.48052	1.24062	1.5364	120	1410	4.78749	0.42944	0.478834	0.47338	0.731779	0.752523	0.476107	0.742151	0.47338	0.752523	48	0.392019	48	0.00482557	48	0.27393	0	0
25	138.255	521.159	5	0.519479	0.72614	150	48	0	-3.59204	1.50333	1.67429	150	1410	5.01064	0.515387	0.478834	0.47338	0.731779	0.752523	0.476107	0.742151	0.47338	0.752523	48	0.392019	48	0.00482557	48	0.27393	0	0
25	140.403	520.787	6	0.419735	0.646468	180	48	0	-1.44453	1.131	1.79341	180	1410	5.19296	0.584121	0.478834	0.47338	0.731779	0.752523	0.476107	0.742151	0.47338	0.752523	48	0.392019	48	0.00482557	48	0.27393	0	0
25	143.969	521.952	7	0.328108	0.477616	210	48	0	2.12209	2.29587	1.96653	210	1410	5.34711	0.676273	0.478834	0.47338	0.731779	0.752523	0.476107	0.742151	0.47338	0.752523	48	0.392019	48	0.00482557	48	0.27393	0	0
25	143.441	521.322	8	0.426701	0.448149	240	48	0	1.59383	1.66619	1.89191	240	1410	5.48064	0.637586	0.478834	0.47338	0.731779	0.752523	0.476107	0.742151	0.47338	0.752523	48	0.392019	48	0.00482557	48	0.27393	0	0
25	144.303	521.124	9	0.374826	0.48006	270	48	0	2.4557	1.46879	1.91435	270	1410	5.59842	0.64938	0.478834	0.47338	0.731779	0.752523	0.476107	0.742151	0.47338	0.752523	48	0.392019	48	0.00482557	48	0.27393	0	0
25	143.453	521.114	10	0.37809	0.527021	300	48	0	1.60631	1.45886	1.92478	300	1410	5.70378	0.654811	0.478834	0.47338	0.731779	0.752523	0.476107	0.742151	0.47338	0.752523	48	0.392019	48	0.00482557	48	0.27393	0	0
25	143.978	522.495	11	0.282236	0.554362	330	48	0	2.13045	2.83939	1.9582	330	1410	5.79909	0.672024	0.478834	0.47338	0.731779	0.752523	0.476107	0.742151	0.47338	0.752523	48	0.392019	48	0.00482557	48	0.27393	0	0
25	144.728	521.609	12	0.373202	0.574808	360	48	0	2.88073	1.95355	1.93573	360	1410	5.8861	0.660486	0.478834	0.47338	0.731779	0.752523	0.476107	0.742151	0.47338	0.752523	48	0.392019	48	0.00482557	48	0.27393	0	0
25	143.952	521.617	13	0.410116	0.590289	390	48	0	2.10504	1.96111	1.95848	390	1410	5.96615	0.672169	0.478834	0.47338	0.731779	0.752523	0.476107	0.742151	0.47338	0.752523	48	0.392019	48	0.00482557	48	0.27393	0	0
25	145.104	521.643	14	0.378853	0.615628	420	48	0	3.25692	1.98758	2.04085	420	1410	6.04025	0.713368	0.478834	0.47338	0.731779	0.752523	0.476107	0.742151	0.47338	0.752523	48	0.392019	48	0.00482557	48	0.27393	0	0
25	145.134	521.353	15	0.44546	0.633101	450	48	0	3.28724	1.69722	2.11563	450	1410	6.10925	0.749355	0.478834	0.47338	0.731779	0.752523	0.476107	0.742151	0.47338	0.752523	48	0.392019	48	0.00482557	48	0.27393	0	0
25	144.815	521.509	16	0.367215	0.567009	480	48	0	2.96767	1.85336	2.22143	480	1410	6.17379	0.79815	0.478834	0.47338	0.731779	0.752523	0.476107	0.742151	0.47338	0.752523	48	0.392019	48	0.00482557	48	0.27393	0	0
25	146.561	521.228	17	0.382483	0.638656	510	48	0	4.71399	1.5723	2.21066	510	1410	6.23441	0.793292	0.478834	0.47338	0.731779	0.752523	0.476107	0.742151	0.47338	0.752523	48	0.392019	48	0.00482557	48	0.27393	0	0
25	145.158	521.622	18	0.404789	0.645779	540	48	0	3.31053	1.96644	2.29329	540	1410	6.29157	0.829988	0.478834	0.47338	0.731779	0.752523	0.476107	0.742151	0.47338	0.752523	48	0.392019	48	0.00482557	48	0.27393	0	0
25	144.515	522.016	19	0.276678	0.608185	570	48	0	2.66817	2.36086	2.29492	570	1410	6.34564	0.830699	0.478834	0.47338	0.731779	0.752523	0.476107	0.742151	0.47338	0.752523	48	0.392019	48	0.00482557	48	0.27393	0	0
25	145.731	521.28	20	0.348289	0.600366	600	48	0	3.88392	1.62408	2.34436	600	1410	6.39693	0.852012	0.478834	0.47338	0.731779	0.752523	0.476107	0.742151	0.47338	0.752523	48	0.392019	48	0.00482557	48	0.27393	0	0
25	144.713	521.127	21	0.308797	0.604493	630	48	0	2.86631	1.47099	2.32931	630	1410	6.44572	0.845571	0.478834	0.47338	0.731779	0.752523	0.476107	0.742151	0.47338	0.752523	48	0.392019	48	0.00482557	48	0.27393	0	0
25	143.547	522.072	22	0.44689	0.610576	660	48	0	1.70016	2.41634	2.35268	660	1410	6.49224	0.855555	0.478834	0.47338	0.731779	0.752523	0.476107	0.742151	0.47338	0.752523	48	0.392019	48	0.00482557	48	0.27393	0	0
25	143.605	521.369	23	0.433281	0.647591	690	48	0	1.7583	1.71306	2.46017	690	1410	6.53669	0.90023	0.478834	0.47338	0.731779	0.752523	0.476107	0.742151	0.47338	0.752523	48	0.392019	48	0.00482557	48	0.27393	0	0
25	144.87	522.096	24	0.29354	0.630233	720	48	0	3.0227	2.44052	2.48391	720	1410	6.57925	0.909836	0.478834	0.47338	0.731779	0.752523	0.476107	0.742151	0.47338	0.752523	48	0.392019	48	0.00482557	48	0.27393	0	0
25	143.582	521.093	25	0.321334	0.632558	750	48	0	1.73524	1.43713	2.40628	750	1410	6.62007	0.878082	0.478834	0.47338	0.731779	0.752523	0.476107	0.742151	0.47338	0.752523	48	0.392019	48	0.00482557	48	0.27393	0	0
25	144.256	520.841	26	0.402655	0.579897	780	48	0	2.40893	1.18513	2.63636	780	1410	6.65929	0.969398	0.478834	0.47338	0.731779	0.752523	0.476107	0.742151	0.47338	0.752523	48	0.392019	48	0.00482557	48	0.27393	0	0
25	143.843	521.159	27	0.342878	0.611182	810	48	0	1.9961	1.50322	2.71081	810	1410	6.69703	0.997247	0.478834	0.47338	0.731779	0.752523	0.476107	0.742151	0.47338	0.752523	48	0.392019	48	0.00482557	48	0.27393	0	0
25	144.652	521.854	28	0.36849	0.641728	840	48	0	2.80504	2.19814	2.72422	840	1410	6.7334	1.00218	0.478834	0.47338	0.731779	0.752523	0.476107	0.742151	0.47338	0.752523	48	0.392019	48	0.00482557	48	0.27393	0	0
25	145.627	521.659	29	0.450957	0.644466	870	48	0	3.77955	2.00331	2.87227	870	1410	6.76849	1.0551	0.478834	0.47338	0.731779	0.752523	0.476107	0.742151	0.47338	0.752523	48	0.392019	48	0.00482557	48	0.27393	0	0
25	145.193	520.559	30	0.291121	0.60077	900	48	0	3.34613	0.903458	2.81734	900	1410	6.80239	1.03579	0.478834	0.47338	0.731779	0.752523	0.476107	0.742151	0.47338	0.752523	48	0.392019	48	0.00482557	48	0.27393	0	0
25	144.968	520.56	31	0.27393	0.633792	930	48	0	3.12072	0.904537	2.76809	930	1410	6.83518	1.01816	0.478834	0.47338	0.731779	0.752523	0.476107	0.742151	0.47338	0.752523	48	0.392019	48	0.00482557	48	0.27393	0	0
25	145.048	520.773	32	0.386741	0.602225	960	48	0	3.20051	1.11769	2.98866	960	1410	6.86693	1.09482	0.478834	0.47338	0.731779	0.752523	0.476107	0.742151	0.47338	0.752523	48	0.392019	48	0.00482557	48	0.27393	0	0
25	144.685	520.3	33	0.392469	0.630778	990	48	0	2.8383	0.643987	2.99535	990	1410	6.8977	1.09706	0.478834	0.47338	0.731779	0.752523	0.476107	0.742151	0.47338	0.752523	48	0.392019	48	0.00482557	48	0.27393	0	0
25	145.138	520.927	34	0.474817	0.65498	1020	48	0	3.29086	1.27116	3.0764	1020	1410	6.92756	1.12376	0.478834	0.47338	0.731779	0.752523	0.476107	0.742151	0.47338	0.752523	48	0.392019	48	0.00482557	48	0.27393	0	0
25	143.359	520.88	35	0.338453	0.618707	1050	48	0	1.51191	1.22477	3.23586	1050	1410	6.95655	1.17429	0.478834	0.47338	0.731779	0.752523	0.476107	0.742151	0.47338	0.752523	48	0.392019	48	0.00482557	48	0.27393	0	0
25	143.364	520.834	36	0.447411	0.584285	1080	48	0	1.51721	1.17858	3.41477	1080	1410	6.98472	1.22811	0.478834	0.47338	0.731779	0.752523	0.476107	0.742151	0.47338	0.752523	48	0.392019	48	0.00482557	48	0.27393	0	0
25	143.833	521.322	37	0.290438	0.573039	1110	48	0	1.9857	1.66671	3.76245	1110	1410	7.01212	1.32507	0.478834	0.47338	0.731779	0.752523	0.476107	0.742151	0.47338	0.752523	48	0.392019	48	0.00482557	48	0.27393	0	0
25	144.095	520.378	38	0.397285	0.64546	1140	48	0	2.2481	0.722093	4.03129	1140	1410	7.03878	1.39409	0.478834	0.47338	0.731779	0.752523	0.476107	0.742151	0.47338	0.752523	48	0.392019	48	0.00482557	48	0.27393	0	0
25	144.193	520.606	39	0.372394	0.649459	1170	48	0	2.34622	0.950868	4.42899	1170	1410	7.06476	1.48817	0.478834	0.47338	0.731779	0.752523	0.476107	0.742151	0.47338	0.752523	48	0.392019	48	0.00482557	48	0.27393	0	0
25	144.61	520.489	40	0.495253	0.603636	1200	48	0	2.7626	0.833578	4.80276	1200	1410	7.09008	1.56919	0.478834	0.47338	0.731779	0.752523	0.476107	0.742151	0.47338	0.752523	48	0.392019	48	0.00482557	48	0.27393	0	0
25	144.236	520.519	41	0.363942	0.614617	1230	48	0	2.38851	0.863482	5.2549	1230	1410	7.11477	1.65916	0.478834	0.47338	0.731779	0.752523	0.476107	0.742151	0.47338	0.752523	48	0.392019	48	0.00482557	48	0.27393	0	0
25	145.345	521.33	42	0.434976	0.635256	1260	48	0	3.49771	1.6744	5.51919	1260	1410	7.13887	1.70823	0.478834	0.47338	0.731779	0.752523	0.476107	0.742151	0.47338	0.752523	48	0.392019	48	0.00482557	48	0.27393	0	0
25	145.011	521.027	43	0.342208	0.620766	1290	48	0	3.16426	1.37138	5.16868	1290	1410	7.1624	1.64262	0.478834	0.47338	0.731779	0.752523	0.476107	0.742151	0.47338	0.752523	48	0.392019	48	0.00482557	48	0.27393	0	0
25	144.233	520.443	44	0.323372	0.583451	1320	48	0	2.38546	0.787839	5.27306	1320	1410	7.18539	1.66261	0.478834	0.47338	0.731779	0.752523	0.476107	0.742151	0.47338	0.752523	48	0.392019	48	0.00482557	48	0.27393	0	0
25	145.442	520.723	45	0.477874	0.62432	1350	48	0	3.59529	1.06707	4.90454	1350	1410	7.20786	1.59016	0.478834	0.47338	0.731779	0.752523	0.476107	0.742151	0.47338	0.752523	48	0.392019	48	0.00482557	48	0.27393	0	0
25	143.921	520.266	46	0.316148	0.5916	1380	48	0	2.0742	0.610197	3.43177	1380	1410	7.22984	1.23308	0.478834	0.47338	0.731779	0.752523	0.476107	0.742151	0.47338	0.752523	48	0.392019	48	0.00482557	48	0.27393	0	0
25	143.619	521.26	47	0.457932	0.588476	1410	48	0	1.7719	1.60465	2.39051	1410	1410	7.25134	0.871505	0.478834	0.47338	0.731779	0.752523	0.476107	0.742151	0.47338	0.752523	48	0.392019	48	0.00482557	48	0.27393	0	0
26	348.296	540.081	0	0.647863	0.323157	0	48	0	0	0	0	0	1410	#NAME?	#NAME?	0.647863	0.694093	0.323157	0.372035	0.670978	0.347596	0.647863	0.372035	48	0.415155	48	0.0101296	48	0.262674	1	0.8
26	348.016	541.372	1	0.694093	0.372035	30	48	0	-0.280457	1.29087	0.959473	30	1410	3.4012	-0.0413711	0.647863	0.694093	0.323157	0.372035	0.670978	0.347596	0.647863	0.372035	48	0.415155	48	0.0101296	48	0.262674	1	0.8
26	347.664	542.273	2	0.766987	0.332221	60	48	0	-0.632536	2.19216	1.04281	60	1410	4.09434	0.0419163	0.647863	0.694093	0.323157	0.372035	0.670978	0.347596	0.647863	0.372035	48	0.415155	48	0.0101296	48	0.262674	1	0.8
26	347.96	541.817	3	0.352659	0.195926	90	48	0	-0.336683	1.73662	1.07944	90	1410	4.49981	0.0764381	0.647863	0.694093	0.323157	0.372035	0.670978	0.347596	0.647863	0.372035	48	0.415155	48	0.0101296	48	0.262674	1	0.8
26	349.434	541.938	4	0.519944	0.211494	120	48	0	1.13806	1.85737	1.31329	120	1410	4.78749	0.272538	0.647863	0.694093	0.323157	0.372035	0.670978	0.347596	0.647863	0.372035	48	0.415155	48	0.0101296	48	0.262674	1	0.8
26	347.839	542.467	5	0.45579	0.2844	150	48	0	-0.457644	2.38663	1.27754	150	1410	5.01064	0.244934	0.647863	0.694093	0.323157	0.372035	0.670978	0.347596	0.647863	0.372035	48	0.415155	48	0.0101296	48	0.262674	1	0.8
26	349.047	542.136	6	0.379337	0.320847	180	48	0	0.750763	2.05559	1.37419	180	1410	5.19296	0.317862	0.647863	0.694093	0.323157	0.372035	0.670978	0.347596	0.647863	0.372035	48	0.415155	48	0.0101296	48	0.262674	1	0.8
26	348.476	542.479	7	0.360284	0.506581	210	48	0	0.179886	2.39856	1.42317	210	1410	5.34711	0.352889	0.647863	0.694093	0.323157	0.372035	0.670978	0.347596	0.647863	0.372035	48	0.415155	48	0.0101296	48	0.262674	1	0.8
26	348.353	542.32	8	0.383288	0.370086	240	48	0	0.0571763	2.2395	1.2967	240	1410	5.48064	0.259825	0.647863	0.694093	0.323157	0.372035	0.670978	0.347596	0.647863	0.372035	48	0.415155	48	0.0101296	48	0.262674	1	0.8
26	348.626	542.149	9	0.328176	0.462701	270	48	0	0.329449	2.06867	1.27668	270	1410	5.59842	0.244265	0.647863	0.694093	0.323157	0.372035	0.670978	0.347596	0.647863	0.372035	48	0.415155	48	0.0101296	48	0.262674	1	0.8
26	347.433	541.757	10	0.348032	0.521011	300	48	0	-0.863404	1.67578	1.2822	300	1410	5.70378	0.248574	0.647863	0.694093	0.323157	0.372035	0.670978	0.347596	0.647863	0.372035	48	0.415155	48	0.0101296	48	0.262674	1	0.8
26	347.212	543.488	11	0.371376	0.506936	330	48	0	-1.08449	3.40707	1.27439	330	1410	5.79909	0.24247	0.647863	0.694093	0.323157	0.372035	0.670978	0.347596	0.647863	0.372035	48	0.415155	48	0.0101296	48	0.262674	1	0.8
26	347.169	542.494	12	0.332929	0.39508	360	48	0	-1.12714	2.41301	1.289	360	1410	5.8861	0.253866	0.647863	0.694093	0.323157	0.372035	0.670978	0.347596	0.647863	0.372035	48	0.415155	48	0.0101296	48	0.262674	1	0.8
26	345.906	543.075	13	0.262674	0.478066	390	48	0	-2.3904	2.99423	1.28569	390	1410	5.96615	0.251299	0.647863	0.694093	0.323157	0.372035	0.670978	0.347596	0.647863	0.372035	48	0.415155	48	0.0101296	48	0.262674	1	0.8
26	346.219	544.087	14	0.380341	0.546579	420	48	0	-2.0768	4.00644	1.41494	420	1410	6.04025	0.347087	0.647863	0.694093	0.323157	0.372035	0.670978	0.347596	0.647863	0.372035	48	0.415155	48	0.0101296	48	0.262674	1	0.8
26	346.317	543.519	15	0.348938	0.410479	450	48	0	-1.97891	3.4381	1.5471	450	1410	6.10925	0.436382	0.647863	0.694093	0.323157	0.372035	0.670978	0.347596	0.647863	0.372035	48	0.415155	48	0.0101296	48	0.262674	1	0.8
26	347.097	543.048	16	0.36784	0.514173	480	48	0	-1.19923	2.96749	1.5898	480	1410	6.17379	0.463607	0.647863	0.694093	0.323157	0.372035	0.670978	0.347596	0.647863	0.372035	48	0.415155	48	0.0101296	48	0.262674	1	0.8
26	348.728	542.853	17	0.316316	0.575993	510	48	0	0.431518	2.77224	1.68996	510	1410	6.23441	0.524705	0.647863	0.694093	0.323157	0.372035	0.670978	0.347596	0.647863	0.372035	48	0.415155	48	0.0101296	48	0.262674	1	0.8
26	347.419	543.222	18	0.307843	0.566965	540	48	0	-0.877385	3.14086	1.71158	540	1410	6.29157	0.537418	0.647863	0.694093	0.323157	0.372035	0.670978	0.347596	0.647863	0.372035	48	0.415155	48	0.0101296	48	0.262674	1	0.8
26	346.966	543.465	19	0.396162	0.570683	570	48	0	-1.33068	3.38457	1.72454	570	1410	6.34564	0.544959	0.647863	0.694093	0.323157	0.372035	0.670978	0.347596	0.647863	0.372035	48	0.415155	48	0.0101296	48	0.262674	1	0.8
26	347.956	542.807	20	0.466916	0.610307	600	48	0	-0.340337	2.72577	1.61182	600	1410	6.39693	0.477367	0.647863	0.694093	0.323157	0.372035	0.670978	0.347596	0.647863	0.372035	48	0.415155	48	0.0101296	48	0.262674	1	0.8
26	346.925	542.502	21	0.372926	0.6215	630	48	0	-1.37147	2.42136	1.59579	630	1410	6.44572	0.467367	0.647863	0.694093	0.323157	0.372035	0.670978	0.347596	0.647863	0.372035	48	0.415155	48	0.0101296	48	0.262674	1	0.8
26	346.173	543.401	22	0.365514	0.613628	660	48	0	-2.12371	3.32067	1.48515	660	1410	6.49224	0.395516	0.647863	0.694093	0.323157	0.372035	0.670978	0.347596	0.647863	0.372035	48	0.415155	48	0.0101296	48	0.262674	1	0.8
26	346.326	542.676	23	0.508333	0.556588	690	48	0	-1.97058	2.59552	1.47197	690	1410	6.53669	0.3866	0.647863	0.694093	0.323157	0.372035	0.670978	0.347596	0.647863	0.372035	48	0.415155	48	0.0101296	48	0.262674	1	0.8
26	347.106	543.268	24	0.472476	0.611471	720	48	0	-1.18981	3.18744	1.52039	720	1410	6.57925	0.418965	0.647863	0.694093	0.323157	0.372035	0.670978	0.347596	0.647863	0.372035	48	0.415155	48	0.0101296	48	0.262674	1	0.8
26	345.595	542.708	25	0.362009	0.60674	750	48	0	-2.70109	2.62712	1.46992	750	1410	6.62007	0.385209	0.647863	0.694093	0.323157	0.372035	0.670978	0.347596	0.647863	0.372035	48	0.415155	48	0.0101296	48	0.262674	1	0.8
26	346.491	542.222	26	0.40543	0.575109	780	48	0	-1.80572	2.14099	1.55609	780	1410	6.65929	0.442177	0.647863	0.694093	0.323157	0.372035	0.670978	0.347596	0.647863	0.372035	48	0.415155	48	0.0101296	48	0.262674	1	0.8
26	346.263	542.364	27	0.28475	0.607518	810	48	0	-2.03282	2.2834	1.68938	810	1410	6.69703	0.524364	0.647863	0.694093	0.323157	0.372035	0.670978	0.347596	0.647863	0.372035	48	0.415155	48	0.0101296	48	0.262674	1	0.8
26	346.699	542.942	28	0.41546	0.612669	840	48	0	-1.59773	2.86151	1.60613	840	1410	6.7334	0.473825	0.647863	0.694093	0.323157	0.372035	0.670978	0.347596	0.647863	0.372035	48	0.415155	48	0.0101296	48	0.262674	1	0.8
26	348.283	543.096	29	0.394373	0.593823	870	48	0	-0.0129875	3.01494	1.69849	870	1410	6.76849	0.529738	0.647863	0.694093	0.323157	0.372035	0.670978	0.347596	0.647863	0.372035	48	0.415155	48	0.0101296	48	0.262674	1	0.8
26	347.446	541.936	30	0.387249	0.606141	900	48	0	-0.850705	1.85549	1.69275	900	1410	6.80239	0.526354	0.647863	0.694093	0.323157	0.372035	0.670978	0.347596	0.647863	0.372035	48	0.415155	48	0.0101296	48	0.262674	1	0.8
26	347.464	541.898	31	0.407639	0.580335	930	48	0	-0.832575	1.81715	1.6337	930	1410	6.83518	0.490846	0.647863	0.694093	0.323157	0.372035	0.670978	0.347596	0.647863	0.372035	48	0.415155	48	0.0101296	48	0.262674	1	0.8
26	347.35	542.138	32	0.355899	0.596003	960	48	0	-0.946682	2.0572	1.73263	960	1410	6.86693	0.549642	0.647863	0.694093	0.323157	0.372035	0.670978	0.347596	0.647863	0.372035	48	0.415155	48	0.0101296	48	0.262674	1	0.8
26	347.254	541.755	33	0.331455	0.563417	990	48	0	-1.04224	1.67394	1.6853	990	1410	6.8977	0.521945	0.647863	0.694093	0.323157	0.372035	0.670978	0.347596	0.647863	0.372035	48	0.415155	48	0.0101296	48	0.262674	1	0.8
26	347.504	542.301	34	0.439192	0.576416	1020	48	0	-0.792124	2.22	1.66256	1020	1410	6.92756	0.508357	0.647863	0.694093	0.323157	0.372035	0.670978	0.347596	0.647863	0.372035	48	0.415155	48	0.0101296	48	0.262674	1	0.8
26	345.82	542.238	35	0.54693	0.561771	1050	48	0	-2.47674	2.15744	1.77576	1050	1410	6.95655	0.574227	0.647863	0.694093	0.323157	0.372035	0.670978	0.347596	0.647863	0.372035	48	0.415155	48	0.0101296	48	0.262674	1	0.8
26	346.039	542.24	36	0.387249	0.61991	1080	48	0	-2.25764	2.15925	1.6912	1080	1410	6.98472	0.525441	0.647863	0.694093	0.323157	0.372035	0.670978	0.347596	0.647863	0.372035	48	0.415155	48	0.0101296	48	0.262674	1	0.8
26	346.284	542.915	37	0.459959	0.562436	1110	48	0	-2.01224	2.83457	1.73607	1110	1410	7.01212	0.551625	0.647863	0.694093	0.323157	0.372035	0.670978	0.347596	0.647863	0.372035	48	0.415155	48	0.0101296	48	0.262674	1	0.8
26	346.347	541.747	38	0.405874	0.545022	1140	48	0	-1.9497	1.66658	1.71091	1140	1410	7.03878	0.537026	0.647863	0.694093	0.323157	0.372035	0.670978	0.347596	0.647863	0.372035	48	0.415155	48	0.0101296	48	0.262674	1	0.8
26	346.536	541.831	39	0.561336	0.580421	1170	48	0	-1.76033	1.7504	1.71987	1170	1410	7.06476	0.542247	0.647863	0.694093	0.323157	0.372035	0.670978	0.347596	0.647863	0.372035	48	0.415155	48	0.0101296	48	0.262674	1	0.8
26	347.107	541.833	40	0.31614	0.553956	1200	48	0	-1.18958	1.7526	1.69869	1200	1410	7.09008	0.529855	0.647863	0.694093	0.323157	0.372035	0.670978	0.347596	0.647863	0.372035	48	0.415155	48	0.0101296	48	0.262674	1	0.8
26	346.325	541.832	41	0.510666	0.55026	1230	48	0	-1.97147	1.7507	1.76734	1230	1410	7.11477	0.569478	0.647863	0.694093	0.323157	0.372035	0.670978	0.347596	0.647863	0.372035	48	0.415155	48	0.0101296	48	0.262674	1	0.8
26	347.614	542.797	42	0.398451	0.601793	1260	48	0	-0.681789	2.71641	1.73191	1260	1410	7.13887	0.549224	0.647863	0.694093	0.323157	0.372035	0.670978	0.347596	0.647863	0.372035	48	0.415155	48	0.0101296	48	0.262674	1	0.8
26	347.272	542.262	43	0.325445	0.566313	1290	48	0	-1.02454	2.18126	1.8317	1290	1410	7.1624	0.605242	0.647863	0.694093	0.323157	0.372035	0.670978	0.347596	0.647863	0.372035	48	0.415155	48	0.0101296	48	0.262674	1	0.8
26	346.689	541.855	44	0.483305	0.558523	1320	48	0	-1.60708	1.77466	1.71733	1320	1410	7.18539	0.54077	0.647863	0.694093	0.323157	0.372035	0.670978	0.347596	0.647863	0.372035	48	0.415155	48	0.0101296	48	0.262674	1	0.8
26	347.761	542.137	45	0.407639	0.575222	1350	48	0	-0.535646	2.05632	1.84032	1350	1410	7.20786	0.609938	0.647863	0.694093	0.323157	0.372035	0.670978	0.347596	0.647863	0.372035	48	0.415155	48	0.0101296	48	0.262674	1	0.8
26	346.444	541.499	46	0.428662	0.534399	1380	48	0	-1.85219	1.41784	2.39714	1380	1410	7.22984	0.874275	0.647863	0.694093	0.323157	0.372035	0.670978	0.347596	0.647863	0.372035	48	0.415155	48	0.0101296	48	0.262674	1	0.8
26	345.87	542.579	47	0.405305	0.547945	1410	48	0	-2.42576	2.49821	3.48215	1410	1410	7.25134	1.24765	0.647863	0.694093	0.323157	0.372035	0.670978	0.347596	0.647863	0.372035	48	0.415155	48	0.0101296	48	0.262674	1	0.8
27	391.975	554.505	0	0.193664	0.904948	0	48	0	0	0	0	0	1410	#NAME?	#NAME?	0.193664	0.285391	0.904948	0.925204	0.239528	0.915076	0.193664	0.925204	48	0.339979	48	0.0050015	48	0.193664	0	0
27	391.781	555.578	1	0.285391	0.925204	30	48	0	-0.19381	1.0732	1.04657	30	1410	3.4012	0.0455162	0.193664	0.285391	0.904948	0.925204	0.239528	0.915076	0.193664	0.925204	48	0.339979	48	0.0050015	48	0.193664	0	0
27	390.714	556.602	2	0.297485	0.926063	60	48	0	-1.26093	2.09756	1.18898	60	1410	4.09434	0.173094	0.193664	0.285391	0.904948	0.925204	0.239528	0.915076	0.193664	0.925204	48	0.339979	48	0.0050015	48	0.193664	0	0
27	391.507	556.023	3	0.299401	0.924865	90	48	0	-0.468278	1.51881	1.27775	90	1410	4.49981	0.2451	0.193664	0.285391	0.904948	0.925204	0.239528	0.915076	0.193664	0.925204	48	0.339979	48	0.0050015	48	0.193664	0	0
27	393.354	556.068	4	0.402081	0.922496	120	48	0	1.37918	1.56379	1.60088	120	1410	4.78749	0.470554	0.193664	0.285391	0.904948	0.925204	0.239528	0.915076	0.193664	0.925204	48	0.339979	48	0.0050015	48	0.193664	0	0
27	392.369	556.124	5	0.444793	0.898323	150	48	0	0.393632	1.61962	1.58153	150	1410	5.01064	0.458392	0.193664	0.285391	0.904948	0.925204	0.239528	0.915076	0.193664	0.925204	48	0.339979	48	0.0050015	48	0.193664	0	0
27	393.455	556.201	6	0.418173	0.874705	180	48	0	1.47986	1.69695	1.76477	180	1410	5.19296	0.568019	0.193664	0.285391	0.904948	0.925204	0.239528	0.915076	0.193664	0.925204	48	0.339979	48	0.0050015	48	0.193664	0	0
27	392.881	556.583	7	0.514224	0.862154	210	48	0	0.906085	2.07817	1.971	210	1410	5.34711	0.678543	0.193664	0.285391	0.904948	0.925204	0.239528	0.915076	0.193664	0.925204	48	0.339979	48	0.0050015	48	0.193664	0	0
27	393.238	556.45	8	0.530953	0.852059	240	48	0	1.26276	1.94548	1.93924	240	1410	5.48064	0.662296	0.193664	0.285391	0.904948	0.925204	0.239528	0.915076	0.193664	0.925204	48	0.339979	48	0.0050015	48	0.193664	0	0
27	393.488	556.017	9	0.468186	0.841706	270	48	0	1.51298	1.51249	1.96505	270	1410	5.59842	0.675518	0.193664	0.285391	0.904948	0.925204	0.239528	0.915076	0.193664	0.925204	48	0.339979	48	0.0050015	48	0.193664	0	0
27	392.016	555.937	10	0.467482	0.849331	300	48	0	0.0410953	1.43289	2.0496	300	1410	5.70378	0.717645	0.193664	0.285391	0.904948	0.925204	0.239528	0.915076	0.193664	0.925204	48	0.339979	48	0.0050015	48	0.193664	0	0
27	391.752	557.208	11	0.455665	0.852452	330	48	0	-0.223068	2.70337	2.22059	330	1410	5.79909	0.797773	0.193664	0.285391	0.904948	0.925204	0.239528	0.915076	0.193664	0.925204	48	0.339979	48	0.0050015	48	0.193664	0	0
27	391.038	557.722	12	0.398215	0.663646	360	48	0	-0.93718	3.21776	2.30513	360	1410	5.8861	0.835136	0.193664	0.285391	0.904948	0.925204	0.239528	0.915076	0.193664	0.925204	48	0.339979	48	0.0050015	48	0.193664	0	0
27	387.359	559.767	13	0.26992	0.72869	390	48	0	-4.61589	5.26283	2.47557	390	1410	5.96615	0.906472	0.193664	0.285391	0.904948	0.925204	0.239528	0.915076	0.193664	0.925204	48	0.339979	48	0.0050015	48	0.193664	0	0
27	389.959	560.319	14	0.272837	0.837435	420	48	0	-2.01577	5.81449	2.48957	420	1410	6.04025	0.912111	0.193664	0.285391	0.904948	0.925204	0.239528	0.915076	0.193664	0.925204	48	0.339979	48	0.0050015	48	0.193664	0	0
27	390.08	559.962	15	0.339326	0.831283	450	48	0	-1.89445	5.457	2.65619	450	1410	6.10925	0.976893	0.193664	0.285391	0.904948	0.925204	0.239528	0.915076	0.193664	0.925204	48	0.339979	48	0.0050015	48	0.193664	0	0
27	389.726	560.223	16	0.27234	0.848153	480	48	0	-2.2484	5.71879	2.77062	480	1410	6.17379	1.01907	0.193664	0.285391	0.904948	0.925204	0.239528	0.915076	0.193664	0.925204	48	0.339979	48	0.0050015	48	0.193664	0	0
27	391.689	559.979	17	0.313326	0.831076	510	48	0	-0.285944	5.47464	2.82498	510	1410	6.23441	1.0385	0.193664	0.285391	0.904948	0.925204	0.239528	0.915076	0.193664	0.925204	48	0.339979	48	0.0050015	48	0.193664	0	0
27	389.895	560.213	18	0.282748	0.841046	540	48	0	-2.07961	5.70805	2.84392	540	1410	6.29157	1.04518	0.193664	0.285391	0.904948	0.925204	0.239528	0.915076	0.193664	0.925204	48	0.339979	48	0.0050015	48	0.193664	0	0
27	389.532	560.408	19	0.270329	0.826312	570	48	0	-2.44257	5.90338	2.79058	570	1410	6.34564	1.02625	0.193664	0.285391	0.904948	0.925204	0.239528	0.915076	0.193664	0.925204	48	0.339979	48	0.0050015	48	0.193664	0	0
27	390.646	559.363	20	0.383669	0.807782	600	48	0	-1.32927	4.85893	2.77816	600	1410	6.39693	1.02179	0.193664	0.285391	0.904948	0.925204	0.239528	0.915076	0.193664	0.925204	48	0.339979	48	0.0050015	48	0.193664	0	0
27	389.704	559.121	21	0.283068	0.819803	630	48	0	-2.27099	4.616	2.88162	630	1410	6.44572	1.05835	0.193664	0.285391	0.904948	0.925204	0.239528	0.915076	0.193664	0.925204	48	0.339979	48	0.0050015	48	0.193664	0	0
27	389.165	560.281	22	0.2397	0.841559	660	48	0	-2.81008	5.77676	2.83384	660	1410	6.49224	1.04163	0.193664	0.285391	0.904948	0.925204	0.239528	0.915076	0.193664	0.925204	48	0.339979	48	0.0050015	48	0.193664	0	0
27	389.506	559.438	23	0.294036	0.842885	690	48	0	-2.46926	4.93309	2.90693	690	1410	6.53669	1.0671	0.193664	0.285391	0.904948	0.925204	0.239528	0.915076	0.193664	0.925204	48	0.339979	48	0.0050015	48	0.193664	0	0
27	390.121	560.464	24	0.270369	0.835146	720	48	0	-1.85431	5.95957	2.9772	720	1410	6.57925	1.09098	0.193664	0.285391	0.904948	0.925204	0.239528	0.915076	0.193664	0.925204	48	0.339979	48	0.0050015	48	0.193664	0	0
27	388.768	559.482	25	0.353465	0.835593	750	48	0	-3.20732	4.97736	2.97499	750	1410	6.62007	1.09024	0.193664	0.285391	0.904948	0.925204	0.239528	0.915076	0.193664	0.925204	48	0.339979	48	0.0050015	48	0.193664	0	0
27	389.652	558.887	26	0.371432	0.81947	780	48	0	-2.32335	4.38279	3.12785	780	1410	6.65929	1.14035	0.193664	0.285391	0.904948	0.925204	0.239528	0.915076	0.193664	0.925204	48	0.339979	48	0.0050015	48	0.193664	0	0
27	389.144	559.409	27	0.31313	0.830561	810	48	0	-2.83114	4.90472	3.28373	810	1410	6.69703	1.18898	0.193664	0.285391	0.904948	0.925204	0.239528	0.915076	0.193664	0.925204	48	0.339979	48	0.0050015	48	0.193664	0	0
27	389.518	559.749	28	0.341035	0.823506	840	48	0	-2.45685	5.2443	3.21379	840	1410	6.7334	1.16745	0.193664	0.285391	0.904948	0.925204	0.239528	0.915076	0.193664	0.925204	48	0.339979	48	0.0050015	48	0.193664	0	0
27	390.86	559.84	29	0.363297	0.826136	870	48	0	-1.1145	5.33577	3.40837	870	1410	6.76849	1.22623	0.193664	0.285391	0.904948	0.925204	0.239528	0.915076	0.193664	0.925204	48	0.339979	48	0.0050015	48	0.193664	0	0
27	390.318	558.678	30	0.359351	0.823573	900	48	0	-1.65665	4.17347	3.46276	900	1410	6.80239	1.24206	0.193664	0.285391	0.904948	0.925204	0.239528	0.915076	0.193664	0.925204	48	0.339979	48	0.0050015	48	0.193664	0	0
27	390.319	558.642	31	0.376274	0.832096	930	48	0	-1.6557	4.13772	3.45631	930	1410	6.83518	1.2402	0.193664	0.285391	0.904948	0.925204	0.239528	0.915076	0.193664	0.925204	48	0.339979	48	0.0050015	48	0.193664	0	0
27	390.344	558.709	32	0.27978	0.835131	960	48	0	-1.63132	4.20404	3.71827	960	1410	6.86693	1.31326	0.193664	0.285391	0.904948	0.925204	0.239528	0.915076	0.193664	0.925204	48	0.339979	48	0.0050015	48	0.193664	0	0
27	389.774	558.526	33	0.29113	0.819626	990	48	0	-2.20063	4.02148	3.72074	990	1410	6.8977	1.31392	0.193664	0.285391	0.904948	0.925204	0.239528	0.915076	0.193664	0.925204	48	0.339979	48	0.0050015	48	0.193664	0	0
27	390.29	559.143	34	0.298351	0.825805	1020	48	0	-1.68525	4.63839	3.78381	1020	1410	6.92756	1.33073	0.193664	0.285391	0.904948	0.925204	0.239528	0.915076	0.193664	0.925204	48	0.339979	48	0.0050015	48	0.193664	0	0
27	388.829	558.993	35	0.349731	0.826838	1050	48	0	-3.14638	4.48808	4.0439	1050	1410	6.95655	1.39721	0.193664	0.285391	0.904948	0.925204	0.239528	0.915076	0.193664	0.925204	48	0.339979	48	0.0050015	48	0.193664	0	0
27	388.748	559.025	36	0.337672	0.80714	1080	48	0	-3.22707	4.52014	4.12947	1080	1410	6.98472	1.41815	0.193664	0.285391	0.904948	0.925204	0.239528	0.915076	0.193664	0.925204	48	0.339979	48	0.0050015	48	0.193664	0	0
27	388.702	559.257	37	0.337743	0.817392	1110	48	0	-3.27281	4.75277	4.21705	1110	1410	7.01212	1.43914	0.193664	0.285391	0.904948	0.925204	0.239528	0.915076	0.193664	0.925204	48	0.339979	48	0.0050015	48	0.193664	0	0
27	388.875	558.504	38	0.371702	0.817587	1140	48	0	-3.10008	3.99964	4.15053	1140	1410	7.03878	1.42324	0.193664	0.285391	0.904948	0.925204	0.239528	0.915076	0.193664	0.925204	48	0.339979	48	0.0050015	48	0.193664	0	0
27	389.153	558.409	39	0.306728	0.804356	1170	48	0	-2.82229	3.90497	4.07769	1170	1410	7.06476	1.40553	0.193664	0.285391	0.904948	0.925204	0.239528	0.915076	0.193664	0.925204	48	0.339979	48	0.0050015	48	0.193664	0	0
27	389.554	558.482	40	0.380321	0.806772	1200	48	0	-2.42047	3.9778	4.08313	1200	1410	7.09008	1.40686	0.193664	0.285391	0.904948	0.925204	0.239528	0.915076	0.193664	0.925204	48	0.339979	48	0.0050015	48	0.193664	0	0
27	388.969	558.329	41	0.317947	0.815109	1230	48	0	-3.00589	3.8244	4.04324	1230	1410	7.11477	1.39705	0.193664	0.285391	0.904948	0.925204	0.239528	0.915076	0.193664	0.925204	48	0.339979	48	0.0050015	48	0.193664	0	0
27	390.257	559.326	42	0.276004	0.821848	1260	48	0	-1.71746	4.82122	3.96796	1260	1410	7.13887	1.37825	0.193664	0.285391	0.904948	0.925204	0.239528	0.915076	0.193664	0.925204	48	0.339979	48	0.0050015	48	0.193664	0	0
27	389.563	558.586	43	0.332323	0.817511	1290	48	0	-2.41206	4.08146	3.92678	1290	1410	7.1624	1.36782	0.193664	0.285391	0.904948	0.925204	0.239528	0.915076	0.193664	0.925204	48	0.339979	48	0.0050015	48	0.193664	0	0
27	388.94	558.333	44	0.280679	0.816421	1320	48	0	-3.03502	3.82828	3.68539	1320	1410	7.18539	1.30438	0.193664	0.285391	0.904948	0.925204	0.239528	0.915076	0.193664	0.925204	48	0.339979	48	0.0050015	48	0.193664	0	0
27	390.102	558.591	45	0.355205	0.813866	1350	48	0	-1.87264	4.08663	3.80262	1350	1410	7.20786	1.33569	0.193664	0.285391	0.904948	0.925204	0.239528	0.915076	0.193664	0.925204	48	0.339979	48	0.0050015	48	0.193664	0	0
27	389.053	558.044	46	0.31117	0.809591	1380	48	0	-2.92156	3.53955	4.65183	1380	1410	7.22984	1.53726	0.193664	0.285391	0.904948	0.925204	0.239528	0.915076	0.193664	0.925204	48	0.339979	48	0.0050015	48	0.193664	0	0
27	388.433	558.896	47	0.347121	0.826025	1410	48	0	-3.54234	4.39135	5.642	1410	1410	7.25134	1.73024	0.193664	0.285391	0.904948	0.925204	0.239528	0.915076	0.193664	0.925204	48	0.339979	48	0.0050015	48	0.193664	0	0
28	473.329	569.48	0	0.653142	0.433989	0	48	0	0	0	0	0	1410	#NAME?	#NAME?	0.653142	0.610844	0.433989	0.416947	0.631993	0.425468	0.610844	0.433989	48	0.383314	48	0.0059042	48	0.25188	1	0.8
28	472.452	570.375	1	0.610844	0.416947	30	48	0	-0.877146	0.894631	0.97462	30	1410	3.4012	-0.025708	0.653142	0.610844	0.433989	0.416947	0.631993	0.425468	0.610844	0.433989	48	0.383314	48	0.0059042	48	0.25188	1	0.8
28	471.419	570.452	2	0.352768	0.400237	60	48	0	-1.90991	0.971449	0.9914	60	1410	4.09434	-0.00863674	0.653142	0.610844	0.433989	0.416947	0.631993	0.425468	0.610844	0.433989	48	0.383314	48	0.0059042	48	0.25188	1	0.8
28	472.044	570.326	3	0.322062	0.406696	90	48	0	-1.28497	0.846425	0.99944	90	1410	4.49981	-0.000559834	0.653142	0.610844	0.433989	0.416947	0.631993	0.425468	0.610844	0.433989	48	0.383314	48	0.0059042	48	0.25188	1	0.8
28	473.627	570.792	4	0.30789	0.403983	120	48	0	0.298795	1.31243	1.2104	120	1410	4.78749	0.190954	0.653142	0.610844	0.433989	0.416947	0.631993	0.425468	0.610844	0.433989	48	0.383314	48	0.0059042	48	0.25188	1	0.8
28	471.913	571.093	5	0.29075	0.508413	150	48	0	-1.41588	1.61328	1.13914	150	1410	5.01064	0.13027	0.653142	0.610844	0.433989	0.416947	0.631993	0.425468	0.610844	0.433989	48	0.383314	48	0.0059042	48	0.25188	1	0.8
28	473.031	570.922	6	0.334622	0.4524	180	48	0	-0.298	1.44229	1.21858	180	1410	5.19296	0.197685	0.653142	0.610844	0.433989	0.416947	0.631993	0.425468	0.610844	0.433989	48	0.383314	48	0.0059042	48	0.25188	1	0.8
28	472.289	571.205	7	0.348305	0.520482	210	48	0	-1.03927	1.72538	1.35123	210	1410	5.34711	0.301012	0.653142	0.610844	0.433989	0.416947	0.631993	0.425468	0.610844	0.433989	48	0.383314	48	0.0059042	48	0.25188	1	0.8
28	472.21	570.875	8	0.25188	0.45973	240	48	0	-1.11846	1.39455	1.20506	240	1410	5.48064	0.186528	0.653142	0.610844	0.433989	0.416947	0.631993	0.425468	0.610844	0.433989	48	0.383314	48	0.0059042	48	0.25188	1	0.8
28	472.297	570.803	9	0.25235	0.430455	270	48	0	-1.03167	1.32262	1.32473	270	1410	5.59842	0.28121	0.653142	0.610844	0.433989	0.416947	0.631993	0.425468	0.610844	0.433989	48	0.383314	48	0.0059042	48	0.25188	1	0.8
28	471.191	570.279	10	0.296647	0.559841	300	48	0	-2.13731	0.799334	1.31396	300	1410	5.70378	0.273044	0.653142	0.610844	0.433989	0.416947	0.631993	0.425468	0.610844	0.433989	48	0.383314	48	0.0059042	48	0.25188	1	0.8
28	470.84	571.642	11	0.325785	0.550921	330	48	0	-2.48854	2.16164	1.23545	330	1410	5.79909	0.211436	0.653142	0.610844	0.433989	0.416947	0.631993	0.425468	0.610844	0.433989	48	0.383314	48	0.0059042	48	0.25188	1	0.8
28	471.564	570.467	12	0.416375	0.510971	360	48	0	-1.76452	0.987362	1.37815	360	1410	5.8861	0.320745	0.653142	0.610844	0.433989	0.416947	0.631993	0.425468	0.610844	0.433989	48	0.383314	48	0.0059042	48	0.25188	1	0.8
28	470.898	570.657	13	0.329435	0.504721	390	48	0	-2.43075	1.17722	1.28796	390	1410	5.96615	0.253059	0.653142	0.610844	0.433989	0.416947	0.631993	0.425468	0.610844	0.433989	48	0.383314	48	0.0059042	48	0.25188	1	0.8
28	471.375	571.034	14	0.337906	0.305077	420	48	0	-1.95408	1.55427	1.41134	420	1410	6.04025	0.344542	0.653142	0.610844	0.433989	0.416947	0.631993	0.425468	0.610844	0.433989	48	0.383314	48	0.0059042	48	0.25188	1	0.8
28	471.734	570.972	15	0.285334	0.419105	450	48	0	-1.59444	1.49177	1.56935	450	1410	6.10925	0.450659	0.653142	0.610844	0.433989	0.416947	0.631993	0.425468	0.610844	0.433989	48	0.383314	48	0.0059042	48	0.25188	1	0.8
28	471.231	570.93	16	0.304348	0.454871	480	48	0	-2.09777	1.44957	1.64874	480	1410	6.17379	0.500009	0.653142	0.610844	0.433989	0.416947	0.631993	0.425468	0.610844	0.433989	48	0.383314	48	0.0059042	48	0.25188	1	0.8
28	472.989	571.016	17	0.327486	0.469757	510	48	0	-0.339677	1.53618	1.70697	510	1410	6.23441	0.534718	0.653142	0.610844	0.433989	0.416947	0.631993	0.425468	0.610844	0.433989	48	0.383314	48	0.0059042	48	0.25188	1	0.8
28	471.96	571.24	18	0.356094	0.535964	540	48	0	-1.36914	1.76006	1.81329	540	1410	6.29157	0.59514	0.653142	0.610844	0.433989	0.416947	0.631993	0.425468	0.610844	0.433989	48	0.383314	48	0.0059042	48	0.25188	1	0.8
28	470.841	571.548	19	0.399438	0.472785	570	48	0	-2.48731	2.06838	1.81529	570	1410	6.34564	0.596244	0.653142	0.610844	0.433989	0.416947	0.631993	0.425468	0.610844	0.433989	48	0.383314	48	0.0059042	48	0.25188	1	0.8
28	472.097	570.838	20	0.325435	0.484247	600	48	0	-1.23219	1.35759	1.86203	600	1410	6.39693	0.62167	0.653142	0.610844	0.433989	0.416947	0.631993	0.425468	0.610844	0.433989	48	0.383314	48	0.0059042	48	0.25188	1	0.8
28	470.891	570.678	21	0.48268	0.454656	630	48	0	-2.43744	1.19827	1.97206	630	1410	6.44572	0.679077	0.653142	0.610844	0.433989	0.416947	0.631993	0.425468	0.610844	0.433989	48	0.383314	48	0.0059042	48	0.25188	1	0.8
28	469.876	571.915	22	0.321172	0.438998	660	48	0	-3.45227	2.43475	2.03414	660	1410	6.49224	0.710072	0.653142	0.610844	0.433989	0.416947	0.631993	0.425468	0.610844	0.433989	48	0.383314	48	0.0059042	48	0.25188	1	0.8
28	470.041	571.088	23	0.419887	0.431839	690	48	0	-3.28763	1.60815	2.00836	690	1410	6.53669	0.697318	0.653142	0.610844	0.433989	0.416947	0.631993	0.425468	0.610844	0.433989	48	0.383314	48	0.0059042	48	0.25188	1	0.8
28	470.657	572.058	24	0.365559	0.454503	720	48	0	-2.67165	2.57783	2.0403	720	1410	6.57925	0.713098	0.653142	0.610844	0.433989	0.416947	0.631993	0.425468	0.610844	0.433989	48	0.383314	48	0.0059042	48	0.25188	1	0.8
28	469.368	571.36	25	0.454743	0.430504	750	48	0	-3.96109	1.87995	2.00248	750	1410	6.62007	0.694389	0.653142	0.610844	0.433989	0.416947	0.631993	0.425468	0.610844	0.433989	48	0.383314	48	0.0059042	48	0.25188	1	0.8
28	470.104	571.193	26	0.422309	0.515813	780	48	0	-3.22488	1.71258	2.17829	780	1410	6.65929	0.778542	0.653142	0.610844	0.433989	0.416947	0.631993	0.425468	0.610844	0.433989	48	0.383314	48	0.0059042	48	0.25188	1	0.8
28	469.817	571.489	27	0.372962	0.400944	810	48	0	-3.51178	2.00864	2.21907	810	1410	6.69703	0.79709	0.653142	0.610844	0.433989	0.416947	0.631993	0.425468	0.610844	0.433989	48	0.383314	48	0.0059042	48	0.25188	1	0.8
28	470.002	572.15	28	0.411481	0.433637	840	48	0	-3.32624	2.67006	2.16443	840	1410	6.7334	0.772155	0.653142	0.610844	0.433989	0.416947	0.631993	0.425468	0.610844	0.433989	48	0.383314	48	0.0059042	48	0.25188	1	0.8
28	471.142	572.511	29	0.415704	0.461763	870	48	0	-2.187	3.03108	2.30881	870	1410	6.76849	0.836732	0.653142	0.610844	0.433989	0.416947	0.631993	0.425468	0.610844	0.433989	48	0.383314	48	0.0059042	48	0.25188	1	0.8
28	470.2	571.668	30	0.447089	0.435249	900	48	0	-3.1285	2.18791	2.28235	900	1410	6.80239	0.825205	0.653142	0.610844	0.433989	0.416947	0.631993	0.425468	0.610844	0.433989	48	0.383314	48	0.0059042	48	0.25188	1	0.8
28	470.326	571.518	31	0.396842	0.440408	930	48	0	-3.00306	2.03832	2.23375	930	1410	6.83518	0.803683	0.653142	0.610844	0.433989	0.416947	0.631993	0.425468	0.610844	0.433989	48	0.383314	48	0.0059042	48	0.25188	1	0.8
28	470.047	571.891	32	0.366719	0.445933	960	48	0	-3.28208	2.41086	2.38374	960	1410	6.86693	0.868671	0.653142	0.610844	0.433989	0.416947	0.631993	0.425468	0.610844	0.433989	48	0.383314	48	0.0059042	48	0.25188	1	0.8
28	469.604	571.723	33	0.369172	0.467525	990	48	0	-3.72449	2.24267	2.35183	990	1410	6.8977	0.855195	0.653142	0.610844	0.433989	0.416947	0.631993	0.425468	0.610844	0.433989	48	0.383314	48	0.0059042	48	0.25188	1	0.8
28	470.255	572.565	34	0.366112	0.487413	1020	48	0	-3.07393	3.08468	2.39589	1020	1410	6.92756	0.873753	0.653142	0.610844	0.433989	0.416947	0.631993	0.425468	0.610844	0.433989	48	0.383314	48	0.0059042	48	0.25188	1	0.8
28	467.982	572.789	35	0.340708	0.503359	1050	48	0	-5.34719	3.30944	2.44486	1050	1410	6.95655	0.893987	0.653142	0.610844	0.433989	0.416947	0.631993	0.425468	0.610844	0.433989	48	0.383314	48	0.0059042	48	0.25188	1	0.8
28	469.263	571.797	36	0.453004	0.390011	1080	48	0	-4.06541	2.31728	2.17851	1080	1410	6.98472	0.778642	0.653142	0.610844	0.433989	0.416947	0.631993	0.425468	0.610844	0.433989	48	0.383314	48	0.0059042	48	0.25188	1	0.8
28	469.608	571.923	37	0.426164	0.4086	1110	48	0	-3.72023	2.44299	2.27171	1110	1410	7.01212	0.820532	0.653142	0.610844	0.433989	0.416947	0.631993	0.425468	0.610844	0.433989	48	0.383314	48	0.0059042	48	0.25188	1	0.8
28	469.736	571.192	38	0.438943	0.39939	1140	48	0	-3.59231	1.71171	2.24072	1140	1410	7.03878	0.806798	0.653142	0.610844	0.433989	0.416947	0.631993	0.425468	0.610844	0.433989	48	0.383314	48	0.0059042	48	0.25188	1	0.8
28	470.187	571.2	39	0.444852	0.421208	1170	48	0	-3.14121	1.72014	2.27923	1170	1410	7.06476	0.823836	0.653142	0.610844	0.433989	0.416947	0.631993	0.425468	0.610844	0.433989	48	0.383314	48	0.0059042	48	0.25188	1	0.8
28	470.723	570.899	40	0.42239	0.499344	1200	48	0	-2.60554	1.41899	2.35713	1200	1410	7.09008	0.857446	0.653142	0.610844	0.433989	0.416947	0.631993	0.425468	0.610844	0.433989	48	0.383314	48	0.0059042	48	0.25188	1	0.8
28	470.152	571.177	41	0.428871	0.488613	1230	48	0	-3.17646	1.69653	2.4273	1230	1410	7.11477	0.88678	0.653142	0.610844	0.433989	0.416947	0.631993	0.425468	0.610844	0.433989	48	0.383314	48	0.0059042	48	0.25188	1	0.8
28	471.158	572.104	42	0.364995	0.388855	1260	48	0	-2.17077	2.62352	2.35852	1260	1410	7.13887	0.858033	0.653142	0.610844	0.433989	0.416947	0.631993	0.425468	0.610844	0.433989	48	0.383314	48	0.0059042	48	0.25188	1	0.8
28	470.644	571.585	43	0.35689	0.388728	1290	48	0	-2.68516	2.10456	2.5565	1290	1410	7.1624	0.938638	0.653142	0.610844	0.433989	0.416947	0.631993	0.425468	0.610844	0.433989	48	0.383314	48	0.0059042	48	0.25188	1	0.8
28	470.145	571.056	44	0.442945	0.50865	1320	48	0	-3.18406	1.57553	2.32276	1320	1410	7.18539	0.842757	0.653142	0.610844	0.433989	0.416947	0.631993	0.425468	0.610844	0.433989	48	0.383314	48	0.0059042	48	0.25188	1	0.8
28	471.204	571.198	45	0.432886	0.418245	1350	48	0	-2.12442	1.71749	2.46536	1350	1410	7.20786	0.902337	0.653142	0.610844	0.433989	0.416947	0.631993	0.425468	0.610844	0.433989	48	0.383314	48	0.0059042	48	0.25188	1	0.8
28	470.109	570.921	46	0.405114	0.423261	1380	48	0	-3.21968	1.44093	3.35924	1380	1410	7.22984	1.21172	0.653142	0.610844	0.433989	0.416947	0.631993	0.425468	0.610844	0.433989	48	0.383314	48	0.0059042	48	0.25188	1	0.8
28	469.575	571.757	47	0.399962	0.382893	1410	48	0	-3.75329	2.27695	4.38995	1410	1410	7.25134	1.47932	0.653142	0.610844	0.433989	0.416947	0.631993	0.425468	0.610844	0.433989	48	0.383314	48	0.0059042	48	0.25188	1	0.8
29	98.475	583.052	0	0.74637	0.512934	0	48	0	0	0	0	0	1410	#NAME?	#NAME?	0.74637	0.590832	0.512934	0.733035	0.668601	0.622984	0.590832	0.733035	48	0.513281	48	0.00675286	48	0.380513	1	0.8
29	95.9562	581.595	1	0.590832	0.733035	30	48	0	-2.5188	-1.45733	1.13347	30	1410	3.4012	0.125284	0.74637	0.590832	0.512934	0.733035	0.668601	0.622984	0.590832	0.733035	48	0.513281	48	0.00675286	48	0.380513	1	0.8
29	94.0082	581.108	2	0.461951	0.766436	60	48	0	-4.46678	-1.94416	1.24135	60	1410	4.09434	0.216202	0.74637	0.590832	0.512934	0.733035	0.668601	0.622984	0.590832	0.733035	48	0.513281	48	0.00675286	48	0.380513	1	0.8
29	97.7071	585.636	3	0.629999	0.491746	90	48	0	-0.767879	2.58366	1.22865	90	1410	4.49981	0.205917	0.74637	0.590832	0.512934	0.733035	0.668601	0.622984	0.590832	0.733035	48	0.513281	48	0.00675286	48	0.380513	1	0.8
29	99.9945	585.664	4	0.573619	0.432848	120	48	0	1.51953	2.61238	1.42701	120	1410	4.78749	0.355583	0.74637	0.590832	0.512934	0.733035	0.668601	0.622984	0.590832	0.733035	48	0.513281	48	0.00675286	48	0.380513	1	0.8
29	97.7112	585.899	5	0.572336	0.413178	150	48	0	-0.763803	2.84717	1.31288	150	1410	5.01064	0.27222	0.74637	0.590832	0.512934	0.733035	0.668601	0.622984	0.590832	0.733035	48	0.513281	48	0.00675286	48	0.380513	1	0.8
29	98.8817	585.501	6	0.551464	0.461521	180	48	0	0.40669	2.4485	1.37629	180	1410	5.19296	0.319393	0.74637	0.590832	0.512934	0.733035	0.668601	0.622984	0.590832	0.733035	48	0.513281	48	0.00675286	48	0.380513	1	0.8
29	98.3357	585.78	7	0.559449	0.459074	210	48	0	-0.139317	2.72781	1.46269	210	1410	5.34711	0.380279	0.74637	0.590832	0.512934	0.733035	0.668601	0.622984	0.590832	0.733035	48	0.513281	48	0.00675286	48	0.380513	1	0.8
29	98.2842	585.935	8	0.542558	0.370394	240	48	0	-0.19077	2.88309	1.32853	240	1410	5.48064	0.284071	0.74637	0.590832	0.512934	0.733035	0.668601	0.622984	0.590832	0.733035	48	0.513281	48	0.00675286	48	0.380513	1	0.8
29	98.5624	585.237	9	0.546991	0.468983	270	48	0	0.0873603	2.18519	1.30316	270	1410	5.59842	0.264794	0.74637	0.590832	0.512934	0.733035	0.668601	0.622984	0.590832	0.733035	48	0.513281	48	0.00675286	48	0.380513	1	0.8
29	97.3781	585.059	10	0.532014	0.461774	300	48	0	-1.09694	2.00674	1.28594	300	1410	5.70378	0.251493	0.74637	0.590832	0.512934	0.733035	0.668601	0.622984	0.590832	0.733035	48	0.513281	48	0.00675286	48	0.380513	1	0.8
29	97.1488	586.366	11	0.45382	0.414321	330	48	0	-1.32622	3.31353	1.10902	330	1410	5.79909	0.103475	0.74637	0.590832	0.512934	0.733035	0.668601	0.622984	0.590832	0.733035	48	0.513281	48	0.00675286	48	0.380513	1	0.8
29	97.2082	585.468	12	0.549792	0.377858	360	48	0	-1.26678	2.4164	1.24646	360	1410	5.8861	0.220304	0.74637	0.590832	0.512934	0.733035	0.668601	0.622984	0.590832	0.733035	48	0.513281	48	0.00675286	48	0.380513	1	0.8
29	96.7048	585.709	13	0.510501	0.423303	390	48	0	-1.77021	2.6565	1.19068	390	1410	5.96615	0.174522	0.74637	0.590832	0.512934	0.733035	0.668601	0.622984	0.590832	0.733035	48	0.513281	48	0.00675286	48	0.380513	1	0.8
29	97.8293	585.635	14	0.527475	0.445512	420	48	0	-0.645707	2.58292	1.26888	420	1410	6.04025	0.238132	0.74637	0.590832	0.512934	0.733035	0.668601	0.622984	0.590832	0.733035	48	0.513281	48	0.00675286	48	0.380513	1	0.8
29	97.9498	585.242	15	0.459907	0.415837	450	48	0	-0.525179	2.19031	1.44317	450	1410	6.10925	0.366842	0.74637	0.590832	0.512934	0.733035	0.668601	0.622984	0.590832	0.733035	48	0.513281	48	0.00675286	48	0.380513	1	0.8
29	97.5325	585.597	16	0.443485	0.421294	480	48	0	-0.942508	2.54547	1.46471	480	1410	6.17379	0.381656	0.74637	0.590832	0.512934	0.733035	0.668601	0.622984	0.590832	0.733035	48	0.513281	48	0.00675286	48	0.380513	1	0.8
29	99.1397	585.195	17	0.432201	0.441975	510	48	0	0.664705	2.14295	1.56624	510	1410	6.23441	0.44868	0.74637	0.590832	0.512934	0.733035	0.668601	0.622984	0.590832	0.733035	48	0.513281	48	0.00675286	48	0.380513	1	0.8
29	97.8547	585.551	18	0.496464	0.488733	540	48	0	-0.620305	2.49875	1.61486	540	1410	6.29157	0.479251	0.74637	0.590832	0.512934	0.733035	0.668601	0.622984	0.590832	0.733035	48	0.513281	48	0.00675286	48	0.380513	1	0.8
29	97.3784	585.994	19	0.435208	0.481219	570	48	0	-1.09659	2.94207	1.62795	570	1410	6.34564	0.487324	0.74637	0.590832	0.512934	0.733035	0.668601	0.622984	0.590832	0.733035	48	0.513281	48	0.00675286	48	0.380513	1	0.8
29	98.4279	584.961	20	0.4095	0.450068	600	48	0	-0.0471412	1.90939	1.5333	600	1410	6.39693	0.427424	0.74637	0.590832	0.512934	0.733035	0.668601	0.622984	0.590832	0.733035	48	0.513281	48	0.00675286	48	0.380513	1	0.8
29	97.6026	585.028	21	0.529808	0.38686	630	48	0	-0.872416	1.97625	1.62832	630	1410	6.44572	0.487551	0.74637	0.590832	0.512934	0.733035	0.668601	0.622984	0.590832	0.733035	48	0.513281	48	0.00675286	48	0.380513	1	0.8
29	96.4819	586.123	22	0.576429	0.435646	660	48	0	-1.99313	3.07049	1.61228	660	1410	6.49224	0.47765	0.74637	0.590832	0.512934	0.733035	0.668601	0.622984	0.590832	0.733035	48	0.513281	48	0.00675286	48	0.380513	1	0.8
29	96.9955	585.509	23	0.433471	0.415894	690	48	0	-1.47955	2.45671	1.44372	690	1410	6.53669	0.367222	0.74637	0.590832	0.512934	0.733035	0.668601	0.622984	0.590832	0.733035	48	0.513281	48	0.00675286	48	0.380513	1	0.8
29	97.5517	586.245	24	0.422862	0.394395	720	48	0	-0.923322	3.19273	1.4489	720	1410	6.57925	0.370805	0.74637	0.590832	0.512934	0.733035	0.668601	0.622984	0.590832	0.733035	48	0.513281	48	0.00675286	48	0.380513	1	0.8
29	96.1632	585.142	25	0.497808	0.397377	750	48	0	-2.31179	2.0897	1.31539	750	1410	6.62007	0.27413	0.74637	0.590832	0.512934	0.733035	0.668601	0.622984	0.590832	0.733035	48	0.513281	48	0.00675286	48	0.380513	1	0.8
29	97.2475	584.818	26	0.380513	0.421509	780	48	0	-1.22749	1.7656	1.5586	780	1410	6.65929	0.443789	0.74637	0.590832	0.512934	0.733035	0.668601	0.622984	0.590832	0.733035	48	0.513281	48	0.00675286	48	0.380513	1	0.8
29	97.0383	585.255	27	0.480633	0.400378	810	48	0	-1.43671	2.20268	1.74184	810	1410	6.69703	0.554942	0.74637	0.590832	0.512934	0.733035	0.668601	0.622984	0.590832	0.733035	48	0.513281	48	0.00675286	48	0.380513	1	0.8
29	97.0983	585.627	28	0.442831	0.397768	840	48	0	-1.37665	2.57455	1.65179	840	1410	6.7334	0.50186	0.74637	0.590832	0.512934	0.733035	0.668601	0.622984	0.590832	0.733035	48	0.513281	48	0.00675286	48	0.380513	1	0.8
29	98.5079	585.865	29	0.443797	0.366598	870	48	0	0.032932	2.81337	1.79952	870	1410	6.76849	0.587522	0.74637	0.590832	0.512934	0.733035	0.668601	0.622984	0.590832	0.733035	48	0.513281	48	0.00675286	48	0.380513	1	0.8
29	97.7473	584.84	30	0.677555	0.379013	900	48	0	-0.727694	1.78844	1.82751	900	1410	6.80239	0.602957	0.74637	0.590832	0.512934	0.733035	0.668601	0.622984	0.590832	0.733035	48	0.513281	48	0.00675286	48	0.380513	1	0.8
29	98.2695	584.786	31	0.39323	0.440829	930	48	0	-0.205467	1.73441	1.71234	930	1410	6.83518	0.537859	0.74637	0.590832	0.512934	0.733035	0.668601	0.622984	0.590832	0.733035	48	0.513281	48	0.00675286	48	0.380513	1	0.8
29	97.9828	584.767	32	0.50509	0.394901	960	48	0	-0.492205	1.71497	1.93377	960	1410	6.86693	0.659473	0.74637	0.590832	0.512934	0.733035	0.668601	0.622984	0.590832	0.733035	48	0.513281	48	0.00675286	48	0.380513	1	0.8
29	97.7274	584.375	33	0.413468	0.401744	990	48	0	-0.747599	1.32263	1.84601	990	1410	6.8977	0.613029	0.74637	0.590832	0.512934	0.733035	0.668601	0.622984	0.590832	0.733035	48	0.513281	48	0.00675286	48	0.380513	1	0.8
29	98.0795	585.164	34	0.542814	0.481575	1020	48	0	-0.395527	2.11182	1.67256	1020	1410	6.92756	0.514355	0.74637	0.590832	0.512934	0.733035	0.668601	0.622984	0.590832	0.733035	48	0.513281	48	0.00675286	48	0.380513	1	0.8
29	96.4886	585.161	35	0.384557	0.429072	1050	48	0	-1.98635	2.10875	1.94059	1050	1410	6.95655	0.662993	0.74637	0.590832	0.512934	0.733035	0.668601	0.622984	0.590832	0.733035	48	0.513281	48	0.00675286	48	0.380513	1	0.8
29	96.6623	585.137	36	0.569726	0.41145	1080	48	0	-1.81269	2.08468	1.81362	1080	1410	6.98472	0.595327	0.74637	0.590832	0.512934	0.733035	0.668601	0.622984	0.590832	0.733035	48	0.513281	48	0.00675286	48	0.380513	1	0.8
29	96.8533	585.482	37	0.492278	0.430147	1110	48	0	-1.62173	2.42952	2.02102	1110	1410	7.01212	0.703603	0.74637	0.590832	0.512934	0.733035	0.668601	0.622984	0.590832	0.733035	48	0.513281	48	0.00675286	48	0.380513	1	0.8
29	97.3014	584.589	38	0.514345	0.403591	1140	48	0	-1.17361	1.53691	2.07759	1140	1410	7.03878	0.731209	0.74637	0.590832	0.512934	0.733035	0.668601	0.622984	0.590832	0.733035	48	0.513281	48	0.00675286	48	0.380513	1	0.8
29	97.1125	584.855	39	0.534163	0.420564	1170	48	0	-1.36252	1.80267	2.05273	1170	1410	7.06476	0.719169	0.74637	0.590832	0.512934	0.733035	0.668601	0.622984	0.590832	0.733035	48	0.513281	48	0.00675286	48	0.380513	1	0.8
29	97.7008	584.5	40	0.450036	0.505129	1200	48	0	-0.774243	1.44816	2.41554	1200	1410	7.09008	0.881923	0.74637	0.590832	0.512934	0.733035	0.668601	0.622984	0.590832	0.733035	48	0.513281	48	0.00675286	48	0.380513	1	0.8
29	96.8989	584.586	41	0.541142	0.43794	1230	48	0	-1.57615	1.5337	2.70017	1230	1410	7.11477	0.993316	0.74637	0.590832	0.512934	0.733035	0.668601	0.622984	0.590832	0.733035	48	0.513281	48	0.00675286	48	0.380513	1	0.8
29	98.2242	585.641	42	0.672944	0.392395	1260	48	0	-0.250785	2.5889	2.78261	1260	1410	7.13887	1.02339	0.74637	0.590832	0.512934	0.733035	0.668601	0.622984	0.590832	0.733035	48	0.513281	48	0.00675286	48	0.380513	1	0.8
29	97.8443	585.044	43	0.639752	0.435197	1290	48	0	-0.63072	1.99154	3.15491	1290	1410	7.1624	1.14896	0.74637	0.590832	0.512934	0.733035	0.668601	0.622984	0.590832	0.733035	48	0.513281	48	0.00675286	48	0.380513	1	0.8
29	97.3773	584.693	44	0.550736	0.430595	1320	48	0	-1.09775	1.6409	2.91097	1320	1410	7.18539	1.06849	0.74637	0.590832	0.512934	0.733035	0.668601	0.622984	0.590832	0.733035	48	0.513281	48	0.00675286	48	0.380513	1	0.8
29	98.3221	584.829	45	0.577992	0.411129	1350	48	0	-0.15295	1.77735	3.36932	1350	1410	7.20786	1.21471	0.74637	0.590832	0.512934	0.733035	0.668601	0.622984	0.590832	0.733035	48	0.513281	48	0.00675286	48	0.380513	1	0.8
29	97.0772	584.557	46	0.559636	0.415681	1380	48	0	-1.3978	1.50453	3.02469	1380	1410	7.22984	1.10681	0.74637	0.590832	0.512934	0.733035	0.668601	0.622984	0.590832	0.733035	48	0.513281	48	0.00675286	48	0.380513	1	0.8
29	96.6672	585.527	47	0.383925	0.385839	1410	48	0	-1.80777	2.47463	3.06461	1410	1410	7.25134	1.11992	0.74637	0.590832	0.512934	0.733035	0.668601	0.622984	0.590832	0.733035	48	0.513281	48	0.00675286	48	0.380513	1	0.8
30	529.533	626.345	0	0.539105	0.484086	0	48	0	0	0	0	0	1410	#NAME?	#NAME?	0.539105	0.586446	0.484086	0.494294	0.562775	0.48919	0.539105	0.494294	48	0.297994	48	0.0143851	48	0.109118	0	0
30	527.931	629.242	1	0.586446	0.494294	30	48	0	-1.60245	2.89669	2.6312	30	1410	3.4012	0.967442	0.539105	0.586446	0.484086	0.494294	0.562775	0.48919	0.539105	0.494294	48	0.297994	48	0.0143851	48	0.109118	0	0
30	526.605	629.185	2	0.490273	0.548084	60	48	0	-2.92775	2.84012	4.08257	60	1410	4.09434	1.40673	0.539105	0.586446	0.484086	0.494294	0.562775	0.48919	0.539105	0.494294	48	0.297994	48	0.0143851	48	0.109118	0	0
30	524.331	630.175	3	0.409148	0.745974	90	48	0	-5.20242	3.83013	5.35485	90	1410	4.49981	1.678	0.539105	0.586446	0.484086	0.494294	0.562775	0.48919	0.539105	0.494294	48	0.297994	48	0.0143851	48	0.109118	0	0
30	524.466	631.913	4	0.35745	0.832593	120	48	0	-5.06716	5.56852	6.93195	120	1410	4.78749	1.93614	0.539105	0.586446	0.484086	0.494294	0.562775	0.48919	0.539105	0.494294	48	0.297994	48	0.0143851	48	0.109118	0	0
30	520.585	633.91	5	0.266601	0.895741	150	48	0	-8.94861	7.56472	8.0809	150	1410	5.01064	2.0895	0.539105	0.586446	0.484086	0.494294	0.562775	0.48919	0.539105	0.494294	48	0.297994	48	0.0143851	48	0.109118	0	0
30	521.662	633.813	6	0.345292	0.899495	180	48	0	-7.87151	7.46832	9.12786	180	1410	5.19296	2.21133	0.539105	0.586446	0.484086	0.494294	0.562775	0.48919	0.539105	0.494294	48	0.297994	48	0.0143851	48	0.109118	0	0
30	521.526	633.433	7	0.317688	0.875445	210	48	0	-8.00729	7.08858	10.2293	210	1410	5.34711	2.32526	0.539105	0.586446	0.484086	0.494294	0.562775	0.48919	0.539105	0.494294	48	0.297994	48	0.0143851	48	0.109118	0	0
30	520.207	633.226	8	0.258786	0.912425	240	48	0	-9.32651	6.88109	11.0079	240	1410	5.48064	2.39861	0.539105	0.586446	0.484086	0.494294	0.562775	0.48919	0.539105	0.494294	48	0.297994	48	0.0143851	48	0.109118	0	0
30	518.912	633.643	9	0.291285	0.925043	270	48	0	-10.621	7.29772	11.5405	270	1410	5.59842	2.44586	0.539105	0.586446	0.484086	0.494294	0.562775	0.48919	0.539105	0.494294	48	0.297994	48	0.0143851	48	0.109118	0	0
30	516.301	632.803	10	0.240913	0.935818	300	48	0	-13.2323	6.45824	12.1244	300	1410	5.70378	2.49522	0.539105	0.586446	0.484086	0.494294	0.562775	0.48919	0.539105	0.494294	48	0.297994	48	0.0143851	48	0.109118	0	0
30	514.444	634.883	11	0.209077	0.933643	330	48	0	-15.0895	8.53796	12.5221	330	1410	5.79909	2.52749	0.539105	0.586446	0.484086	0.494294	0.562775	0.48919	0.539105	0.494294	48	0.297994	48	0.0143851	48	0.109118	0	0
30	514.925	637.924	12	0.178831	0.949775	360	48	0	-14.6082	11.5796	12.8439	360	1410	5.8861	2.55287	0.539105	0.586446	0.484086	0.494294	0.562775	0.48919	0.539105	0.494294	48	0.297994	48	0.0143851	48	0.109118	0	0
30	515.328	642.95	13	0.139494	0.947748	390	48	0	-14.2049	16.6054	13.2933	390	1410	5.96615	2.58726	0.539105	0.586446	0.484086	0.494294	0.562775	0.48919	0.539105	0.494294	48	0.297994	48	0.0143851	48	0.109118	0	0
30	517.336	649.836	14	0.123547	0.965352	420	48	0	-12.197	23.4912	13.7717	420	1410	6.04025	2.62261	0.539105	0.586446	0.484086	0.494294	0.562775	0.48919	0.539105	0.494294	48	0.297994	48	0.0143851	48	0.109118	0	0
30	518.063	656.341	15	0.202875	0.956256	450	48	0	-11.4704	29.9958	14.3578	450	1410	6.10925	2.66429	0.539105	0.586446	0.484086	0.494294	0.562775	0.48919	0.539105	0.494294	48	0.297994	48	0.0143851	48	0.109118	0	0
30	519.893	658.132	16	0.235513	0.93798	480	48	0	-9.64038	31.7874	14.78	480	1410	6.17379	2.69327	0.539105	0.586446	0.484086	0.494294	0.562775	0.48919	0.539105	0.494294	48	0.297994	48	0.0143851	48	0.109118	0	0
30	524.038	657.628	17	0.185923	0.949644	510	48	0	-5.49495	31.2835	15.2362	510	1410	6.23441	2.72367	0.539105	0.586446	0.484086	0.494294	0.562775	0.48919	0.539105	0.494294	48	0.297994	48	0.0143851	48	0.109118	0	0
30	523.914	659.738	18	0.214716	0.927045	540	48	0	-5.61869	33.3927	15.6109	540	1410	6.29157	2.74797	0.539105	0.586446	0.484086	0.494294	0.562775	0.48919	0.539105	0.494294	48	0.297994	48	0.0143851	48	0.109118	0	0
30	514.451	656.216	19	0.201562	0.92998	570	48	0	-15.0822	29.8712	15.7668	570	1410	6.34564	2.75791	0.539105	0.586446	0.484086	0.494294	0.562775	0.48919	0.539105	0.494294	48	0.297994	48	0.0143851	48	0.109118	0	0
30	517.739	654.76	20	0.217356	0.941763	600	48	0	-11.7944	28.4156	15.624	600	1410	6.39693	2.74881	0.539105	0.586446	0.484086	0.494294	0.562775	0.48919	0.539105	0.494294	48	0.297994	48	0.0143851	48	0.109118	0	0
30	513.028	653.123	21	0.276978	0.941807	630	48	0	-16.5047	26.7778	15.3872	630	1410	6.44572	2.73354	0.539105	0.586446	0.484086	0.494294	0.562775	0.48919	0.539105	0.494294	48	0.297994	48	0.0143851	48	0.109118	0	0
30	510.335	651.463	22	0.178567	0.934565	660	48	0	-19.1978	25.1184	15.0137	660	1410	6.49224	2.70897	0.539105	0.586446	0.484086	0.494294	0.562775	0.48919	0.539105	0.494294	48	0.297994	48	0.0143851	48	0.109118	0	0
30	514.337	648.425	23	0.111824	0.801246	690	48	0	-15.1961	22.0801	14.44	690	1410	6.53669	2.67	0.539105	0.586446	0.484086	0.494294	0.562775	0.48919	0.539105	0.494294	48	0.297994	48	0.0143851	48	0.109118	0	0
30	511.353	650.629	24	0.109118	0.699849	720	48	0	-18.1801	24.2844	14.0013	720	1410	6.57925	2.63915	0.539105	0.586446	0.484086	0.494294	0.562775	0.48919	0.539105	0.494294	48	0.297994	48	0.0143851	48	0.109118	0	0
30	511.395	649.662	25	0.125972	0.462448	750	48	0	-18.1384	23.3172	13.4985	750	1410	6.62007	2.60258	0.539105	0.586446	0.484086	0.494294	0.562775	0.48919	0.539105	0.494294	48	0.297994	48	0.0143851	48	0.109118	0	0
30	515.072	648.9	26	0.157552	0.806285	780	48	0	-14.4608	22.555	12.9972	780	1410	6.65929	2.56473	0.539105	0.586446	0.484086	0.494294	0.562775	0.48919	0.539105	0.494294	48	0.297994	48	0.0143851	48	0.109118	0	0
30	513.656	649.817	27	0.136778	0.625653	810	48	0	-15.8774	23.4719	12.7227	810	1410	6.69703	2.54339	0.539105	0.586446	0.484086	0.494294	0.562775	0.48919	0.539105	0.494294	48	0.297994	48	0.0143851	48	0.109118	0	0
30	515.657	650.07	28	0.18683	0.820202	840	48	0	-13.8757	23.7248	12.6899	840	1410	6.7334	2.54081	0.539105	0.586446	0.484086	0.494294	0.562775	0.48919	0.539105	0.494294	48	0.297994	48	0.0143851	48	0.109118	0	0
30	521.291	650.86	29	0.215528	0.933634	870	48	0	-8.24247	24.5152	12.5714	870	1410	6.76849	2.53143	0.539105	0.586446	0.484086	0.494294	0.562775	0.48919	0.539105	0.494294	48	0.297994	48	0.0143851	48	0.109118	0	0
30	520.783	649.686	30	0.248038	0.946029	900	48	0	-8.75031	23.3416	12.4499	900	1410	6.80239	2.52172	0.539105	0.586446	0.484086	0.494294	0.562775	0.48919	0.539105	0.494294	48	0.297994	48	0.0143851	48	0.109118	0	0
30	521.802	647.843	31	0.286771	0.952858	930	48	0	-7.73155	21.4978	12.5429	930	1410	6.83518	2.52915	0.539105	0.586446	0.484086	0.494294	0.562775	0.48919	0.539105	0.494294	48	0.297994	48	0.0143851	48	0.109118	0	0
30	521.573	646.304	32	0.290183	0.950791	960	48	0	-7.96042	19.9594	12.6617	960	1410	6.86693	2.53858	0.539105	0.586446	0.484086	0.494294	0.562775	0.48919	0.539105	0.494294	48	0.297994	48	0.0143851	48	0.109118	0	0
30	522.67	642.822	33	0.346635	0.936056	990	48	0	-6.86347	16.4771	12.9382	990	1410	6.8977	2.56019	0.539105	0.586446	0.484086	0.494294	0.562775	0.48919	0.539105	0.494294	48	0.297994	48	0.0143851	48	0.109118	0	0
30	523.324	643.277	34	0.376674	0.933997	1020	48	0	-6.20919	16.9321	13.8783	1020	1410	6.92756	2.63033	0.539105	0.586446	0.484086	0.494294	0.562775	0.48919	0.539105	0.494294	48	0.297994	48	0.0143851	48	0.109118	0	0
30	521.945	641.912	35	0.415903	0.924373	1050	48	0	-7.5884	15.5669	14.6547	1050	1410	6.95655	2.68476	0.539105	0.586446	0.484086	0.494294	0.562775	0.48919	0.539105	0.494294	48	0.297994	48	0.0143851	48	0.109118	0	0
30	522.418	641.849	36	0.354712	0.930811	1080	48	0	-7.11463	15.5039	15.2712	1080	1410	6.98472	2.72597	0.539105	0.586446	0.484086	0.494294	0.562775	0.48919	0.539105	0.494294	48	0.297994	48	0.0143851	48	0.109118	0	0
30	522.277	642.677	37	0.360254	0.916712	1110	48	0	-7.2563	16.3319	15.8033	1110	1410	7.01212	2.76022	0.539105	0.586446	0.484086	0.494294	0.562775	0.48919	0.539105	0.494294	48	0.297994	48	0.0143851	48	0.109118	0	0
30	522.371	643.381	38	0.376127	0.906519	1140	48	0	-7.16249	17.0367	16.2133	1140	1410	7.03878	2.78583	0.539105	0.586446	0.484086	0.494294	0.562775	0.48919	0.539105	0.494294	48	0.297994	48	0.0143851	48	0.109118	0	0
30	522.772	644.694	39	0.431791	0.912029	1170	48	0	-6.7608	18.3496	16.8224	1170	1410	7.06476	2.82271	0.539105	0.586446	0.484086	0.494294	0.562775	0.48919	0.539105	0.494294	48	0.297994	48	0.0143851	48	0.109118	0	0
30	523.202	646.463	40	0.410687	0.905508	1200	48	0	-6.33063	20.1184	17.4549	1200	1410	7.09008	2.85962	0.539105	0.586446	0.484086	0.494294	0.562775	0.48919	0.539105	0.494294	48	0.297994	48	0.0143851	48	0.109118	0	0
30	522.448	648.278	41	0.424301	0.904917	1230	48	0	-7.08562	21.9335	18.0339	1230	1410	7.11477	2.89226	0.539105	0.586446	0.484086	0.494294	0.562775	0.48919	0.539105	0.494294	48	0.297994	48	0.0143851	48	0.109118	0	0
30	523.611	648.868	42	0.457073	0.90495	1260	48	0	-5.92235	22.5235	18.5938	1260	1410	7.13887	2.92283	0.539105	0.586446	0.484086	0.494294	0.562775	0.48919	0.539105	0.494294	48	0.297994	48	0.0143851	48	0.109118	0	0
30	523.566	648.513	43	0.411983	0.91054	1290	48	0	-5.96666	22.1681	19.3465	1290	1410	7.1624	2.96251	0.539105	0.586446	0.484086	0.494294	0.562775	0.48919	0.539105	0.494294	48	0.297994	48	0.0143851	48	0.109118	0	0
30	522.561	648.414	44	0.377544	0.904401	1320	48	0	-6.97244	22.0688	20.0609	1320	1410	7.18539	2.99877	0.539105	0.586446	0.484086	0.494294	0.562775	0.48919	0.539105	0.494294	48	0.297994	48	0.0143851	48	0.109118	0	0
30	523.644	648.55	45	0.424707	0.902595	1350	48	0	-5.88934	22.2049	20.646	1350	1410	7.20786	3.02752	0.539105	0.586446	0.484086	0.494294	0.562775	0.48919	0.539105	0.494294	48	0.297994	48	0.0143851	48	0.109118	0	0
30	522.6	647.359	46	0.429583	0.90024	1380	48	0	-6.93318	21.0146	21.2462	1380	1410	7.22984	3.05618	0.539105	0.586446	0.484086	0.494294	0.562775	0.48919	0.539105	0.494294	48	0.297994	48	0.0143851	48	0.109118	0	0
30	522.097	648.752	47	0.369729	0.896838	1410	48	0	-7.43603	22.4069	23.6086	1410	1410	7.25134	3.16161	0.539105	0.586446	0.484086	0.494294	0.562775	0.48919	0.539105	0.494294	48	0.297994	48	0.0143851	48	0.109118	0	0
31	365.357	626.228	0	0.438816	0.549532	0	48	0	0	0	0	0	1410	#NAME?	#NAME?	0.438816	0.594221	0.549532	0.447232	0.516519	0.498382	0.438816	0.549532	48	0.472792	48	0.00805	48	0.30391	0	0
31	363.628	627.575	1	0.594221	0.447232	30	48	0	-1.72898	1.34672	1.22574	30	1410	3.4012	0.203544	0.438816	0.594221	0.549532	0.447232	0.516519	0.498382	0.438816	0.549532	48	0.472792	48	0.00805	48	0.30391	0	0
31	362.6	627.54	2	0.695539	0.294232	60	48	0	-2.75634	1.31194	1.54528	60	1410	4.09434	0.435206	0.438816	0.594221	0.549532	0.447232	0.516519	0.498382	0.438816	0.549532	48	0.472792	48	0.00805	48	0.30391	0	0
31	362.649	626.846	3	0.609562	0.368141	90	48	0	-2.70728	0.618138	1.72563	90	1410	4.49981	0.545592	0.438816	0.594221	0.549532	0.447232	0.516519	0.498382	0.438816	0.549532	48	0.472792	48	0.00805	48	0.30391	0	0
31	364.691	626.61	4	0.686197	0.32415	120	48	0	-0.66603	0.381918	2.00323	120	1410	4.78749	0.694759	0.438816	0.594221	0.549532	0.447232	0.516519	0.498382	0.438816	0.549532	48	0.472792	48	0.00805	48	0.30391	0	0
31	360.548	626.211	5	0.674868	0.508149	150	48	0	-4.80819	-0.0169183	2.13466	150	1410	5.01064	0.758309	0.438816	0.594221	0.549532	0.447232	0.516519	0.498382	0.438816	0.549532	48	0.472792	48	0.00805	48	0.30391	0	0
31	359.533	625.797	6	0.553607	0.577697	180	48	0	-5.82396	-0.431027	2.19109	180	1410	5.19296	0.784399	0.438816	0.594221	0.549532	0.447232	0.516519	0.498382	0.438816	0.549532	48	0.472792	48	0.00805	48	0.30391	0	0
31	359.06	626.029	7	0.474788	0.547152	210	48	0	-6.29697	-0.199792	2.33119	210	1410	5.34711	0.846377	0.438816	0.594221	0.549532	0.447232	0.516519	0.498382	0.438816	0.549532	48	0.472792	48	0.00805	48	0.30391	0	0
31	360.962	625.989	8	0.484385	0.281429	240	48	0	-4.39516	-0.23936	2.31027	240	1410	5.48064	0.837365	0.438816	0.594221	0.549532	0.447232	0.516519	0.498382	0.438816	0.549532	48	0.472792	48	0.00805	48	0.30391	0	0
31	364.891	629.295	9	0.470998	0.331729	270	48	0	-0.465833	3.0664	2.36877	270	1410	5.59842	0.862372	0.438816	0.594221	0.549532	0.447232	0.516519	0.498382	0.438816	0.549532	48	0.472792	48	0.00805	48	0.30391	0	0
31	368.995	630.063	10	0.336472	0.547268	300	48	0	3.63826	3.83429	2.35364	300	1410	5.70378	0.855962	0.438816	0.594221	0.549532	0.447232	0.516519	0.498382	0.438816	0.549532	48	0.472792	48	0.00805	48	0.30391	0	0
31	366.672	630.791	11	0.30391	0.433361	330	48	0	1.31577	4.56301	2.34978	330	1410	5.79909	0.854323	0.438816	0.594221	0.549532	0.447232	0.516519	0.498382	0.438816	0.549532	48	0.472792	48	0.00805	48	0.30391	0	0
31	366.161	629.605	12	0.41074	0.455714	360	48	0	0.804302	3.37637	2.36401	360	1410	5.8861	0.860358	0.438816	0.594221	0.549532	0.447232	0.516519	0.498382	0.438816	0.549532	48	0.472792	48	0.00805	48	0.30391	0	0
31	365.612	629.527	13	0.450945	0.444733	390	48	0	0.254847	3.29856	2.40643	390	1410	5.96615	0.878146	0.438816	0.594221	0.549532	0.447232	0.516519	0.498382	0.438816	0.549532	48	0.472792	48	0.00805	48	0.30391	0	0
31	366.634	629.509	14	0.405702	0.474566	420	48	0	1.2776	3.28035	2.42433	420	1410	6.04025	0.885555	0.438816	0.594221	0.549532	0.447232	0.516519	0.498382	0.438816	0.549532	48	0.472792	48	0.00805	48	0.30391	0	0
31	366.602	629.271	15	0.471944	0.466098	450	48	0	1.24546	3.0427	2.58285	450	1410	6.10925	0.948893	0.438816	0.594221	0.549532	0.447232	0.516519	0.498382	0.438816	0.549532	48	0.472792	48	0.00805	48	0.30391	0	0
31	366.394	629.341	16	0.435716	0.475371	480	48	0	1.03765	3.11305	2.59888	480	1410	6.17379	0.955081	0.438816	0.594221	0.549532	0.447232	0.516519	0.498382	0.438816	0.549532	48	0.472792	48	0.00805	48	0.30391	0	0
31	368.042	628.998	17	0.436343	0.439115	510	48	0	2.68533	2.77013	2.66773	510	1410	6.23441	0.981226	0.438816	0.594221	0.549532	0.447232	0.516519	0.498382	0.438816	0.549532	48	0.472792	48	0.00805	48	0.30391	0	0
31	367.019	629.292	18	0.364222	0.395925	540	48	0	1.662	3.06358	2.67783	540	1410	6.29157	0.985008	0.438816	0.594221	0.549532	0.447232	0.516519	0.498382	0.438816	0.549532	48	0.472792	48	0.00805	48	0.30391	0	0
31	365.648	629.2	19	0.345435	0.435952	570	48	0	0.291282	2.9719	2.65182	570	1410	6.34564	0.975245	0.438816	0.594221	0.549532	0.447232	0.516519	0.498382	0.438816	0.549532	48	0.472792	48	0.00805	48	0.30391	0	0
31	367.3	628.763	20	0.473698	0.515547	600	48	0	1.94331	2.53517	2.7559	600	1410	6.39693	1.01374	0.438816	0.594221	0.549532	0.447232	0.516519	0.498382	0.438816	0.549532	48	0.472792	48	0.00805	48	0.30391	0	0
31	366.063	628.668	21	0.568641	0.400717	630	48	0	0.70586	2.43936	2.83959	630	1410	6.44572	1.04366	0.438816	0.594221	0.549532	0.447232	0.516519	0.498382	0.438816	0.549532	48	0.472792	48	0.00805	48	0.30391	0	0
31	365.237	629.628	22	0.330773	0.423549	660	48	0	-0.119763	3.39961	2.88656	660	1410	6.49224	1.06006	0.438816	0.594221	0.549532	0.447232	0.516519	0.498382	0.438816	0.549532	48	0.472792	48	0.00805	48	0.30391	0	0
31	365.35	628.675	23	0.388378	0.504518	690	48	0	-0.00623188	2.44698	3.018	690	1410	6.53669	1.10459	0.438816	0.594221	0.549532	0.447232	0.516519	0.498382	0.438816	0.549532	48	0.472792	48	0.00805	48	0.30391	0	0
31	366.056	629.055	24	0.420455	0.369537	720	48	0	0.698891	2.82669	3.05103	720	1410	6.57925	1.11548	0.438816	0.594221	0.549532	0.447232	0.516519	0.498382	0.438816	0.549532	48	0.472792	48	0.00805	48	0.30391	0	0
31	364.949	628.338	25	0.460956	0.473082	750	48	0	-0.407206	2.10976	3.12224	750	1410	6.62007	1.13855	0.438816	0.594221	0.549532	0.447232	0.516519	0.498382	0.438816	0.549532	48	0.472792	48	0.00805	48	0.30391	0	0
31	365.764	628.021	26	0.470185	0.45236	780	48	0	0.407547	1.79273	3.2162	780	1410	6.65929	1.1682	0.438816	0.594221	0.549532	0.447232	0.516519	0.498382	0.438816	0.549532	48	0.472792	48	0.00805	48	0.30391	0	0
31	365.313	628.572	27	0.372166	0.527558	810	48	0	-0.0434227	2.34378	3.27215	810	1410	6.69703	1.18545	0.438816	0.594221	0.549532	0.447232	0.516519	0.498382	0.438816	0.549532	48	0.472792	48	0.00805	48	0.30391	0	0
31	365.899	628.971	28	0.51505	0.524463	840	48	0	0.542496	2.74236	3.20015	840	1410	6.7334	1.1632	0.438816	0.594221	0.549532	0.447232	0.516519	0.498382	0.438816	0.549532	48	0.472792	48	0.00805	48	0.30391	0	0
31	366.947	628.828	29	0.424062	0.430913	870	48	0	1.59081	2.5999	3.30098	870	1410	6.76849	1.19422	0.438816	0.594221	0.549532	0.447232	0.516519	0.498382	0.438816	0.549532	48	0.472792	48	0.00805	48	0.30391	0	0
31	366.299	627.793	30	0.490476	0.516749	900	48	0	0.942024	1.56502	3.19279	900	1410	6.80239	1.16089	0.438816	0.594221	0.549532	0.447232	0.516519	0.498382	0.438816	0.549532	48	0.472792	48	0.00805	48	0.30391	0	0
31	366.415	627.757	31	0.432683	0.375093	930	48	0	1.05793	1.52896	3.19549	930	1410	6.83518	1.16174	0.438816	0.594221	0.549532	0.447232	0.516519	0.498382	0.438816	0.549532	48	0.472792	48	0.00805	48	0.30391	0	0
31	366.392	627.698	32	0.505324	0.365379	960	48	0	1.03573	1.46963	3.20607	960	1410	6.86693	1.16505	0.438816	0.594221	0.549532	0.447232	0.516519	0.498382	0.438816	0.549532	48	0.472792	48	0.00805	48	0.30391	0	0
31	366.019	627.327	33	0.481566	0.372176	990	48	0	0.662553	1.09884	3.20599	990	1410	6.8977	1.16502	0.438816	0.594221	0.549532	0.447232	0.516519	0.498382	0.438816	0.549532	48	0.472792	48	0.00805	48	0.30391	0	0
31	366.366	627.978	34	0.505121	0.467316	1020	48	0	1.00921	1.75001	3.26852	1020	1410	6.92756	1.18434	0.438816	0.594221	0.549532	0.447232	0.516519	0.498382	0.438816	0.549532	48	0.472792	48	0.00805	48	0.30391	0	0
31	364.602	627.679	35	0.341905	0.479731	1050	48	0	-0.754675	1.45113	3.42363	1050	1410	6.95655	1.2307	0.438816	0.594221	0.549532	0.447232	0.516519	0.498382	0.438816	0.549532	48	0.472792	48	0.00805	48	0.30391	0	0
31	364.779	627.926	36	0.437257	0.399507	1080	48	0	-0.577379	1.69739	3.62397	1080	1410	6.98472	1.28757	0.438816	0.594221	0.549532	0.447232	0.516519	0.498382	0.438816	0.549532	48	0.472792	48	0.00805	48	0.30391	0	0
31	364.913	628.358	37	0.574847	0.377963	1110	48	0	-0.444147	2.12929	3.80719	1110	1410	7.01212	1.33689	0.438816	0.594221	0.549532	0.447232	0.516519	0.498382	0.438816	0.549532	48	0.472792	48	0.00805	48	0.30391	0	0
31	365.185	627.429	38	0.400487	0.452389	1140	48	0	-0.171518	1.20037	3.49548	1140	1410	7.03878	1.25147	0.438816	0.594221	0.549532	0.447232	0.516519	0.498382	0.438816	0.549532	48	0.472792	48	0.00805	48	0.30391	0	0
31	365.189	627.635	39	0.419113	0.405919	1170	48	0	-0.167724	1.40697	3.71082	1170	1410	7.06476	1.31125	0.438816	0.594221	0.549532	0.447232	0.516519	0.498382	0.438816	0.549532	48	0.472792	48	0.00805	48	0.30391	0	0
31	365.859	627.462	40	0.504426	0.425692	1200	48	0	0.502218	1.23375	3.48175	1200	1410	7.09008	1.24753	0.438816	0.594221	0.549532	0.447232	0.516519	0.498382	0.438816	0.549532	48	0.472792	48	0.00805	48	0.30391	0	0
31	364.928	627.432	41	0.503277	0.406244	1230	48	0	-0.428416	1.20403	3.07642	1230	1410	7.11477	1.12377	0.438816	0.594221	0.549532	0.447232	0.516519	0.498382	0.438816	0.549532	48	0.472792	48	0.00805	48	0.30391	0	0
31	366.139	628.271	42	0.439276	0.435831	1260	48	0	0.781852	2.04282	2.60128	1260	1410	7.13887	0.956005	0.438816	0.594221	0.549532	0.447232	0.516519	0.498382	0.438816	0.549532	48	0.472792	48	0.00805	48	0.30391	0	0
31	365.775	628.046	43	0.538909	0.499668	1290	48	0	0.418009	1.81791	2.19156	1290	1410	7.1624	0.784613	0.438816	0.594221	0.549532	0.447232	0.516519	0.498382	0.438816	0.549532	48	0.472792	48	0.00805	48	0.30391	0	0
31	365.15	627.474	44	0.465785	0.423225	1320	48	0	-0.206755	1.24551	2.11215	1320	1410	7.18539	0.747706	0.438816	0.594221	0.549532	0.447232	0.516519	0.498382	0.438816	0.549532	48	0.472792	48	0.00805	48	0.30391	0	0
31	366.203	627.692	45	0.494781	0.42135	1350	48	0	0.846367	1.4639	1.67452	1350	1410	7.20786	0.515526	0.438816	0.594221	0.549532	0.447232	0.516519	0.498382	0.438816	0.549532	48	0.472792	48	0.00805	48	0.30391	0	0
31	365.073	627.268	46	0.571214	0.427516	1380	48	0	-0.283186	1.03994	0.989291	1380	1410	7.22984	-0.0107667	0.438816	0.594221	0.549532	0.447232	0.516519	0.498382	0.438816	0.549532	48	0.472792	48	0.00805	48	0.30391	0	0
31	364.376	628.077	47	0.518786	0.43301	1410	48	0	-0.981157	1.84888	2.09309	1410	1410	7.25134	0.738643	0.438816	0.594221	0.549532	0.447232	0.516519	0.498382	0.438816	0.549532	48	0.472792	48	0.00805	48	0.30391	0	0
32	396.728	634.134	0	0.466228	0.591578	0	48	0	0	0	0	0	1410	#NAME?	#NAME?	0.466228	0.594414	0.591578	0.508881	0.530321	0.55023	0.466228	0.591578	48	0.361999	48	0.0130636	48	0.183475	0	0
32	395.572	634.672	1	0.594414	0.508881	30	48	0	-1.15531	0.538027	1.25642	30	1410	3.4012	0.228266	0.466228	0.594414	0.591578	0.508881	0.530321	0.55023	0.466228	0.591578	48	0.361999	48	0.0130636	48	0.183475	0	0
32	396.9	635.561	2	0.519489	0.513996	60	48	0	0.171928	1.42684	1.56264	60	1410	4.09434	0.446375	0.466228	0.594414	0.591578	0.508881	0.530321	0.55023	0.466228	0.591578	48	0.361999	48	0.0130636	48	0.183475	0	0
32	398.211	634.671	3	0.470428	0.586832	90	48	0	1.48362	0.537136	1.89194	90	1410	4.49981	0.637602	0.466228	0.594414	0.591578	0.508881	0.530321	0.55023	0.466228	0.591578	48	0.361999	48	0.0130636	48	0.183475	0	0
32	400.17	635.087	4	0.575957	0.580418	120	48	0	3.44251	0.952461	2.30056	120	1410	4.78749	0.833151	0.466228	0.594414	0.591578	0.508881	0.530321	0.55023	0.466228	0.591578	48	0.361999	48	0.0130636	48	0.183475	0	0
32	396.943	636.463	5	0.582419	0.499329	150	48	0	0.214994	2.32885	2.58575	150	1410	5.01064	0.950018	0.466228	0.594414	0.591578	0.508881	0.530321	0.55023	0.466228	0.591578	48	0.361999	48	0.0130636	48	0.183475	0	0
32	397.694	636.166	6	0.563602	0.567173	180	48	0	0.965808	2.03161	2.86553	180	1410	5.19296	1.05275	0.466228	0.594414	0.591578	0.508881	0.530321	0.55023	0.466228	0.591578	48	0.361999	48	0.0130636	48	0.183475	0	0
32	394.88	635.251	7	0.578944	0.502159	210	48	0	-1.84746	1.1169	3.29572	210	1410	5.34711	1.19262	0.466228	0.594414	0.591578	0.508881	0.530321	0.55023	0.466228	0.591578	48	0.361999	48	0.0130636	48	0.183475	0	0
32	393.447	635.313	8	0.635901	0.304885	240	48	0	-3.28117	1.1787	3.66134	240	1410	5.48064	1.29783	0.466228	0.594414	0.591578	0.508881	0.530321	0.55023	0.466228	0.591578	48	0.361999	48	0.0130636	48	0.183475	0	0
32	393.175	635.025	9	0.549815	0.343758	270	48	0	-3.55289	0.890537	4.08168	270	1410	5.59842	1.40651	0.466228	0.594414	0.591578	0.508881	0.530321	0.55023	0.466228	0.591578	48	0.361999	48	0.0130636	48	0.183475	0	0
32	394.842	636.742	10	0.310378	0.209992	300	48	0	-1.88601	2.60754	4.46663	300	1410	5.70378	1.49663	0.466228	0.594414	0.591578	0.508881	0.530321	0.55023	0.466228	0.591578	48	0.361999	48	0.0130636	48	0.183475	0	0
32	387.713	640.466	11	0.404584	0.347775	330	48	0	-9.01527	6.33222	4.90429	330	1410	5.79909	1.59011	0.466228	0.594414	0.591578	0.508881	0.530321	0.55023	0.466228	0.591578	48	0.361999	48	0.0130636	48	0.183475	0	0
32	385.707	640.781	12	0.305709	0.485177	360	48	0	-11.021	6.64732	5.11383	360	1410	5.8861	1.63195	0.466228	0.594414	0.591578	0.508881	0.530321	0.55023	0.466228	0.591578	48	0.361999	48	0.0130636	48	0.183475	0	0
32	385.28	640.446	13	0.325398	0.426635	390	48	0	-11.4478	6.31224	5.38714	390	1410	5.96615	1.68401	0.466228	0.594414	0.591578	0.508881	0.530321	0.55023	0.466228	0.591578	48	0.361999	48	0.0130636	48	0.183475	0	0
32	385.558	640.675	14	0.294236	0.278737	420	48	0	-11.1699	6.54072	5.61683	420	1410	6.04025	1.72577	0.466228	0.594414	0.591578	0.508881	0.530321	0.55023	0.466228	0.591578	48	0.361999	48	0.0130636	48	0.183475	0	0
32	385.34	640.521	15	0.270963	0.353436	450	48	0	-11.3878	6.3867	5.88361	450	1410	6.10925	1.77217	0.466228	0.594414	0.591578	0.508881	0.530321	0.55023	0.466228	0.591578	48	0.361999	48	0.0130636	48	0.183475	0	0
32	384.641	640.774	16	0.400019	0.279618	480	48	0	-12.0867	6.6395	6.15791	480	1410	6.17379	1.81774	0.466228	0.594414	0.591578	0.508881	0.530321	0.55023	0.466228	0.591578	48	0.361999	48	0.0130636	48	0.183475	0	0
32	385.892	640.097	17	0.311224	0.376052	510	48	0	-10.836	5.96252	6.3685	510	1410	6.23441	1.85136	0.466228	0.594414	0.591578	0.508881	0.530321	0.55023	0.466228	0.591578	48	0.361999	48	0.0130636	48	0.183475	0	0
32	384.344	640.517	18	0.208435	0.416124	540	48	0	-12.3837	6.38253	6.68493	540	1410	6.29157	1.89986	0.466228	0.594414	0.591578	0.508881	0.530321	0.55023	0.466228	0.591578	48	0.361999	48	0.0130636	48	0.183475	0	0
32	383.643	641.115	19	0.299268	0.306792	570	48	0	-13.085	6.98088	6.93182	570	1410	6.34564	1.93612	0.466228	0.594414	0.591578	0.508881	0.530321	0.55023	0.466228	0.591578	48	0.361999	48	0.0130636	48	0.183475	0	0
32	384.837	640.429	20	0.353468	0.293494	600	48	0	-11.8903	6.29466	7.20011	600	1410	6.39693	1.9741	0.466228	0.594414	0.591578	0.508881	0.530321	0.55023	0.466228	0.591578	48	0.361999	48	0.0130636	48	0.183475	0	0
32	383.523	640.124	21	0.379323	0.31773	630	48	0	-13.2043	5.98993	7.49725	630	1410	6.44572	2.01454	0.466228	0.594414	0.591578	0.508881	0.530321	0.55023	0.466228	0.591578	48	0.361999	48	0.0130636	48	0.183475	0	0
32	383.023	641.355	22	0.396299	0.378224	660	48	0	-13.7049	7.22105	7.76082	660	1410	6.49224	2.04909	0.466228	0.594414	0.591578	0.508881	0.530321	0.55023	0.466228	0.591578	48	0.361999	48	0.0130636	48	0.183475	0	0
32	382.657	640.057	23	0.317186	0.359588	690	48	0	-14.0704	5.9234	8.04418	690	1410	6.53669	2.08495	0.466228	0.594414	0.591578	0.508881	0.530321	0.55023	0.466228	0.591578	48	0.361999	48	0.0130636	48	0.183475	0	0
32	383.424	641.218	24	0.31168	0.282279	720	48	0	-13.3042	7.08422	8.30161	720	1410	6.57925	2.11645	0.466228	0.594414	0.591578	0.508881	0.530321	0.55023	0.466228	0.591578	48	0.361999	48	0.0130636	48	0.183475	0	0
32	381.816	640.395	25	0.203955	0.289546	750	48	0	-14.912	6.26086	8.63266	750	1410	6.62007	2.15555	0.466228	0.594414	0.591578	0.508881	0.530321	0.55023	0.466228	0.591578	48	0.361999	48	0.0130636	48	0.183475	0	0
32	382.733	639.639	26	0.19868	0.279159	780	48	0	-13.9945	5.50539	8.93771	780	1410	6.65929	2.19028	0.466228	0.594414	0.591578	0.508881	0.530321	0.55023	0.466228	0.591578	48	0.361999	48	0.0130636	48	0.183475	0	0
32	382.197	640.174	27	0.337905	0.533418	810	48	0	-14.531	6.03985	9.31811	810	1410	6.69703	2.23196	0.466228	0.594414	0.591578	0.508881	0.530321	0.55023	0.466228	0.591578	48	0.361999	48	0.0130636	48	0.183475	0	0
32	382.749	640.456	28	0.183475	0.341688	840	48	0	-13.9784	6.32156	9.60165	840	1410	6.7334	2.26194	0.466228	0.594414	0.591578	0.508881	0.530321	0.55023	0.466228	0.591578	48	0.361999	48	0.0130636	48	0.183475	0	0
32	382.016	639.605	29	0.318398	0.398368	870	48	0	-14.712	5.47131	10.0012	870	1410	6.76849	2.30271	0.466228	0.594414	0.591578	0.508881	0.530321	0.55023	0.466228	0.591578	48	0.361999	48	0.0130636	48	0.183475	0	0
32	382.788	639.619	30	0.260458	0.342201	900	48	0	-13.9398	5.48449	10.4002	900	1410	6.80239	2.34182	0.466228	0.594414	0.591578	0.508881	0.530321	0.55023	0.466228	0.591578	48	0.361999	48	0.0130636	48	0.183475	0	0
32	383.168	639.199	31	0.304557	0.428486	930	48	0	-13.56	5.065	10.8057	930	1410	6.83518	2.38008	0.466228	0.594414	0.591578	0.508881	0.530321	0.55023	0.466228	0.591578	48	0.361999	48	0.0130636	48	0.183475	0	0
32	383.066	639.246	32	0.280087	0.248433	960	48	0	-13.6619	5.11227	11.377	960	1410	6.86693	2.43159	0.466228	0.594414	0.591578	0.508881	0.530321	0.55023	0.466228	0.591578	48	0.361999	48	0.0130636	48	0.183475	0	0
32	383.058	639.073	33	0.292763	0.248801	990	48	0	-13.6698	4.93894	11.982	990	1410	6.8977	2.4834	0.466228	0.594414	0.591578	0.508881	0.530321	0.55023	0.466228	0.591578	48	0.361999	48	0.0130636	48	0.183475	0	0
32	382.766	639.683	34	0.381515	0.406208	1020	48	0	-13.9613	5.54879	12.6347	1020	1410	6.92756	2.53644	0.466228	0.594414	0.591578	0.508881	0.530321	0.55023	0.466228	0.591578	48	0.361999	48	0.0130636	48	0.183475	0	0
32	381.661	639.653	35	0.317437	0.155773	1050	48	0	-15.0671	5.51844	13.3687	1050	1410	6.95655	2.59292	0.466228	0.594414	0.591578	0.508881	0.530321	0.55023	0.466228	0.591578	48	0.361999	48	0.0130636	48	0.183475	0	0
32	381.698	639.7	36	0.25093	0.322314	1080	48	0	-15.0296	5.56598	14.0952	1080	1410	6.98472	2.64583	0.466228	0.594414	0.591578	0.508881	0.530321	0.55023	0.466228	0.591578	48	0.361999	48	0.0130636	48	0.183475	0	0
32	381.613	639.996	37	0.257599	0.316221	1110	48	0	-15.1146	5.86176	14.7949	1110	1410	7.01212	2.69428	0.466228	0.594414	0.591578	0.508881	0.530321	0.55023	0.466228	0.591578	48	0.361999	48	0.0130636	48	0.183475	0	0
32	382.118	639.332	38	0.30152	0.369217	1140	48	0	-14.6096	5.19801	14.9035	1140	1410	7.03878	2.7016	0.466228	0.594414	0.591578	0.508881	0.530321	0.55023	0.466228	0.591578	48	0.361999	48	0.0130636	48	0.183475	0	0
32	382.016	639.085	39	0.255444	0.141445	1170	48	0	-14.7118	4.95087	15.2489	1170	1410	7.06476	2.72451	0.466228	0.594414	0.591578	0.508881	0.530321	0.55023	0.466228	0.591578	48	0.361999	48	0.0130636	48	0.183475	0	0
32	382.431	639.143	40	0.363385	0.334947	1200	48	0	-14.2967	5.0093	15.6551	1200	1410	7.09008	2.7508	0.466228	0.594414	0.591578	0.508881	0.530321	0.55023	0.466228	0.591578	48	0.361999	48	0.0130636	48	0.183475	0	0
32	381.567	639.067	41	0.338229	0.297729	1230	48	0	-15.1606	4.93246	16.0396	1230	1410	7.11477	2.77506	0.466228	0.594414	0.591578	0.508881	0.530321	0.55023	0.466228	0.591578	48	0.361999	48	0.0130636	48	0.183475	0	0
32	382.529	639.901	42	0.373948	0.287922	1260	48	0	-14.1985	5.76736	15.9918	1260	1410	7.13887	2.77208	0.466228	0.594414	0.591578	0.508881	0.530321	0.55023	0.466228	0.591578	48	0.361999	48	0.0130636	48	0.183475	0	0
32	382.607	639.367	43	0.323031	0.440731	1290	48	0	-14.1207	5.23262	16.1897	1290	1410	7.1624	2.78438	0.466228	0.594414	0.591578	0.508881	0.530321	0.55023	0.466228	0.591578	48	0.361999	48	0.0130636	48	0.183475	0	0
32	381.829	639.033	44	0.377621	0.315139	1320	48	0	-14.899	4.89847	15.7182	1320	1410	7.18539	2.75482	0.466228	0.594414	0.591578	0.508881	0.530321	0.55023	0.466228	0.591578	48	0.361999	48	0.0130636	48	0.183475	0	0
32	383.082	639.194	45	0.403338	0.430982	1350	48	0	-13.6456	5.05945	15.2954	1350	1410	7.20786	2.72755	0.466228	0.594414	0.591578	0.508881	0.530321	0.55023	0.466228	0.591578	48	0.361999	48	0.0130636	48	0.183475	0	0
32	381.453	638.629	46	0.313989	0.296746	1380	48	0	-15.2747	4.49503	15.7718	1380	1410	7.22984	2.75822	0.466228	0.594414	0.591578	0.508881	0.530321	0.55023	0.466228	0.591578	48	0.361999	48	0.0130636	48	0.183475	0	0
32	380.663	639.333	47	0.312306	0.220218	1410	48	0	-16.065	5.1992	16.8853	1410	1410	7.25134	2.82645	0.466228	0.594414	0.591578	0.508881	0.530321	0.55023	0.466228	0.591578	48	0.361999	48	0.0130636	48	0.183475	0	0
33	619.858	667.337	0	0.307783	0.680838	0	48	0	0	0	0	0	1410	#NAME?	#NAME?	0.307783	0.339315	0.680838	0.643488	0.323549	0.662163	0.307783	0.680838	48	0.234058	48	0.00785665	48	0.119649	0	0
33	619.638	669.445	1	0.339315	0.643488	30	48	0	-0.220111	2.10713	1.10867	30	1410	3.4012	0.103161	0.307783	0.339315	0.680838	0.643488	0.323549	0.662163	0.307783	0.680838	48	0.234058	48	0.00785665	48	0.119649	0	0
33	619.084	670.003	2	0.424581	0.492901	60	48	0	-0.77432	2.66512	1.2077	60	1410	4.09434	0.18872	0.307783	0.339315	0.680838	0.643488	0.323549	0.662163	0.307783	0.680838	48	0.234058	48	0.00785665	48	0.119649	0	0
33	618.973	667.458	3	0.530713	0.418138	90	48	0	-0.88528	0.120118	1.25952	90	1410	4.49981	0.230734	0.307783	0.339315	0.680838	0.643488	0.323549	0.662163	0.307783	0.680838	48	0.234058	48	0.00785665	48	0.119649	0	0
33	620.654	667.809	4	0.441996	0.315387	120	48	0	0.796011	0.47123	1.47418	120	1410	4.78749	0.388102	0.307783	0.339315	0.680838	0.643488	0.323549	0.662163	0.307783	0.680838	48	0.234058	48	0.00785665	48	0.119649	0	0
33	618.791	667.699	5	0.346907	0.337833	150	48	0	-1.06783	0.361386	1.46576	150	1410	5.01064	0.382374	0.307783	0.339315	0.680838	0.643488	0.323549	0.662163	0.307783	0.680838	48	0.234058	48	0.00785665	48	0.119649	0	0
33	619.718	666.884	6	0.419546	0.413456	180	48	0	-0.140434	-0.453865	1.55731	180	1410	5.19296	0.442957	0.307783	0.339315	0.680838	0.643488	0.323549	0.662163	0.307783	0.680838	48	0.234058	48	0.00785665	48	0.119649	0	0
33	618.515	666.343	7	0.134048	0.70787	210	48	0	-1.34376	-0.994246	1.7003	210	1410	5.34711	0.530806	0.307783	0.339315	0.680838	0.643488	0.323549	0.662163	0.307783	0.680838	48	0.234058	48	0.00785665	48	0.119649	0	0
33	618.289	665.56	8	0.137857	0.567213	240	48	0	-1.56953	-1.77753	1.57755	240	1410	5.48064	0.455871	0.307783	0.339315	0.680838	0.643488	0.323549	0.662163	0.307783	0.680838	48	0.234058	48	0.00785665	48	0.119649	0	0
33	618.633	665.672	9	0.153154	0.546376	270	48	0	-1.22563	-1.66591	1.52504	270	1410	5.59842	0.422019	0.307783	0.339315	0.680838	0.643488	0.323549	0.662163	0.307783	0.680838	48	0.234058	48	0.00785665	48	0.119649	0	0
33	617.721	665.74	10	0.22518	0.600014	300	48	0	-2.1371	-1.59768	1.46746	300	1410	5.70378	0.383535	0.307783	0.339315	0.680838	0.643488	0.323549	0.662163	0.307783	0.680838	48	0.234058	48	0.00785665	48	0.119649	0	0
33	617.065	666.693	11	0.165046	0.647856	330	48	0	-2.79306	-0.644085	1.36973	330	1410	5.79909	0.314613	0.307783	0.339315	0.680838	0.643488	0.323549	0.662163	0.307783	0.680838	48	0.234058	48	0.00785665	48	0.119649	0	0
33	617.099	665.963	12	0.313709	0.487792	360	48	0	-2.75936	-1.3741	1.3997	360	1410	5.8861	0.336255	0.307783	0.339315	0.680838	0.643488	0.323549	0.662163	0.307783	0.680838	48	0.234058	48	0.00785665	48	0.119649	0	0
33	616.709	666.107	13	0.17285	0.652666	390	48	0	-3.1489	-1.23038	1.37769	390	1410	5.96615	0.320407	0.307783	0.339315	0.680838	0.643488	0.323549	0.662163	0.307783	0.680838	48	0.234058	48	0.00785665	48	0.119649	0	0
33	617.696	666.454	14	0.205914	0.536103	420	48	0	-2.16278	-0.883758	1.46615	420	1410	6.04025	0.382642	0.307783	0.339315	0.680838	0.643488	0.323549	0.662163	0.307783	0.680838	48	0.234058	48	0.00785665	48	0.119649	0	0
33	617.94	665.966	15	0.192217	0.406541	450	48	0	-1.91788	-1.37099	1.6425	450	1410	6.10925	0.496221	0.307783	0.339315	0.680838	0.643488	0.323549	0.662163	0.307783	0.680838	48	0.234058	48	0.00785665	48	0.119649	0	0
33	617.369	666.08	16	0.318163	0.500902	480	48	0	-2.4893	-1.25767	1.78173	480	1410	6.17379	0.577584	0.307783	0.339315	0.680838	0.643488	0.323549	0.662163	0.307783	0.680838	48	0.234058	48	0.00785665	48	0.119649	0	0
33	619.334	665.719	17	0.180729	0.471427	510	48	0	-0.524422	-1.61875	1.81988	510	1410	6.23441	0.598769	0.307783	0.339315	0.680838	0.643488	0.323549	0.662163	0.307783	0.680838	48	0.234058	48	0.00785665	48	0.119649	0	0
33	617.953	666.041	18	0.16856	0.58067	540	48	0	-1.90547	-1.29671	1.86456	540	1410	6.29157	0.623023	0.307783	0.339315	0.680838	0.643488	0.323549	0.662163	0.307783	0.680838	48	0.234058	48	0.00785665	48	0.119649	0	0
33	617.402	666.426	19	0.156408	0.561563	570	48	0	-2.45643	-0.911079	1.90552	570	1410	6.34564	0.644755	0.307783	0.339315	0.680838	0.643488	0.323549	0.662163	0.307783	0.680838	48	0.234058	48	0.00785665	48	0.119649	0	0
33	618.762	665.885	20	0.205687	0.398009	600	48	0	-1.09639	-1.45207	1.89408	600	1410	6.39693	0.638733	0.307783	0.339315	0.680838	0.643488	0.323549	0.662163	0.307783	0.680838	48	0.234058	48	0.00785665	48	0.119649	0	0
33	617.241	664.974	21	0.159054	0.370579	630	48	0	-2.61758	-2.36299	2.01863	630	1410	6.44572	0.70242	0.307783	0.339315	0.680838	0.643488	0.323549	0.662163	0.307783	0.680838	48	0.234058	48	0.00785665	48	0.119649	0	0
33	616.779	666.414	22	0.119649	0.555176	660	48	0	-3.07893	-0.923822	1.8221	660	1410	6.49224	0.599987	0.307783	0.339315	0.680838	0.643488	0.323549	0.662163	0.307783	0.680838	48	0.234058	48	0.00785665	48	0.119649	0	0
33	616.793	665.786	23	0.217036	0.612398	690	48	0	-3.06583	-1.5511	1.69013	690	1410	6.53669	0.524805	0.307783	0.339315	0.680838	0.643488	0.323549	0.662163	0.307783	0.680838	48	0.234058	48	0.00785665	48	0.119649	0	0
33	617.618	666.797	24	0.217944	0.474319	720	48	0	-2.24012	-0.540577	1.73841	720	1410	6.57925	0.552972	0.307783	0.339315	0.680838	0.643488	0.323549	0.662163	0.307783	0.680838	48	0.234058	48	0.00785665	48	0.119649	0	0
33	616.115	666.014	25	0.250998	0.627242	750	48	0	-3.74316	-1.32308	1.65246	750	1410	6.62007	0.502267	0.307783	0.339315	0.680838	0.643488	0.323549	0.662163	0.307783	0.680838	48	0.234058	48	0.00785665	48	0.119649	0	0
33	617.352	665.396	26	0.218891	0.429085	780	48	0	-2.5062	-1.94158	1.91782	780	1410	6.65929	0.651189	0.307783	0.339315	0.680838	0.643488	0.323549	0.662163	0.307783	0.680838	48	0.234058	48	0.00785665	48	0.119649	0	0
33	616.782	665.354	27	0.174997	0.41283	810	48	0	-3.07656	-1.98339	2.07408	810	1410	6.69703	0.729516	0.307783	0.339315	0.680838	0.643488	0.323549	0.662163	0.307783	0.680838	48	0.234058	48	0.00785665	48	0.119649	0	0
33	617.002	665.784	28	0.223001	0.321167	840	48	0	-2.85622	-1.55331	1.99138	840	1410	6.7334	0.68883	0.307783	0.339315	0.680838	0.643488	0.323549	0.662163	0.307783	0.680838	48	0.234058	48	0.00785665	48	0.119649	0	0
33	619.036	666.411	29	0.198071	0.572656	870	48	0	-0.822132	-0.926479	2.22563	870	1410	6.76849	0.800039	0.307783	0.339315	0.680838	0.643488	0.323549	0.662163	0.307783	0.680838	48	0.234058	48	0.00785665	48	0.119649	0	0
33	618.148	665.363	30	0.145812	0.480086	900	48	0	-1.71031	-1.97487	2.3586	900	1410	6.80239	0.858068	0.307783	0.339315	0.680838	0.643488	0.323549	0.662163	0.307783	0.680838	48	0.234058	48	0.00785665	48	0.119649	0	0
33	618.041	664.827	31	0.215926	0.55403	930	48	0	-1.81747	-2.51094	2.3106	930	1410	6.83518	0.837508	0.307783	0.339315	0.680838	0.643488	0.323549	0.662163	0.307783	0.680838	48	0.234058	48	0.00785665	48	0.119649	0	0
33	618.252	665.158	32	0.187473	0.431654	960	48	0	-1.60667	-2.17933	2.44499	960	1410	6.86693	0.894043	0.307783	0.339315	0.680838	0.643488	0.323549	0.662163	0.307783	0.680838	48	0.234058	48	0.00785665	48	0.119649	0	0
33	617.827	664.986	33	0.245999	0.456549	990	48	0	-2.03086	-2.35102	2.409	990	1410	6.8977	0.879212	0.307783	0.339315	0.680838	0.643488	0.323549	0.662163	0.307783	0.680838	48	0.234058	48	0.00785665	48	0.119649	0	0
33	618.284	665.184	34	0.268769	0.444914	1020	48	0	-1.5745	-2.15363	2.37996	1020	1410	6.92756	0.867084	0.307783	0.339315	0.680838	0.643488	0.323549	0.662163	0.307783	0.680838	48	0.234058	48	0.00785665	48	0.119649	0	0
33	616.036	665.131	35	0.167203	0.416501	1050	48	0	-3.82261	-2.20659	2.48013	1050	1410	6.95655	0.908312	0.307783	0.339315	0.680838	0.643488	0.323549	0.662163	0.307783	0.680838	48	0.234058	48	0.00785665	48	0.119649	0	0
33	616.605	665.739	36	0.277125	0.630309	1080	48	0	-3.2529	-1.59802	2.36781	1080	1410	6.98472	0.861966	0.307783	0.339315	0.680838	0.643488	0.323549	0.662163	0.307783	0.680838	48	0.234058	48	0.00785665	48	0.119649	0	0
33	616.638	666.343	37	0.199456	0.386041	1110	48	0	-3.22065	-0.994546	2.68753	1110	1410	7.01212	0.988624	0.307783	0.339315	0.680838	0.643488	0.323549	0.662163	0.307783	0.680838	48	0.234058	48	0.00785665	48	0.119649	0	0
33	616.823	665.167	38	0.144933	0.576931	1140	48	0	-3.03501	-2.1705	2.91021	1140	1410	7.03878	1.06823	0.307783	0.339315	0.680838	0.643488	0.323549	0.662163	0.307783	0.680838	48	0.234058	48	0.00785665	48	0.119649	0	0
33	617.134	664.988	39	0.190548	0.459113	1170	48	0	-2.72388	-2.3495	3.01348	1170	1410	7.06476	1.10309	0.307783	0.339315	0.680838	0.643488	0.323549	0.662163	0.307783	0.680838	48	0.234058	48	0.00785665	48	0.119649	0	0
33	618.037	664.884	40	0.227449	0.559058	1200	48	0	-1.82166	-2.4533	3.20599	1200	1410	7.09008	1.16502	0.307783	0.339315	0.680838	0.643488	0.323549	0.662163	0.307783	0.680838	48	0.234058	48	0.00785665	48	0.119649	0	0
33	617.28	665.234	41	0.220843	0.606953	1230	48	0	-2.57803	-2.10305	3.39945	1230	1410	7.11477	1.22361	0.307783	0.339315	0.680838	0.643488	0.323549	0.662163	0.307783	0.680838	48	0.234058	48	0.00785665	48	0.119649	0	0
33	618.588	666.126	42	0.195228	0.557643	1260	48	0	-1.27073	-1.21169	3.43731	1260	1410	7.13887	1.23469	0.307783	0.339315	0.680838	0.643488	0.323549	0.662163	0.307783	0.680838	48	0.234058	48	0.00785665	48	0.119649	0	0
33	617.964	665.79	43	0.227154	0.50641	1290	48	0	-1.89419	-1.54776	3.95147	1290	1410	7.1624	1.37409	0.307783	0.339315	0.680838	0.643488	0.323549	0.662163	0.307783	0.680838	48	0.234058	48	0.00785665	48	0.119649	0	0
33	617.702	664.987	44	0.177281	0.437975	1320	48	0	-2.15623	-2.35013	3.95072	1320	1410	7.18539	1.3739	0.307783	0.339315	0.680838	0.643488	0.323549	0.662163	0.307783	0.680838	48	0.234058	48	0.00785665	48	0.119649	0	0
33	618.565	665.015	45	0.223056	0.436739	1350	48	0	-1.29341	-2.32204	4.09568	1350	1410	7.20786	1.40993	0.307783	0.339315	0.680838	0.643488	0.323549	0.662163	0.307783	0.680838	48	0.234058	48	0.00785665	48	0.119649	0	0
33	617.161	665.078	46	0.355868	0.460183	1380	48	0	-2.69749	-2.25973	4.01917	1380	1410	7.22984	1.39107	0.307783	0.339315	0.680838	0.643488	0.323549	0.662163	0.307783	0.680838	48	0.234058	48	0.00785665	48	0.119649	0	0
33	616.52	666.173	47	0.244651	0.495323	1410	48	0	-3.33859	-1.16397	3.53568	1410	1410	7.25134	1.26291	0.307783	0.339315	0.680838	0.643488	0.323549	0.662163	0.307783	0.680838	48	0.234058	48	0.00785665	48	0.119649	0	0
34	396.174	686.643	0	0.729837	0.352598	0	48	0	0	0	0	0	1410	#NAME?	#NAME?	0.729837	0.411482	0.352598	0.385283	0.57066	0.36894	0.411482	0.385283	48	0.539717	48	0.00572587	48	0.410592	1	0.8
34	396.267	687.917	1	0.411482	0.385283	30	48	0	0.0938156	1.27406	0.966598	30	1410	3.4012	-0.033973	0.729837	0.411482	0.352598	0.385283	0.57066	0.36894	0.411482	0.385283	48	0.539717	48	0.00572587	48	0.410592	1	0.8
34	395.582	688.803	2	0.521898	0.165222	60	48	0	-0.59118	2.15975	1.01035	60	1410	4.09434	0.0102955	0.729837	0.411482	0.352598	0.385283	0.57066	0.36894	0.411482	0.385283	48	0.539717	48	0.00572587	48	0.410592	1	0.8
34	395.842	688.063	3	0.440427	0.324827	90	48	0	-0.331355	1.41979	1.00195	90	1410	4.49981	0.00195	0.729837	0.411482	0.352598	0.385283	0.57066	0.36894	0.411482	0.385283	48	0.539717	48	0.00572587	48	0.410592	1	0.8
34	397.581	688.308	4	0.410592	0.186059	120	48	0	1.40691	1.66449	1.23791	120	1410	4.78749	0.213427	0.729837	0.411482	0.352598	0.385283	0.57066	0.36894	0.411482	0.385283	48	0.539717	48	0.00572587	48	0.410592	1	0.8
34	395.35	688.599	5	0.437183	0.279531	150	48	0	-0.823597	1.95576	1.13477	150	1410	5.01064	0.126426	0.729837	0.411482	0.352598	0.385283	0.57066	0.36894	0.411482	0.385283	48	0.539717	48	0.00572587	48	0.410592	1	0.8
34	396.536	688.648	6	0.458476	0.300198	180	48	0	0.362621	2.00498	1.20924	180	1410	5.19296	0.189989	0.729837	0.411482	0.352598	0.385283	0.57066	0.36894	0.411482	0.385283	48	0.539717	48	0.00572587	48	0.410592	1	0.8
34	396.161	688.869	7	0.591355	0.225395	210	48	0	-0.0126512	2.22605	1.31056	210	1410	5.34711	0.270456	0.729837	0.411482	0.352598	0.385283	0.57066	0.36894	0.411482	0.385283	48	0.539717	48	0.00572587	48	0.410592	1	0.8
34	396.205	688.377	8	0.532397	0.346581	240	48	0	0.0313685	1.73398	1.18212	240	1410	5.48064	0.16731	0.729837	0.411482	0.352598	0.385283	0.57066	0.36894	0.411482	0.385283	48	0.539717	48	0.00572587	48	0.410592	1	0.8
34	396.411	688.074	9	0.456966	0.34544	270	48	0	0.237717	1.43119	1.12023	270	1410	5.59842	0.113532	0.729837	0.411482	0.352598	0.385283	0.57066	0.36894	0.411482	0.385283	48	0.539717	48	0.00572587	48	0.410592	1	0.8
34	395.174	687.731	10	0.468068	0.334238	300	48	0	-0.99983	1.08753	1.12043	300	1410	5.70378	0.113711	0.729837	0.411482	0.352598	0.385283	0.57066	0.36894	0.411482	0.385283	48	0.539717	48	0.00572587	48	0.410592	1	0.8
34	395.098	689.342	11	0.573188	0.367336	330	48	0	-1.07596	2.69839	0.954448	330	1410	5.79909	-0.0466216	0.729837	0.411482	0.352598	0.385283	0.57066	0.36894	0.411482	0.385283	48	0.539717	48	0.00572587	48	0.410592	1	0.8
34	394.955	688.234	12	0.449921	0.316089	360	48	0	-1.21826	1.59034	1.07538	360	1410	5.8861	0.0726751	0.729837	0.411482	0.352598	0.385283	0.57066	0.36894	0.411482	0.385283	48	0.539717	48	0.00572587	48	0.410592	1	0.8
34	394.6	688.236	13	0.559067	0.38404	390	48	0	-1.57319	1.59233	1.01318	390	1410	5.96615	0.0130896	0.729837	0.411482	0.352598	0.385283	0.57066	0.36894	0.411482	0.385283	48	0.539717	48	0.00572587	48	0.410592	1	0.8
34	395.388	688.616	14	0.454097	0.353985	420	48	0	-0.785747	1.97269	1.04386	420	1410	6.04025	0.0429269	0.729837	0.411482	0.352598	0.385283	0.57066	0.36894	0.411482	0.385283	48	0.539717	48	0.00572587	48	0.410592	1	0.8
34	395.878	688.206	15	0.57067	0.245196	450	48	0	-0.295557	1.56264	1.31756	450	1410	6.10925	0.275779	0.729837	0.411482	0.352598	0.385283	0.57066	0.36894	0.411482	0.385283	48	0.539717	48	0.00572587	48	0.410592	1	0.8
34	395.183	688.199	16	0.606287	0.344509	480	48	0	-0.990568	1.55582	1.29886	480	1410	6.17379	0.261487	0.729837	0.411482	0.352598	0.385283	0.57066	0.36894	0.411482	0.385283	48	0.539717	48	0.00572587	48	0.410592	1	0.8
34	396.916	688.265	17	0.546171	0.352283	510	48	0	0.741936	1.62148	1.38528	510	1410	6.23441	0.325905	0.729837	0.411482	0.352598	0.385283	0.57066	0.36894	0.411482	0.385283	48	0.539717	48	0.00572587	48	0.410592	1	0.8
34	396.04	688.686	18	0.552959	0.247075	540	48	0	-0.134035	2.04313	1.50249	540	1410	6.29157	0.407125	0.729837	0.411482	0.352598	0.385283	0.57066	0.36894	0.411482	0.385283	48	0.539717	48	0.00572587	48	0.410592	1	0.8
34	395.188	688.981	19	0.580388	0.320831	570	48	0	-0.985993	2.3378	1.48937	570	1410	6.34564	0.398356	0.729837	0.411482	0.352598	0.385283	0.57066	0.36894	0.411482	0.385283	48	0.539717	48	0.00572587	48	0.410592	1	0.8
34	396.408	688.002	20	0.606881	0.300382	600	48	0	0.234589	1.35826	1.42592	600	1410	6.39693	0.35482	0.729837	0.411482	0.352598	0.385283	0.57066	0.36894	0.411482	0.385283	48	0.539717	48	0.00572587	48	0.410592	1	0.8
34	395.269	687.929	21	0.542461	0.233552	630	48	0	-0.904856	1.2853	1.47078	630	1410	6.44572	0.385791	0.729837	0.411482	0.352598	0.385283	0.57066	0.36894	0.411482	0.385283	48	0.539717	48	0.00572587	48	0.410592	1	0.8
34	394.163	688.872	22	0.4829	0.301615	660	48	0	-2.01042	2.2288	1.35719	660	1410	6.49224	0.305414	0.729837	0.411482	0.352598	0.385283	0.57066	0.36894	0.411482	0.385283	48	0.539717	48	0.00572587	48	0.410592	1	0.8
34	394.366	688.375	23	0.589173	0.30553	690	48	0	-1.80729	1.73174	1.3756	690	1410	6.53669	0.318887	0.729837	0.411482	0.352598	0.385283	0.57066	0.36894	0.411482	0.385283	48	0.539717	48	0.00572587	48	0.410592	1	0.8
34	395.18	689.03	24	0.480794	0.306859	720	48	0	-0.993182	2.38688	1.39297	720	1410	6.57925	0.331436	0.729837	0.411482	0.352598	0.385283	0.57066	0.36894	0.411482	0.385283	48	0.539717	48	0.00572587	48	0.410592	1	0.8
34	393.751	687.949	25	0.536213	0.280451	750	48	0	-2.42267	1.30533	1.28938	750	1410	6.62007	0.254161	0.729837	0.411482	0.352598	0.385283	0.57066	0.36894	0.411482	0.385283	48	0.539717	48	0.00572587	48	0.410592	1	0.8
34	394.803	687.81	26	0.451777	0.377895	780	48	0	-1.37103	1.16667	1.44372	780	1410	6.65929	0.367223	0.729837	0.411482	0.352598	0.385283	0.57066	0.36894	0.411482	0.385283	48	0.539717	48	0.00572587	48	0.410592	1	0.8
34	394.335	688.088	27	0.612679	0.302604	810	48	0	-1.83892	1.44461	1.48249	810	1410	6.69703	0.393721	0.729837	0.411482	0.352598	0.385283	0.57066	0.36894	0.411482	0.385283	48	0.539717	48	0.00572587	48	0.410592	1	0.8
34	395.253	688.609	28	0.439917	0.286064	840	48	0	-0.92081	1.96622	1.43786	840	1410	6.7334	0.363154	0.729837	0.411482	0.352598	0.385283	0.57066	0.36894	0.411482	0.385283	48	0.539717	48	0.00572587	48	0.410592	1	0.8
34	396.048	688.613	29	0.60638	0.33822	870	48	0	-0.125843	1.96954	1.58956	870	1410	6.76849	0.463459	0.729837	0.411482	0.352598	0.385283	0.57066	0.36894	0.411482	0.385283	48	0.539717	48	0.00572587	48	0.410592	1	0.8
34	395.49	687.448	30	0.612975	0.407416	900	48	0	-0.683815	0.805245	1.49968	900	1410	6.80239	0.405252	0.729837	0.411482	0.352598	0.385283	0.57066	0.36894	0.411482	0.385283	48	0.539717	48	0.00572587	48	0.410592	1	0.8
34	395.902	687.364	31	0.520071	0.255879	930	48	0	-0.271782	0.720846	1.43539	930	1410	6.83518	0.361438	0.729837	0.411482	0.352598	0.385283	0.57066	0.36894	0.411482	0.385283	48	0.539717	48	0.00572587	48	0.410592	1	0.8
34	395.39	687.53	32	0.558343	0.303433	960	48	0	-0.783984	0.886443	1.65373	960	1410	6.86693	0.503034	0.729837	0.411482	0.352598	0.385283	0.57066	0.36894	0.411482	0.385283	48	0.539717	48	0.00572587	48	0.410592	1	0.8
34	395.123	687.108	33	0.510564	0.314927	990	48	0	-1.05036	0.464904	1.56106	990	1410	6.8977	0.445366	0.729837	0.411482	0.352598	0.385283	0.57066	0.36894	0.411482	0.385283	48	0.539717	48	0.00572587	48	0.410592	1	0.8
34	395.321	687.77	34	0.476649	0.291683	1020	48	0	-0.852873	1.12653	1.56884	1020	1410	6.92756	0.450337	0.729837	0.411482	0.352598	0.385283	0.57066	0.36894	0.411482	0.385283	48	0.539717	48	0.00572587	48	0.410592	1	0.8
34	394.018	687.505	35	0.535594	0.31167	1050	48	0	-2.15542	0.861888	1.69964	1050	1410	6.95655	0.530416	0.729837	0.411482	0.352598	0.385283	0.57066	0.36894	0.411482	0.385283	48	0.539717	48	0.00572587	48	0.410592	1	0.8
34	394.084	687.946	36	0.493047	0.303952	1080	48	0	-2.08976	1.3024	1.61396	1080	1410	6.98472	0.478692	0.729837	0.411482	0.352598	0.385283	0.57066	0.36894	0.411482	0.385283	48	0.539717	48	0.00572587	48	0.410592	1	0.8
34	394.372	688.086	37	0.481754	0.28696	1110	48	0	-1.80172	1.44236	1.69113	1110	1410	7.01212	0.525394	0.729837	0.411482	0.352598	0.385283	0.57066	0.36894	0.411482	0.385283	48	0.539717	48	0.00572587	48	0.410592	1	0.8
34	394.369	687.384	38	0.594098	0.307827	1140	48	0	-1.80463	0.740599	1.7664	1140	1410	7.03878	0.568943	0.729837	0.411482	0.352598	0.385283	0.57066	0.36894	0.411482	0.385283	48	0.539717	48	0.00572587	48	0.410592	1	0.8
34	394.568	687.449	39	0.60434	0.275561	1170	48	0	-1.60575	0.806201	1.65532	1170	1410	7.06476	0.503995	0.729837	0.411482	0.352598	0.385283	0.57066	0.36894	0.411482	0.385283	48	0.539717	48	0.00572587	48	0.410592	1	0.8
34	395.208	687.495	40	0.550051	0.30706	1200	48	0	-0.965961	0.851533	1.69348	1200	1410	7.09008	0.526784	0.729837	0.411482	0.352598	0.385283	0.57066	0.36894	0.411482	0.385283	48	0.539717	48	0.00572587	48	0.410592	1	0.8
34	394.45	687.468	41	0.549798	0.317908	1230	48	0	-1.72322	0.824843	1.65269	1230	1410	7.11477	0.502403	0.729837	0.411482	0.352598	0.385283	0.57066	0.36894	0.411482	0.385283	48	0.539717	48	0.00572587	48	0.410592	1	0.8
34	395.65	688.272	42	0.551387	0.281945	1260	48	0	-0.523375	1.62899	1.62587	1260	1410	7.13887	0.486044	0.729837	0.411482	0.352598	0.385283	0.57066	0.36894	0.411482	0.385283	48	0.539717	48	0.00572587	48	0.410592	1	0.8
34	395.271	687.852	43	0.651295	0.321437	1290	48	0	-0.903071	1.20835	1.98598	1290	1410	7.1624	0.686114	0.729837	0.411482	0.352598	0.385283	0.57066	0.36894	0.411482	0.385283	48	0.539717	48	0.00572587	48	0.410592	1	0.8
34	394.529	687.45	44	0.697987	0.221589	1320	48	0	-1.64421	0.807252	1.63165	1320	1410	7.18539	0.489591	0.729837	0.411482	0.352598	0.385283	0.57066	0.36894	0.411482	0.385283	48	0.539717	48	0.00572587	48	0.410592	1	0.8
34	395.728	687.547	45	0.536324	0.311169	1350	48	0	-0.445454	0.903425	1.58332	1350	1410	7.20786	0.459524	0.729837	0.411482	0.352598	0.385283	0.57066	0.36894	0.411482	0.385283	48	0.539717	48	0.00572587	48	0.410592	1	0.8
34	394.564	686.931	46	0.713853	0.208118	1380	48	0	-1.60938	0.287848	1.98953	1380	1410	7.22984	0.687897	0.729837	0.411482	0.352598	0.385283	0.57066	0.36894	0.411482	0.385283	48	0.539717	48	0.00572587	48	0.410592	1	0.8
34	393.934	688.145	47	0.567665	0.325398	1410	48	0	-2.23924	1.50173	2.69618	1410	1410	7.25134	0.991837	0.729837	0.411482	0.352598	0.385283	0.57066	0.36894	0.411482	0.385283	48	0.539717	48	0.00572587	48	0.410592	1	0.8
35	331.352	681.179	0	0.661774	0.544598	0	48	0	0	0	0	0	1410	#NAME?	#NAME?	0.661774	0.590218	0.544598	0.449217	0.625996	0.496908	0.590218	0.544598	48	0.290166	48	0.00997047	48	0.143201	1	0.8
35	330.779	682.416	1	0.590218	0.449217	30	48	0	-0.572534	1.23647	1.14561	30	1410	3.4012	0.135934	0.661774	0.590218	0.544598	0.449217	0.625996	0.496908	0.590218	0.544598	48	0.290166	48	0.00997047	48	0.143201	1	0.8
35	330.805	684.466	2	0.553497	0.402202	60	48	0	-0.546952	3.28703	1.20586	60	1410	4.09434	0.187195	0.661774	0.590218	0.544598	0.449217	0.625996	0.496908	0.590218	0.544598	48	0.290166	48	0.00997047	48	0.143201	1	0.8
35	332.373	684.476	3	0.391122	0.401733	90	48	0	1.02076	3.29683	1.33241	90	1410	4.49981	0.286987	0.661774	0.590218	0.544598	0.449217	0.625996	0.496908	0.590218	0.544598	48	0.290166	48	0.00997047	48	0.143201	1	0.8
35	334.798	684.971	4	0.352847	0.291212	120	48	0	3.44602	3.79207	1.50727	120	1410	4.78749	0.410298	0.661774	0.590218	0.544598	0.449217	0.625996	0.496908	0.590218	0.544598	48	0.290166	48	0.00997047	48	0.143201	1	0.8
35	332.627	685.088	5	0.333594	0.36953	150	48	0	1.27492	3.90908	1.48929	150	1410	5.01064	0.398298	0.661774	0.590218	0.544598	0.449217	0.625996	0.496908	0.590218	0.544598	48	0.290166	48	0.00997047	48	0.143201	1	0.8
35	334.632	686.302	6	0.210401	0.658253	180	48	0	3.28053	5.12243	1.57105	180	1410	5.19296	0.451746	0.661774	0.590218	0.544598	0.449217	0.625996	0.496908	0.590218	0.544598	48	0.290166	48	0.00997047	48	0.143201	1	0.8
35	332.994	686.324	7	0.353844	0.753399	210	48	0	1.64274	5.14445	1.67294	210	1410	5.34711	0.514581	0.661774	0.590218	0.544598	0.449217	0.625996	0.496908	0.590218	0.544598	48	0.290166	48	0.00997047	48	0.143201	1	0.8
35	333.221	685.478	8	0.177409	0.580745	240	48	0	1.86955	4.29865	1.59584	240	1410	5.48064	0.4674	0.661774	0.590218	0.544598	0.449217	0.625996	0.496908	0.590218	0.544598	48	0.290166	48	0.00997047	48	0.143201	1	0.8
35	332.685	685.845	9	0.143201	0.681148	270	48	0	1.3328	4.66623	1.50342	270	1410	5.59842	0.407743	0.661774	0.590218	0.544598	0.449217	0.625996	0.496908	0.590218	0.544598	48	0.290166	48	0.00997047	48	0.143201	1	0.8
35	331.964	685.163	10	0.277546	0.649749	300	48	0	0.6124	3.98431	1.56151	300	1410	5.70378	0.445655	0.661774	0.590218	0.544598	0.449217	0.625996	0.496908	0.590218	0.544598	48	0.290166	48	0.00997047	48	0.143201	1	0.8
35	331.527	686.579	11	0.248615	0.782821	330	48	0	0.175241	5.39952	1.5595	330	1410	5.79909	0.444366	0.661774	0.590218	0.544598	0.449217	0.625996	0.496908	0.590218	0.544598	48	0.290166	48	0.00997047	48	0.143201	1	0.8
35	331.119	684.947	12	0.36078	0.679321	360	48	0	-0.233124	3.76814	1.57602	360	1410	5.8861	0.454905	0.661774	0.590218	0.544598	0.449217	0.625996	0.496908	0.590218	0.544598	48	0.290166	48	0.00997047	48	0.143201	1	0.8
35	330.657	685.238	13	0.295604	0.681091	390	48	0	-0.694513	4.05908	1.62018	390	1410	5.96615	0.482536	0.661774	0.590218	0.544598	0.449217	0.625996	0.496908	0.590218	0.544598	48	0.290166	48	0.00997047	48	0.143201	1	0.8
35	331.888	685.253	14	0.282536	0.575525	420	48	0	0.536444	4.0737	1.65506	420	1410	6.04025	0.503834	0.661774	0.590218	0.544598	0.449217	0.625996	0.496908	0.590218	0.544598	48	0.290166	48	0.00997047	48	0.143201	1	0.8
35	331.69	685.367	15	0.252982	0.679087	450	48	0	0.33848	4.18754	1.84173	450	1410	6.10925	0.610704	0.661774	0.590218	0.544598	0.449217	0.625996	0.496908	0.590218	0.544598	48	0.290166	48	0.00997047	48	0.143201	1	0.8
35	330.964	685.021	16	0.29799	0.729227	480	48	0	-0.388194	3.84225	1.84968	480	1410	6.17379	0.615013	0.661774	0.590218	0.544598	0.449217	0.625996	0.496908	0.590218	0.544598	48	0.290166	48	0.00997047	48	0.143201	1	0.8
35	332.826	684.572	17	0.217138	0.675124	510	48	0	1.4744	3.3927	1.98642	510	1410	6.23441	0.686334	0.661774	0.590218	0.544598	0.449217	0.625996	0.496908	0.590218	0.544598	48	0.290166	48	0.00997047	48	0.143201	1	0.8
35	331.31	685.651	18	0.270713	0.727183	540	48	0	-0.0419418	4.47177	2.0796	540	1410	6.29157	0.732174	0.661774	0.590218	0.544598	0.449217	0.625996	0.496908	0.590218	0.544598	48	0.290166	48	0.00997047	48	0.143201	1	0.8
35	330.443	686.019	19	0.295489	0.566442	570	48	0	-0.908614	4.83986	2.04181	570	1410	6.34564	0.713838	0.661774	0.590218	0.544598	0.449217	0.625996	0.496908	0.590218	0.544598	48	0.290166	48	0.00997047	48	0.143201	1	0.8
35	331.542	685.156	20	0.264133	0.675561	600	48	0	0.189839	3.97647	2.09259	600	1410	6.39693	0.738404	0.661774	0.590218	0.544598	0.449217	0.625996	0.496908	0.590218	0.544598	48	0.290166	48	0.00997047	48	0.143201	1	0.8
35	330.33	684.664	21	0.281724	0.610165	630	48	0	-1.02174	3.48468	2.12711	630	1410	6.44572	0.754764	0.661774	0.590218	0.544598	0.449217	0.625996	0.496908	0.590218	0.544598	48	0.290166	48	0.00997047	48	0.143201	1	0.8
35	329.962	685.125	22	0.266826	0.717263	660	48	0	-1.38985	3.94605	2.13499	660	1410	6.49224	0.758461	0.661774	0.590218	0.544598	0.449217	0.625996	0.496908	0.590218	0.544598	48	0.290166	48	0.00997047	48	0.143201	1	0.8
35	330.076	684.741	23	0.18735	0.647174	690	48	0	-1.27614	3.56193	2.21774	690	1410	6.53669	0.796488	0.661774	0.590218	0.544598	0.449217	0.625996	0.496908	0.590218	0.544598	48	0.290166	48	0.00997047	48	0.143201	1	0.8
35	331.05	685.675	24	0.274072	0.579446	720	48	0	-0.301743	4.49607	2.23866	720	1410	6.57925	0.805877	0.661774	0.590218	0.544598	0.449217	0.625996	0.496908	0.590218	0.544598	48	0.290166	48	0.00997047	48	0.143201	1	0.8
35	329.685	684.587	25	0.183389	0.705768	750	48	0	-1.66713	3.40802	2.20453	750	1410	6.62007	0.790515	0.661774	0.590218	0.544598	0.449217	0.625996	0.496908	0.590218	0.544598	48	0.290166	48	0.00997047	48	0.143201	1	0.8
35	331.18	683.906	26	0.234771	0.681684	780	48	0	-0.172174	2.72652	2.28711	780	1410	6.65929	0.827289	0.661774	0.590218	0.544598	0.449217	0.625996	0.496908	0.590218	0.544598	48	0.290166	48	0.00997047	48	0.143201	1	0.8
35	329.763	685.121	27	0.289636	0.628518	810	48	0	-1.58844	3.94186	2.52127	810	1410	6.69703	0.924762	0.661774	0.590218	0.544598	0.449217	0.625996	0.496908	0.590218	0.544598	48	0.290166	48	0.00997047	48	0.143201	1	0.8
35	330.157	685.467	28	0.342993	0.669366	840	48	0	-1.19431	4.28755	2.49356	840	1410	6.7334	0.913711	0.661774	0.590218	0.544598	0.449217	0.625996	0.496908	0.590218	0.544598	48	0.290166	48	0.00997047	48	0.143201	1	0.8
35	331.521	685.292	29	0.205326	0.723849	870	48	0	0.169737	4.11272	2.53999	870	1410	6.76849	0.932161	0.661774	0.590218	0.544598	0.449217	0.625996	0.496908	0.590218	0.544598	48	0.290166	48	0.00997047	48	0.143201	1	0.8
35	331.001	683.895	30	0.282536	0.675476	900	48	0	-0.351205	2.71602	2.53388	900	1410	6.80239	0.929753	0.661774	0.590218	0.544598	0.449217	0.625996	0.496908	0.590218	0.544598	48	0.290166	48	0.00997047	48	0.143201	1	0.8
35	331.074	683.879	31	0.296641	0.611323	930	48	0	-0.277824	2.70031	2.5786	930	1410	6.83518	0.947245	0.661774	0.590218	0.544598	0.449217	0.625996	0.496908	0.590218	0.544598	48	0.290166	48	0.00997047	48	0.143201	1	0.8
35	330.751	683.743	32	0.235067	0.705328	960	48	0	-0.600558	2.56391	2.6902	960	1410	6.86693	0.989617	0.661774	0.590218	0.544598	0.449217	0.625996	0.496908	0.590218	0.544598	48	0.290166	48	0.00997047	48	0.143201	1	0.8
35	331.176	683.658	33	0.172567	0.556457	990	48	0	-0.175842	2.47887	2.80868	990	1410	6.8977	1.03272	0.661774	0.590218	0.544598	0.449217	0.625996	0.496908	0.590218	0.544598	48	0.290166	48	0.00997047	48	0.143201	1	0.8
35	330.814	684.676	34	0.330524	0.656344	1020	48	0	-0.538069	3.49689	2.89413	1020	1410	6.92756	1.06268	0.661774	0.590218	0.544598	0.449217	0.625996	0.496908	0.590218	0.544598	48	0.290166	48	0.00997047	48	0.143201	1	0.8
35	329.262	684.555	35	0.308362	0.621694	1050	48	0	-2.08988	3.3756	2.98746	1050	1410	6.95655	1.09442	0.661774	0.590218	0.544598	0.449217	0.625996	0.496908	0.590218	0.544598	48	0.290166	48	0.00997047	48	0.143201	1	0.8
35	329.604	684.362	36	0.338638	0.635831	1080	48	0	-1.74766	3.18278	3.08061	1080	1410	6.98472	1.12513	0.661774	0.590218	0.544598	0.449217	0.625996	0.496908	0.590218	0.544598	48	0.290166	48	0.00997047	48	0.143201	1	0.8
35	329.505	684.912	37	0.318997	0.653217	1110	48	0	-1.84669	3.73307	3.01049	1110	1410	7.01212	1.1021	0.661774	0.590218	0.544598	0.449217	0.625996	0.496908	0.590218	0.544598	48	0.290166	48	0.00997047	48	0.143201	1	0.8
35	329.634	683.827	38	0.210311	0.68279	1140	48	0	-1.71758	2.64814	3.04531	1140	1410	7.03878	1.1136	0.661774	0.590218	0.544598	0.449217	0.625996	0.496908	0.590218	0.544598	48	0.290166	48	0.00997047	48	0.143201	1	0.8
35	330.055	684.546	39	0.255907	0.631455	1170	48	0	-1.29646	3.36642	3.07933	1170	1410	7.06476	1.12471	0.661774	0.590218	0.544598	0.449217	0.625996	0.496908	0.590218	0.544598	48	0.290166	48	0.00997047	48	0.143201	1	0.8
35	330.506	684.248	40	0.334026	0.621058	1200	48	0	-0.846249	3.06843	2.97339	1200	1410	7.09008	1.0897	0.661774	0.590218	0.544598	0.449217	0.625996	0.496908	0.590218	0.544598	48	0.290166	48	0.00997047	48	0.143201	1	0.8
35	329.757	684.213	41	0.233479	0.624158	1230	48	0	-1.59466	3.0343	3.03148	1230	1410	7.11477	1.10905	0.661774	0.590218	0.544598	0.449217	0.625996	0.496908	0.590218	0.544598	48	0.290166	48	0.00997047	48	0.143201	1	0.8
35	330.931	684.426	42	0.231741	0.669519	1260	48	0	-0.421158	3.24719	2.66044	1260	1410	7.13887	0.97849	0.661774	0.590218	0.544598	0.449217	0.625996	0.496908	0.590218	0.544598	48	0.290166	48	0.00997047	48	0.143201	1	0.8
35	330.773	684.033	43	0.256313	0.656862	1290	48	0	-0.578982	2.85365	2.59369	1290	1410	7.1624	0.95308	0.661774	0.590218	0.544598	0.449217	0.625996	0.496908	0.590218	0.544598	48	0.290166	48	0.00997047	48	0.143201	1	0.8
35	329.762	683.742	44	0.199917	0.7306	1320	48	0	-1.59004	2.56324	2.17675	1320	1410	7.18539	0.777831	0.661774	0.590218	0.544598	0.449217	0.625996	0.496908	0.590218	0.544598	48	0.290166	48	0.00997047	48	0.143201	1	0.8
35	330.902	683.983	45	0.255144	0.731899	1350	48	0	-0.450082	2.80379	1.8155	1350	1410	7.20786	0.59636	0.661774	0.590218	0.544598	0.449217	0.625996	0.496908	0.590218	0.544598	48	0.290166	48	0.00997047	48	0.143201	1	0.8
35	329.982	683.472	46	0.358986	0.65912	1380	48	0	-1.36937	2.293	2.38802	1380	1410	7.22984	0.870463	0.661774	0.590218	0.544598	0.449217	0.625996	0.496908	0.590218	0.544598	48	0.290166	48	0.00997047	48	0.143201	1	0.8
35	329.565	684.135	47	0.211293	0.629474	1410	48	0	-1.78703	2.95609	3.45427	1410	1410	7.25134	1.23961	0.661774	0.590218	0.544598	0.449217	0.625996	0.496908	0.590218	0.544598	48	0.290166	48	0.00997047	48	0.143201	1	0.8
36	188.237	681.793	0	0.342973	0.683083	0	48	0	0	0	0	0	1410	#NAME?	#NAME?	0.342973	0.376378	0.683083	0.599577	0.359676	0.64133	0.342973	0.683083	48	0.341864	48	0.0138819	48	0.18211	0	0
36	188.698	682.878	1	0.376378	0.599577	30	48	0	0.460959	1.08531	3.03689	30	1410	3.4012	1.11083	0.342973	0.376378	0.683083	0.599577	0.359676	0.64133	0.342973	0.683083	48	0.341864	48	0.0138819	48	0.18211	0	0
36	187.296	685.273	2	0.520817	0.553236	60	48	0	-0.941128	3.48052	4.29613	60	1410	4.09434	1.45771	0.342973	0.376378	0.683083	0.599577	0.359676	0.64133	0.342973	0.683083	48	0.341864	48	0.0138819	48	0.18211	0	0
36	188.431	686.027	3	0.542785	0.43379	90	48	0	0.193965	4.23457	5.19478	90	1410	4.49981	1.64765	0.342973	0.376378	0.683083	0.599577	0.359676	0.64133	0.342973	0.683083	48	0.341864	48	0.0138819	48	0.18211	0	0
36	191.895	690.224	4	0.578827	0.47869	120	48	0	3.65807	8.43134	5.36544	120	1410	4.78749	1.67998	0.342973	0.376378	0.683083	0.599577	0.359676	0.64133	0.342973	0.683083	48	0.341864	48	0.0138819	48	0.18211	0	0
36	188.538	694.918	5	0.450691	0.803781	150	48	0	0.301739	13.1251	5.2759	150	1410	5.01064	1.66315	0.342973	0.376378	0.683083	0.599577	0.359676	0.64133	0.342973	0.683083	48	0.341864	48	0.0138819	48	0.18211	0	0
36	190.095	697.28	6	0.368806	0.828396	180	48	0	1.85818	15.4872	5.22243	180	1410	5.19296	1.65296	0.342973	0.376378	0.683083	0.599577	0.359676	0.64133	0.342973	0.683083	48	0.341864	48	0.0138819	48	0.18211	0	0
36	185.075	693.018	7	0.405453	0.818197	210	48	0	-3.16146	11.2247	5.43223	210	1410	5.34711	1.69235	0.342973	0.376378	0.683083	0.599577	0.359676	0.64133	0.342973	0.683083	48	0.341864	48	0.0138819	48	0.18211	0	0
36	185.057	695.242	8	0.336784	0.829712	240	48	0	-3.17949	13.449	5.52573	240	1410	5.48064	1.70941	0.342973	0.376378	0.683083	0.599577	0.359676	0.64133	0.342973	0.683083	48	0.341864	48	0.0138819	48	0.18211	0	0
36	172.291	682.801	9	0.492368	0.768229	270	48	0	-15.9459	1.00845	5.47618	270	1410	5.59842	1.70041	0.342973	0.376378	0.683083	0.599577	0.359676	0.64133	0.342973	0.683083	48	0.341864	48	0.0138819	48	0.18211	0	0
36	176.338	675.619	10	0.580366	0.616058	300	48	0	-11.8989	-6.17376	5.13802	300	1410	5.70378	1.63667	0.342973	0.376378	0.683083	0.599577	0.359676	0.64133	0.342973	0.683083	48	0.341864	48	0.0138819	48	0.18211	0	0
36	178.706	680.02	11	0.488649	0.548389	330	48	0	-9.5311	-1.773	5.28403	330	1410	5.79909	1.66469	0.342973	0.376378	0.683083	0.599577	0.359676	0.64133	0.342973	0.683083	48	0.341864	48	0.0138819	48	0.18211	0	0
36	180.276	688.029	12	0.471031	0.62357	360	48	0	-7.9608	6.2365	5.41756	360	1410	5.8861	1.68965	0.342973	0.376378	0.683083	0.599577	0.359676	0.64133	0.342973	0.683083	48	0.341864	48	0.0138819	48	0.18211	0	0
36	192.896	686.284	13	0.281351	0.932566	390	48	0	4.65912	4.49156	5.53235	390	1410	5.96615	1.71061	0.342973	0.376378	0.683083	0.599577	0.359676	0.64133	0.342973	0.683083	48	0.341864	48	0.0138819	48	0.18211	0	0
36	191.439	686.856	14	0.22108	0.914047	420	48	0	3.20233	5.0632	5.60471	420	1410	6.04025	1.72361	0.342973	0.376378	0.683083	0.599577	0.359676	0.64133	0.342973	0.683083	48	0.341864	48	0.0138819	48	0.18211	0	0
36	183.414	676.001	15	0.567223	0.584986	450	48	0	-4.82285	-5.79203	5.69682	450	1410	6.10925	1.73991	0.342973	0.376378	0.683083	0.599577	0.359676	0.64133	0.342973	0.683083	48	0.341864	48	0.0138819	48	0.18211	0	0
36	181.786	680.355	16	0.479208	0.320065	480	48	0	-6.45049	-1.43743	5.67794	480	1410	6.17379	1.73659	0.342973	0.376378	0.683083	0.599577	0.359676	0.64133	0.342973	0.683083	48	0.341864	48	0.0138819	48	0.18211	0	0
36	183.574	679.748	17	0.58259	0.422725	510	48	0	-4.66285	-2.04504	6.04369	510	1410	6.23441	1.79902	0.342973	0.376378	0.683083	0.599577	0.359676	0.64133	0.342973	0.683083	48	0.341864	48	0.0138819	48	0.18211	0	0
36	186.665	684.162	18	0.270511	0.534619	540	48	0	-1.57151	2.36901	6.33269	540	1410	6.29157	1.84573	0.342973	0.376378	0.683083	0.599577	0.359676	0.64133	0.342973	0.683083	48	0.341864	48	0.0138819	48	0.18211	0	0
36	183.948	681.116	19	0.260572	0.354656	570	48	0	-4.28831	-0.676694	6.69974	570	1410	6.34564	1.90207	0.342973	0.376378	0.683083	0.599577	0.359676	0.64133	0.342973	0.683083	48	0.341864	48	0.0138819	48	0.18211	0	0
36	184.534	680.087	20	0.271507	0.449989	600	48	0	-3.70273	-1.70566	6.82909	600	1410	6.39693	1.92119	0.342973	0.376378	0.683083	0.599577	0.359676	0.64133	0.342973	0.683083	48	0.341864	48	0.0138819	48	0.18211	0	0
36	183.813	679.821	21	0.311569	0.571266	630	48	0	-4.42356	-1.97174	7.14687	630	1410	6.44572	1.96667	0.342973	0.376378	0.683083	0.599577	0.359676	0.64133	0.342973	0.683083	48	0.341864	48	0.0138819	48	0.18211	0	0
36	182.929	681.208	22	0.239891	0.600724	660	48	0	-5.30752	-0.584764	7.38209	660	1410	6.49224	1.99906	0.342973	0.376378	0.683083	0.599577	0.359676	0.64133	0.342973	0.683083	48	0.341864	48	0.0138819	48	0.18211	0	0
36	182.847	679.787	23	0.193577	0.630425	690	48	0	-5.39011	-2.00569	7.60445	690	1410	6.53669	2.02873	0.342973	0.376378	0.683083	0.599577	0.359676	0.64133	0.342973	0.683083	48	0.341864	48	0.0138819	48	0.18211	0	0
36	184.552	681.072	24	0.216518	0.528738	720	48	0	-3.68501	-0.721324	7.74517	720	1410	6.57925	2.04707	0.342973	0.376378	0.683083	0.599577	0.359676	0.64133	0.342973	0.683083	48	0.341864	48	0.0138819	48	0.18211	0	0
36	183.183	679.398	25	0.298094	0.597751	750	48	0	-5.05393	-2.39462	8.03844	750	1410	6.62007	2.08424	0.342973	0.376378	0.683083	0.599577	0.359676	0.64133	0.342973	0.683083	48	0.341864	48	0.0138819	48	0.18211	0	0
36	184.265	678.808	26	0.262034	0.52676	780	48	0	-3.97127	-2.98495	8.24392	780	1410	6.65929	2.10948	0.342973	0.376378	0.683083	0.599577	0.359676	0.64133	0.342973	0.683083	48	0.341864	48	0.0138819	48	0.18211	0	0
36	183.856	679.13	27	0.220069	0.58398	810	48	0	-4.38112	-2.66294	8.56253	810	1410	6.69703	2.1474	0.342973	0.376378	0.683083	0.599577	0.359676	0.64133	0.342973	0.683083	48	0.341864	48	0.0138819	48	0.18211	0	0
36	184.834	679.898	28	0.321472	0.566803	840	48	0	-3.40274	-1.89512	8.86394	840	1410	6.7334	2.18199	0.342973	0.376378	0.683083	0.599577	0.359676	0.64133	0.342973	0.683083	48	0.341864	48	0.0138819	48	0.18211	0	0
36	185.428	680.677	29	0.21892	0.632179	870	48	0	-2.80859	-1.11563	9.20482	870	1410	6.76849	2.21973	0.342973	0.376378	0.683083	0.599577	0.359676	0.64133	0.342973	0.683083	48	0.341864	48	0.0138819	48	0.18211	0	0
36	184.835	679.107	30	0.282478	0.707638	900	48	0	-3.40206	-2.68606	9.43669	900	1410	6.80239	2.24461	0.342973	0.376378	0.683083	0.599577	0.359676	0.64133	0.342973	0.683083	48	0.341864	48	0.0138819	48	0.18211	0	0
36	184.928	678.134	31	0.252657	0.604341	930	48	0	-3.30878	-3.65859	9.86254	930	1410	6.83518	2.28874	0.342973	0.376378	0.683083	0.599577	0.359676	0.64133	0.342973	0.683083	48	0.341864	48	0.0138819	48	0.18211	0	0
36	185.136	678.68	32	0.237881	0.596115	960	48	0	-3.1006	-3.11246	10.4366	960	1410	6.86693	2.34532	0.342973	0.376378	0.683083	0.599577	0.359676	0.64133	0.342973	0.683083	48	0.341864	48	0.0138819	48	0.18211	0	0
36	184.963	678.56	33	0.410193	0.63885	990	48	0	-3.27336	-3.23306	11.0597	990	1410	6.8977	2.40331	0.342973	0.376378	0.683083	0.599577	0.359676	0.64133	0.342973	0.683083	48	0.341864	48	0.0138819	48	0.18211	0	0
36	185.356	679.609	34	0.22797	0.637612	1020	48	0	-2.88081	-2.18356	11.094	1020	1410	6.92756	2.40641	0.342973	0.376378	0.683083	0.599577	0.359676	0.64133	0.342973	0.683083	48	0.341864	48	0.0138819	48	0.18211	0	0
36	183.753	678.991	35	0.251808	0.626323	1050	48	0	-4.48335	-2.80241	11.0188	1050	1410	6.95655	2.3996	0.342973	0.376378	0.683083	0.599577	0.359676	0.64133	0.342973	0.683083	48	0.341864	48	0.0138819	48	0.18211	0	0
36	184.498	680.301	36	0.201923	0.603776	1080	48	0	-3.73872	-1.49239	11.0111	1080	1410	6.98472	2.3989	0.342973	0.376378	0.683083	0.599577	0.359676	0.64133	0.342973	0.683083	48	0.341864	48	0.0138819	48	0.18211	0	0
36	184.55	679.373	37	0.268608	0.623649	1110	48	0	-3.68688	-2.42036	11.4662	1110	1410	7.01212	2.4394	0.342973	0.376378	0.683083	0.599577	0.359676	0.64133	0.342973	0.683083	48	0.341864	48	0.0138819	48	0.18211	0	0
36	184.513	679.078	38	0.315903	0.628776	1140	48	0	-3.72369	-2.71501	11.7299	1140	1410	7.03878	2.46215	0.342973	0.376378	0.683083	0.599577	0.359676	0.64133	0.342973	0.683083	48	0.341864	48	0.0138819	48	0.18211	0	0
36	184.456	678.934	39	0.18211	0.728619	1170	48	0	-3.78075	-2.85924	11.561	1170	1410	7.06476	2.44764	0.342973	0.376378	0.683083	0.599577	0.359676	0.64133	0.342973	0.683083	48	0.341864	48	0.0138819	48	0.18211	0	0
36	185.053	678.501	40	0.273569	0.620335	1200	48	0	-3.18393	-3.29228	10.9578	1200	1410	7.09008	2.39405	0.342973	0.376378	0.683083	0.599577	0.359676	0.64133	0.342973	0.683083	48	0.341864	48	0.0138819	48	0.18211	0	0
36	184.589	678.246	41	0.355791	0.626359	1230	48	0	-3.64773	-3.54731	10.4269	1230	1410	7.11477	2.34439	0.342973	0.376378	0.683083	0.599577	0.359676	0.64133	0.342973	0.683083	48	0.341864	48	0.0138819	48	0.18211	0	0
36	185.729	679.15	42	0.380347	0.653302	1260	48	0	-2.50726	-2.6425	8.85366	1260	1410	7.13887	2.18083	0.342973	0.376378	0.683083	0.599577	0.359676	0.64133	0.342973	0.683083	48	0.341864	48	0.0138819	48	0.18211	0	0
36	185.308	679.377	43	0.286908	0.575297	1290	48	0	-2.92892	-2.41624	7.64241	1290	1410	7.1624	2.03371	0.342973	0.376378	0.683083	0.599577	0.359676	0.64133	0.342973	0.683083	48	0.341864	48	0.0138819	48	0.18211	0	0
36	184.356	678.979	44	0.451157	0.688246	1320	48	0	-3.8808	-2.81355	6.26627	1320	1410	7.18539	1.83518	0.342973	0.376378	0.683083	0.599577	0.359676	0.64133	0.342973	0.683083	48	0.341864	48	0.0138819	48	0.18211	0	0
36	186.137	678.863	45	0.211787	0.674156	1350	48	0	-2.10012	-2.93029	5.4851	1350	1410	7.20786	1.70203	0.342973	0.376378	0.683083	0.599577	0.359676	0.64133	0.342973	0.683083	48	0.341864	48	0.0138819	48	0.18211	0	0
36	184.799	678.181	46	0.320008	0.629308	1380	48	0	-3.43793	-3.61143	5.43959	1380	1410	7.22984	1.6937	0.342973	0.376378	0.683083	0.599577	0.359676	0.64133	0.342973	0.683083	48	0.341864	48	0.0138819	48	0.18211	0	0
36	183.915	679.436	47	0.326264	0.661431	1410	48	0	-4.32213	-2.35704	4.92305	1410	1410	7.25134	1.59393	0.342973	0.376378	0.683083	0.599577	0.359676	0.64133	0.342973	0.683083	48	0.341864	48	0.0138819	48	0.18211	0	0
37	303.235	691.37	0	0.711008	0.312596	0	48	0	0	0	0	0	1410	#NAME?	#NAME?	0.711008	0.742012	0.312596	0.234225	0.72651	0.273411	0.711008	0.312596	48	0.422642	48	0.0232251	48	0.227766	1	0.8
37	302.525	691.88	1	0.742012	0.234225	30	48	0	-0.709288	0.509268	0.968403	30	1410	3.4012	-0.0321071	0.711008	0.742012	0.312596	0.234225	0.72651	0.273411	0.711008	0.312596	48	0.422642	48	0.0232251	48	0.227766	1	0.8
37	301.719	692.625	2	0.760225	0.365772	60	48	0	-1.51584	1.25502	1.01525	60	1410	4.09434	0.0151315	0.711008	0.742012	0.312596	0.234225	0.72651	0.273411	0.711008	0.312596	48	0.422642	48	0.0232251	48	0.227766	1	0.8
37	301.9	692.08	3	0.717772	0.403165	90	48	0	-1.33451	0.71014	1.07738	90	1410	4.49981	0.0745279	0.711008	0.742012	0.312596	0.234225	0.72651	0.273411	0.711008	0.312596	48	0.422642	48	0.0232251	48	0.227766	1	0.8
37	303.856	692.574	4	0.700252	0.231275	120	48	0	0.620923	1.20418	1.23646	120	1410	4.78749	0.21225	0.711008	0.742012	0.312596	0.234225	0.72651	0.273411	0.711008	0.312596	48	0.422642	48	0.0232251	48	0.227766	1	0.8
37	301.862	692.903	5	0.667874	0.280072	150	48	0	-1.37246	1.53263	1.22455	150	1410	5.01064	0.202576	0.711008	0.742012	0.312596	0.234225	0.72651	0.273411	0.711008	0.312596	48	0.422642	48	0.0232251	48	0.227766	1	0.8
37	302.985	692.272	6	0.650158	0.335712	180	48	0	-0.24965	0.901869	1.21902	180	1410	5.19296	0.198044	0.711008	0.742012	0.312596	0.234225	0.72651	0.273411	0.711008	0.312596	48	0.422642	48	0.0232251	48	0.227766	1	0.8
37	302.56	692.026	7	0.663901	0.448309	210	48	0	-0.674526	0.655343	1.38317	210	1410	5.34711	0.324378	0.711008	0.742012	0.312596	0.234225	0.72651	0.273411	0.711008	0.312596	48	0.422642	48	0.0232251	48	0.227766	1	0.8
37	302.766	690.92	8	0.68739	0.540334	240	48	0	-0.46914	-0.450603	1.30395	240	1410	5.48064	0.265394	0.711008	0.742012	0.312596	0.234225	0.72651	0.273411	0.711008	0.312596	48	0.422642	48	0.0232251	48	0.227766	1	0.8
37	303.969	694.548	9	0.370701	0.412916	270	48	0	0.734536	3.17773	1.32861	270	1410	5.59842	0.284131	0.711008	0.742012	0.312596	0.234225	0.72651	0.273411	0.711008	0.312596	48	0.422642	48	0.0232251	48	0.227766	1	0.8
37	304.069	693.088	10	0.330702	0.524522	300	48	0	0.834449	1.71734	1.31782	300	1410	5.70378	0.275977	0.711008	0.742012	0.312596	0.234225	0.72651	0.273411	0.711008	0.312596	48	0.422642	48	0.0232251	48	0.227766	1	0.8
37	303.597	694.249	11	0.257203	0.581227	330	48	0	0.362471	2.87832	1.31123	330	1410	5.79909	0.270969	0.711008	0.742012	0.312596	0.234225	0.72651	0.273411	0.711008	0.312596	48	0.422642	48	0.0232251	48	0.227766	1	0.8
37	303.869	692.923	12	0.343582	0.253629	360	48	0	0.634216	1.55244	1.3391	360	1410	5.8861	0.291995	0.711008	0.742012	0.312596	0.234225	0.72651	0.273411	0.711008	0.312596	48	0.422642	48	0.0232251	48	0.227766	1	0.8
37	303.231	693.228	13	0.306013	0.521385	390	48	0	-0.00415151	1.85733	1.32076	390	1410	5.96615	0.278208	0.711008	0.742012	0.312596	0.234225	0.72651	0.273411	0.711008	0.312596	48	0.422642	48	0.0232251	48	0.227766	1	0.8
37	304.348	693.35	14	0.316563	0.357254	420	48	0	1.11318	1.97979	1.32622	420	1410	6.04025	0.282329	0.711008	0.742012	0.312596	0.234225	0.72651	0.273411	0.711008	0.312596	48	0.422642	48	0.0232251	48	0.227766	1	0.8
37	304.316	693.193	15	0.364023	0.346288	450	48	0	1.08179	1.82256	1.47003	450	1410	6.10925	0.385284	0.711008	0.742012	0.312596	0.234225	0.72651	0.273411	0.711008	0.312596	48	0.422642	48	0.0232251	48	0.227766	1	0.8
37	304.508	693.074	16	0.242085	0.421601	480	48	0	1.27314	1.70379	1.48189	480	1410	6.17379	0.393316	0.711008	0.742012	0.312596	0.234225	0.72651	0.273411	0.711008	0.312596	48	0.422642	48	0.0232251	48	0.227766	1	0.8
37	305.474	693.338	17	0.321743	0.437561	510	48	0	2.23887	1.9673	1.49501	510	1410	6.23441	0.402132	0.711008	0.742012	0.312596	0.234225	0.72651	0.273411	0.711008	0.312596	48	0.422642	48	0.0232251	48	0.227766	1	0.8
37	304.363	693.818	18	0.34174	0.466748	540	48	0	1.12857	2.44722	1.52797	540	1410	6.29157	0.423943	0.711008	0.742012	0.312596	0.234225	0.72651	0.273411	0.711008	0.312596	48	0.422642	48	0.0232251	48	0.227766	1	0.8
37	303.67	694.02	19	0.42272	0.285348	570	48	0	0.435226	2.64931	1.43224	570	1410	6.34564	0.359243	0.711008	0.742012	0.312596	0.234225	0.72651	0.273411	0.711008	0.312596	48	0.422642	48	0.0232251	48	0.227766	1	0.8
37	304.873	693.341	20	0.227766	0.262833	600	48	0	1.63823	1.97066	1.38493	600	1410	6.39693	0.325649	0.711008	0.742012	0.312596	0.234225	0.72651	0.273411	0.711008	0.312596	48	0.422642	48	0.0232251	48	0.227766	1	0.8
37	303.789	693.239	21	0.512506	0.452001	630	48	0	0.554285	1.8682	1.56577	630	1410	6.44572	0.448381	0.711008	0.742012	0.312596	0.234225	0.72651	0.273411	0.711008	0.312596	48	0.422642	48	0.0232251	48	0.227766	1	0.8
37	302.74	693.904	22	0.301489	0.522114	660	48	0	-0.494603	2.53372	1.40775	660	1410	6.49224	0.341992	0.711008	0.742012	0.312596	0.234225	0.72651	0.273411	0.711008	0.312596	48	0.422642	48	0.0232251	48	0.227766	1	0.8
37	303.317	693.328	23	0.293053	0.385909	690	48	0	0.0823525	1.95803	1.47018	690	1410	6.53669	0.385388	0.711008	0.742012	0.312596	0.234225	0.72651	0.273411	0.711008	0.312596	48	0.422642	48	0.0232251	48	0.227766	1	0.8
37	303.566	693.555	24	0.323232	0.462956	720	48	0	0.331638	2.18437	1.47107	720	1410	6.57925	0.385987	0.711008	0.742012	0.312596	0.234225	0.72651	0.273411	0.711008	0.312596	48	0.422642	48	0.0232251	48	0.227766	1	0.8
37	302.377	693.483	25	0.370063	0.294608	750	48	0	-0.858034	2.11299	1.4312	750	1410	6.62007	0.358516	0.711008	0.742012	0.312596	0.234225	0.72651	0.273411	0.711008	0.312596	48	0.422642	48	0.0232251	48	0.227766	1	0.8
37	303.402	692.92	26	0.355978	0.302322	780	48	0	0.16717	1.54999	1.50476	780	1410	6.65929	0.40863	0.711008	0.742012	0.312596	0.234225	0.72651	0.273411	0.711008	0.312596	48	0.422642	48	0.0232251	48	0.227766	1	0.8
37	302.982	693.337	27	0.300439	0.440941	810	48	0	-0.252988	1.96703	1.57664	810	1410	6.69703	0.455296	0.711008	0.742012	0.312596	0.234225	0.72651	0.273411	0.711008	0.312596	48	0.422642	48	0.0232251	48	0.227766	1	0.8
37	303.224	693.692	28	0.415239	0.405887	840	48	0	-0.0109052	2.32187	1.45934	840	1410	6.7334	0.377983	0.711008	0.742012	0.312596	0.234225	0.72651	0.273411	0.711008	0.312596	48	0.422642	48	0.0232251	48	0.227766	1	0.8
37	304.861	693.355	29	0.347538	0.423085	870	48	0	1.62646	1.98519	1.55434	870	1410	6.76849	0.44105	0.711008	0.742012	0.312596	0.234225	0.72651	0.273411	0.711008	0.312596	48	0.422642	48	0.0232251	48	0.227766	1	0.8
37	303.965	692.699	30	0.254027	0.19727	900	48	0	0.730225	1.32898	1.3267	900	1410	6.80239	0.282697	0.711008	0.742012	0.312596	0.234225	0.72651	0.273411	0.711008	0.312596	48	0.422642	48	0.0232251	48	0.227766	1	0.8
37	303.936	692.592	31	0.309451	0.355389	930	48	0	0.70087	1.22153	1.2747	930	1410	6.83518	0.24271	0.711008	0.742012	0.312596	0.234225	0.72651	0.273411	0.711008	0.312596	48	0.422642	48	0.0232251	48	0.227766	1	0.8
37	304.059	692.592	32	0.368268	0.252921	960	48	0	0.824047	1.22164	1.26158	960	1410	6.86693	0.232361	0.711008	0.742012	0.312596	0.234225	0.72651	0.273411	0.711008	0.312596	48	0.422642	48	0.0232251	48	0.227766	1	0.8
37	303.522	692.67	33	0.407688	0.258558	990	48	0	0.286934	1.29976	1.09513	990	1410	6.8977	0.0908731	0.711008	0.742012	0.312596	0.234225	0.72651	0.273411	0.711008	0.312596	48	0.422642	48	0.0232251	48	0.227766	1	0.8
37	304.122	692.734	34	0.477439	0.461906	1020	48	0	0.886921	1.36359	1.26647	1020	1410	6.92756	0.236234	0.711008	0.742012	0.312596	0.234225	0.72651	0.273411	0.711008	0.312596	48	0.422642	48	0.0232251	48	0.227766	1	0.8
37	302.17	692.885	35	0.310099	0.386654	1050	48	0	-1.0648	1.51425	1.41562	1050	1410	6.95655	0.34757	0.711008	0.742012	0.312596	0.234225	0.72651	0.273411	0.711008	0.312596	48	0.422642	48	0.0232251	48	0.227766	1	0.8
37	302.747	693.167	36	0.334514	0.411131	1080	48	0	-0.488137	1.797	1.39561	1080	1410	6.98472	0.333335	0.711008	0.742012	0.312596	0.234225	0.72651	0.273411	0.711008	0.312596	48	0.422642	48	0.0232251	48	0.227766	1	0.8
37	302.739	693.053	37	0.46559	0.375088	1110	48	0	-0.496063	1.68295	1.57978	1110	1410	7.01212	0.457283	0.711008	0.742012	0.312596	0.234225	0.72651	0.273411	0.711008	0.312596	48	0.422642	48	0.0232251	48	0.227766	1	0.8
37	302.872	692.54	38	0.45221	0.383825	1140	48	0	-0.362888	1.17006	1.35689	1140	1410	7.03878	0.305199	0.711008	0.742012	0.312596	0.234225	0.72651	0.273411	0.711008	0.312596	48	0.422642	48	0.0232251	48	0.227766	1	0.8
37	303.163	692.45	39	0.333152	0.387165	1170	48	0	-0.0718458	1.07976	1.32142	1170	1410	7.06476	0.27871	0.711008	0.742012	0.312596	0.234225	0.72651	0.273411	0.711008	0.312596	48	0.422642	48	0.0232251	48	0.227766	1	0.8
37	303.614	692.635	40	0.382699	0.324672	1200	48	0	0.379013	1.26506	1.38413	1200	1410	7.09008	0.32507	0.711008	0.742012	0.312596	0.234225	0.72651	0.273411	0.711008	0.312596	48	0.422642	48	0.0232251	48	0.227766	1	0.8
37	302.924	692.598	41	0.556654	0.400876	1230	48	0	-0.310426	1.22736	1.41624	1230	1410	7.11477	0.348007	0.711008	0.742012	0.312596	0.234225	0.72651	0.273411	0.711008	0.312596	48	0.422642	48	0.0232251	48	0.227766	1	0.8
37	304.093	693.508	42	0.404682	0.151897	1260	48	0	0.858076	2.13733	1.52542	1260	1410	7.13887	0.42227	0.711008	0.742012	0.312596	0.234225	0.72651	0.273411	0.711008	0.312596	48	0.422642	48	0.0232251	48	0.227766	1	0.8
37	303.885	692.93	43	0.455719	0.417308	1290	48	0	0.650748	1.55956	1.57169	1290	1410	7.1624	0.452149	0.711008	0.742012	0.312596	0.234225	0.72651	0.273411	0.711008	0.312596	48	0.422642	48	0.0232251	48	0.227766	1	0.8
37	303.169	692.824	44	0.257739	0.441196	1320	48	0	-0.0660856	1.45345	1.4776	1320	1410	7.18539	0.39042	0.711008	0.742012	0.312596	0.234225	0.72651	0.273411	0.711008	0.312596	48	0.422642	48	0.0232251	48	0.227766	1	0.8
37	303.976	692.71	45	0.49378	0.223097	1350	48	0	0.740909	1.34008	1.06447	1350	1410	7.20786	0.0624779	0.711008	0.742012	0.312596	0.234225	0.72651	0.273411	0.711008	0.312596	48	0.422642	48	0.0232251	48	0.227766	1	0.8
37	303.166	692.161	46	0.30514	0.364923	1380	48	0	-0.0682606	0.791163	1.05611	1380	1410	7.22984	0.0545928	0.711008	0.742012	0.312596	0.234225	0.72651	0.273411	0.711008	0.312596	48	0.422642	48	0.0232251	48	0.227766	1	0.8
37	302.492	693.197	47	0.353019	0.359931	1410	48	0	-0.742478	1.82697	1.97208	1410	1410	7.25134	0.679087	0.711008	0.742012	0.312596	0.234225	0.72651	0.273411	0.711008	0.312596	48	0.422642	48	0.0232251	48	0.227766	1	0.8
38	102.782	722.925	0	0.317449	0.836789	0	48	0	0	0	0	0	1410	#NAME?	#NAME?	0.317449	0.222558	0.836789	0.636691	0.270004	0.73674	0.222558	0.836789	48	0.227325	48	0.00334558	48	0.160666	0	0
38	101.055	720.844	1	0.222558	0.636691	30	48	0	-1.72666	-2.0807	1.12948	30	1410	3.4012	0.121754	0.317449	0.222558	0.836789	0.636691	0.270004	0.73674	0.222558	0.836789	48	0.227325	48	0.00334558	48	0.160666	0	0
38	102.628	723.558	2	0.413233	0.75935	60	48	0	-0.153527	0.632705	1.41139	60	1410	4.09434	0.344573	0.317449	0.222558	0.836789	0.636691	0.270004	0.73674	0.222558	0.836789	48	0.227325	48	0.00334558	48	0.160666	0	0
38	103.485	723.795	3	0.370207	0.79461	90	48	0	0.703096	0.869961	1.5954	90	1410	4.49981	0.467123	0.317449	0.222558	0.836789	0.636691	0.270004	0.73674	0.222558	0.836789	48	0.227325	48	0.00334558	48	0.160666	0	0
38	106.735	722.611	4	0.402323	0.744029	120	48	0	3.9526	-0.313496	1.82825	120	1410	4.78749	0.603358	0.317449	0.222558	0.836789	0.636691	0.270004	0.73674	0.222558	0.836789	48	0.227325	48	0.00334558	48	0.160666	0	0
38	106.548	722.516	5	0.320346	0.776748	150	48	0	3.76562	-0.408774	1.87649	150	1410	5.01064	0.629405	0.317449	0.222558	0.836789	0.636691	0.270004	0.73674	0.222558	0.836789	48	0.227325	48	0.00334558	48	0.160666	0	0
38	107.444	721.899	6	0.367941	0.814422	180	48	0	4.66223	-1.02543	1.99278	180	1410	5.19296	0.689531	0.317449	0.222558	0.836789	0.636691	0.270004	0.73674	0.222558	0.836789	48	0.227325	48	0.00334558	48	0.160666	0	0
38	103.233	721.44	7	0.160666	0.887892	210	48	0	0.451385	-1.4847	2.15612	210	1410	5.34711	0.768309	0.317449	0.222558	0.836789	0.636691	0.270004	0.73674	0.222558	0.836789	48	0.227325	48	0.00334558	48	0.160666	0	0
38	104.954	719.738	8	0.199375	0.879879	240	48	0	2.17224	-3.18695	2.20653	240	1410	5.48064	0.79142	0.317449	0.222558	0.836789	0.636691	0.270004	0.73674	0.222558	0.836789	48	0.227325	48	0.00334558	48	0.160666	0	0
38	106.052	718.268	9	0.238942	0.861006	270	48	0	3.27008	-4.65642	2.12641	270	1410	5.59842	0.754437	0.317449	0.222558	0.836789	0.636691	0.270004	0.73674	0.222558	0.836789	48	0.227325	48	0.00334558	48	0.160666	0	0
38	105.347	717.341	10	0.195473	0.837685	300	48	0	2.56544	-5.58336	2.15153	300	1410	5.70378	0.766179	0.317449	0.222558	0.836789	0.636691	0.270004	0.73674	0.222558	0.836789	48	0.227325	48	0.00334558	48	0.160666	0	0
38	105.285	717.27	11	0.19891	0.795046	330	48	0	2.50327	-5.65527	2.06029	330	1410	5.79909	0.722847	0.317449	0.222558	0.836789	0.636691	0.270004	0.73674	0.222558	0.836789	48	0.227325	48	0.00334558	48	0.160666	0	0
38	105.572	716.448	12	0.211995	0.806928	360	48	0	2.79044	-6.47714	2.0665	360	1410	5.8861	0.725856	0.317449	0.222558	0.836789	0.636691	0.270004	0.73674	0.222558	0.836789	48	0.227325	48	0.00334558	48	0.160666	0	0
38	104.876	717.574	13	0.201558	0.824612	390	48	0	2.09433	-5.35124	2.10064	390	1410	5.96615	0.742244	0.317449	0.222558	0.836789	0.636691	0.270004	0.73674	0.222558	0.836789	48	0.227325	48	0.00334558	48	0.160666	0	0
38	105.527	717.525	14	0.196294	0.860826	420	48	0	2.7446	-5.39941	2.09139	420	1410	6.04025	0.73783	0.317449	0.222558	0.836789	0.636691	0.270004	0.73674	0.222558	0.836789	48	0.227325	48	0.00334558	48	0.160666	0	0
38	106.006	717.466	15	0.200608	0.837295	450	48	0	3.22379	-5.45879	2.16188	450	1410	6.10925	0.770979	0.317449	0.222558	0.836789	0.636691	0.270004	0.73674	0.222558	0.836789	48	0.227325	48	0.00334558	48	0.160666	0	0
38	106.176	717.204	16	0.180236	0.82556	480	48	0	3.39368	-5.72132	2.21295	480	1410	6.17379	0.794328	0.317449	0.222558	0.836789	0.636691	0.270004	0.73674	0.222558	0.836789	48	0.227325	48	0.00334558	48	0.160666	0	0
38	107.408	717.79	17	0.177866	0.845867	510	48	0	4.62581	-5.13492	2.31014	510	1410	6.23441	0.83731	0.317449	0.222558	0.836789	0.636691	0.270004	0.73674	0.222558	0.836789	48	0.227325	48	0.00334558	48	0.160666	0	0
38	106.005	718.303	18	0.196816	0.853091	540	48	0	3.22335	-4.62189	2.26558	540	1410	6.29157	0.81783	0.317449	0.222558	0.836789	0.636691	0.270004	0.73674	0.222558	0.836789	48	0.227325	48	0.00334558	48	0.160666	0	0
38	105.192	718.633	19	0.213632	0.835455	570	48	0	2.40961	-4.29148	2.27081	570	1410	6.34564	0.820139	0.317449	0.222558	0.836789	0.636691	0.270004	0.73674	0.222558	0.836789	48	0.227325	48	0.00334558	48	0.160666	0	0
38	106.688	717.824	20	0.228957	0.836652	600	48	0	3.9062	-5.10057	2.28053	600	1410	6.39693	0.824407	0.317449	0.222558	0.836789	0.636691	0.270004	0.73674	0.222558	0.836789	48	0.227325	48	0.00334558	48	0.160666	0	0
38	105.357	717.71	21	0.207191	0.831933	630	48	0	2.5746	-5.21518	2.3552	630	1410	6.44572	0.856627	0.317449	0.222558	0.836789	0.636691	0.270004	0.73674	0.222558	0.836789	48	0.227325	48	0.00334558	48	0.160666	0	0
38	104.586	718.845	22	0.206348	0.832975	660	48	0	1.80438	-4.0799	2.35096	660	1410	6.49224	0.854822	0.317449	0.222558	0.836789	0.636691	0.270004	0.73674	0.222558	0.836789	48	0.227325	48	0.00334558	48	0.160666	0	0
38	104.866	718.151	23	0.230755	0.843121	690	48	0	2.08417	-4.77339	2.40065	690	1410	6.53669	0.875738	0.317449	0.222558	0.836789	0.636691	0.270004	0.73674	0.222558	0.836789	48	0.227325	48	0.00334558	48	0.160666	0	0
38	105.595	718.802	24	0.205154	0.836465	720	48	0	2.81299	-4.12316	2.4378	720	1410	6.57925	0.891096	0.317449	0.222558	0.836789	0.636691	0.270004	0.73674	0.222558	0.836789	48	0.227325	48	0.00334558	48	0.160666	0	0
38	103.935	717.954	25	0.246417	0.841383	750	48	0	1.15251	-4.9712	2.4436	750	1410	6.62007	0.893472	0.317449	0.222558	0.836789	0.636691	0.270004	0.73674	0.222558	0.836789	48	0.227325	48	0.00334558	48	0.160666	0	0
38	104.731	717.721	26	0.205114	0.83662	780	48	0	1.94861	-5.20409	2.74607	780	1410	6.65929	1.01017	0.317449	0.222558	0.836789	0.636691	0.270004	0.73674	0.222558	0.836789	48	0.227325	48	0.00334558	48	0.160666	0	0
38	104.851	718.033	27	0.180915	0.840625	810	48	0	2.06856	-4.89224	2.82848	810	1410	6.69703	1.03974	0.317449	0.222558	0.836789	0.636691	0.270004	0.73674	0.222558	0.836789	48	0.227325	48	0.00334558	48	0.160666	0	0
38	105.064	718.622	28	0.222377	0.849026	840	48	0	2.28198	-4.303	2.78363	840	1410	6.7334	1.02376	0.317449	0.222558	0.836789	0.636691	0.270004	0.73674	0.222558	0.836789	48	0.227325	48	0.00334558	48	0.160666	0	0
38	106.658	717.906	29	0.191711	0.827991	870	48	0	3.87644	-5.01904	3.07203	870	1410	6.76849	1.12234	0.317449	0.222558	0.836789	0.636691	0.270004	0.73674	0.222558	0.836789	48	0.227325	48	0.00334558	48	0.160666	0	0
38	105.788	717.529	30	0.23188	0.846023	900	48	0	3.00566	-5.39539	3.21555	900	1410	6.80239	1.168	0.317449	0.222558	0.836789	0.636691	0.270004	0.73674	0.222558	0.836789	48	0.227325	48	0.00334558	48	0.160666	0	0
38	105.88	717.441	31	0.246577	0.842393	930	48	0	3.09841	-5.48417	3.35606	930	1410	6.83518	1.21077	0.317449	0.222558	0.836789	0.636691	0.270004	0.73674	0.222558	0.836789	48	0.227325	48	0.00334558	48	0.160666	0	0
38	106.334	717.043	32	0.176396	0.836555	960	48	0	3.55184	-5.88143	3.49697	960	1410	6.86693	1.2519	0.317449	0.222558	0.836789	0.636691	0.270004	0.73674	0.222558	0.836789	48	0.227325	48	0.00334558	48	0.160666	0	0
38	105.749	717.089	33	0.191496	0.843969	990	48	0	2.96722	-5.83581	3.38105	990	1410	6.8977	1.21819	0.317449	0.222558	0.836789	0.636691	0.270004	0.73674	0.222558	0.836789	48	0.227325	48	0.00334558	48	0.160666	0	0
38	105.957	717.837	34	0.235303	0.85097	1020	48	0	3.17493	-5.08776	3.39352	1020	1410	6.92756	1.22187	0.317449	0.222558	0.836789	0.636691	0.270004	0.73674	0.222558	0.836789	48	0.227325	48	0.00334558	48	0.160666	0	0
38	104.242	717.756	35	0.205688	0.850148	1050	48	0	1.45966	-5.16933	3.7416	1050	1410	6.95655	1.31951	0.317449	0.222558	0.836789	0.636691	0.270004	0.73674	0.222558	0.836789	48	0.227325	48	0.00334558	48	0.160666	0	0
38	104.585	718.093	36	0.22825	0.840445	1080	48	0	1.80272	-4.83147	3.85411	1080	1410	6.98472	1.34914	0.317449	0.222558	0.836789	0.636691	0.270004	0.73674	0.222558	0.836789	48	0.227325	48	0.00334558	48	0.160666	0	0
38	104.487	718.116	37	0.21784	0.825511	1110	48	0	1.70493	-4.80851	4.27002	1110	1410	7.01212	1.45162	0.317449	0.222558	0.836789	0.636691	0.270004	0.73674	0.222558	0.836789	48	0.227325	48	0.00334558	48	0.160666	0	0
38	104.838	717.487	38	0.234357	0.841924	1140	48	0	2.05589	-5.43788	4.67253	1140	1410	7.03878	1.5417	0.317449	0.222558	0.836789	0.636691	0.270004	0.73674	0.222558	0.836789	48	0.227325	48	0.00334558	48	0.160666	0	0
38	105.185	717.36	39	0.222051	0.839974	1170	48	0	2.4026	-5.56469	4.86952	1170	1410	7.06476	1.583	0.317449	0.222558	0.836789	0.636691	0.270004	0.73674	0.222558	0.836789	48	0.227325	48	0.00334558	48	0.160666	0	0
38	105.428	717.66	40	0.222286	0.839324	1200	48	0	2.64565	-5.2647	5.241	1200	1410	7.09008	1.65651	0.317449	0.222558	0.836789	0.636691	0.270004	0.73674	0.222558	0.836789	48	0.227325	48	0.00334558	48	0.160666	0	0
38	104.941	717.516	41	0.167076	0.856554	1230	48	0	2.15895	-5.40847	5.61423	1230	1410	7.11477	1.7253	0.317449	0.222558	0.836789	0.636691	0.270004	0.73674	0.222558	0.836789	48	0.227325	48	0.00334558	48	0.160666	0	0
38	105.893	718.372	42	0.21732	0.851201	1260	48	0	3.11145	-4.55283	5.75967	1260	1410	7.13887	1.75088	0.317449	0.222558	0.836789	0.636691	0.270004	0.73674	0.222558	0.836789	48	0.227325	48	0.00334558	48	0.160666	0	0
38	105.841	717.94	43	0.228098	0.844597	1290	48	0	3.05876	-4.98456	5.85496	1290	1410	7.1624	1.76729	0.317449	0.222558	0.836789	0.636691	0.270004	0.73674	0.222558	0.836789	48	0.227325	48	0.00334558	48	0.160666	0	0
38	105.287	717.545	44	0.18328	0.843705	1320	48	0	2.50545	-5.37972	5.91115	1320	1410	7.18539	1.77684	0.317449	0.222558	0.836789	0.636691	0.270004	0.73674	0.222558	0.836789	48	0.227325	48	0.00334558	48	0.160666	0	0
38	106.07	717.821	45	0.216208	0.84492	1350	48	0	3.28835	-5.10398	5.45515	1350	1410	7.20786	1.69656	0.317449	0.222558	0.836789	0.636691	0.270004	0.73674	0.222558	0.836789	48	0.227325	48	0.00334558	48	0.160666	0	0
38	104.566	717.547	46	0.189594	0.826513	1380	48	0	1.78414	-5.37736	4.83761	1380	1410	7.22984	1.57642	0.317449	0.222558	0.836789	0.636691	0.270004	0.73674	0.222558	0.836789	48	0.227325	48	0.00334558	48	0.160666	0	0
38	104.151	718.295	47	0.186543	0.836847	1410	48	0	1.3686	-4.62948	4.82754	1410	1410	7.25134	1.57434	0.317449	0.222558	0.836789	0.636691	0.270004	0.73674	0.222558	0.836789	48	0.227325	48	0.00334558	48	0.160666	0	0
39	297.12	717.894	0	0.521809	0.563235	0	48	0	0	0	0	0	1410	#NAME?	#NAME?	0.521809	0.54819	0.563235	0.509857	0.535	0.536546	0.521809	0.563235	48	0.397535	48	0.0103842	48	0.2047	0	0
39	296.273	718.22	1	0.54819	0.509857	30	48	0	-0.847367	0.326145	1.27069	30	1410	3.4012	0.239559	0.521809	0.54819	0.563235	0.509857	0.535	0.536546	0.521809	0.563235	48	0.397535	48	0.0103842	48	0.2047	0	0
39	295.126	718.41	2	0.541001	0.549081	60	48	0	-1.99484	0.516152	1.5905	60	1410	4.09434	0.464048	0.521809	0.54819	0.563235	0.509857	0.535	0.536546	0.521809	0.563235	48	0.397535	48	0.0103842	48	0.2047	0	0
39	295.081	717.539	3	0.472905	0.590213	90	48	0	-2.03959	-0.354135	1.90291	90	1410	4.49981	0.643383	0.521809	0.54819	0.563235	0.509857	0.535	0.536546	0.521809	0.563235	48	0.397535	48	0.0103842	48	0.2047	0	0
39	296.996	718.463	4	0.606911	0.549597	120	48	0	-0.123852	0.569917	2.36153	120	1410	4.78749	0.85931	0.521809	0.54819	0.563235	0.509857	0.535	0.536546	0.521809	0.563235	48	0.397535	48	0.0103842	48	0.2047	0	0
39	294.486	718.678	5	0.475026	0.564385	150	48	0	-2.63478	0.784471	2.63486	150	1410	5.01064	0.968832	0.521809	0.54819	0.563235	0.509857	0.535	0.536546	0.521809	0.563235	48	0.397535	48	0.0103842	48	0.2047	0	0
39	295.477	719.036	6	0.420859	0.355973	180	48	0	-1.6432	1.14286	3.07804	180	1410	5.19296	1.12429	0.521809	0.54819	0.563235	0.509857	0.535	0.536546	0.521809	0.563235	48	0.397535	48	0.0103842	48	0.2047	0	0
39	294.548	719.751	7	0.603442	0.430915	210	48	0	-2.5721	1.85699	3.45952	210	1410	5.34711	1.24113	0.521809	0.54819	0.563235	0.509857	0.535	0.536546	0.521809	0.563235	48	0.397535	48	0.0103842	48	0.2047	0	0
39	294.639	718.742	8	0.501635	0.463158	240	48	0	-2.48124	0.848356	3.6867	240	1410	5.48064	1.30473	0.521809	0.54819	0.563235	0.509857	0.535	0.536546	0.521809	0.563235	48	0.397535	48	0.0103842	48	0.2047	0	0
39	294.98	718.301	9	0.573623	0.391862	270	48	0	-2.14035	0.407869	4.07562	270	1410	5.59842	1.40502	0.521809	0.54819	0.563235	0.509857	0.535	0.536546	0.521809	0.563235	48	0.397535	48	0.0103842	48	0.2047	0	0
39	294.07	718.487	10	0.481556	0.568635	300	48	0	-3.05057	0.593502	4.43303	300	1410	5.70378	1.48908	0.521809	0.54819	0.563235	0.509857	0.535	0.536546	0.521809	0.563235	48	0.397535	48	0.0103842	48	0.2047	0	0
39	295.593	720.482	11	0.597115	0.513615	330	48	0	-1.52709	2.58839	4.65094	330	1410	5.79909	1.53707	0.521809	0.54819	0.563235	0.509857	0.535	0.536546	0.521809	0.563235	48	0.397535	48	0.0103842	48	0.2047	0	0
39	302.021	718.644	12	0.336002	0.424419	360	48	0	4.90066	0.75093	4.95552	360	1410	5.8861	1.6005	0.521809	0.54819	0.563235	0.509857	0.535	0.536546	0.521809	0.563235	48	0.397535	48	0.0103842	48	0.2047	0	0
39	301.889	719.029	13	0.2047	0.240851	390	48	0	4.76826	1.13497	5.00825	390	1410	5.96615	1.61109	0.521809	0.54819	0.563235	0.509857	0.535	0.536546	0.521809	0.563235	48	0.397535	48	0.0103842	48	0.2047	0	0
39	301.968	719.18	14	0.25324	0.420499	420	48	0	4.8479	1.2868	5.07574	420	1410	6.04025	1.62447	0.521809	0.54819	0.563235	0.509857	0.535	0.536546	0.521809	0.563235	48	0.397535	48	0.0103842	48	0.2047	0	0
39	305	718.431	15	0.301671	0.633601	450	48	0	7.87941	0.537861	5.17214	450	1410	6.10925	1.64329	0.521809	0.54819	0.563235	0.509857	0.535	0.536546	0.521809	0.563235	48	0.397535	48	0.0103842	48	0.2047	0	0
39	304.467	718.653	16	0.283123	0.728627	480	48	0	7.34657	0.759214	5.06129	480	1410	6.17379	1.62162	0.521809	0.54819	0.563235	0.509857	0.535	0.536546	0.521809	0.563235	48	0.397535	48	0.0103842	48	0.2047	0	0
39	305.804	718.547	17	0.494814	0.563792	510	48	0	8.6833	0.653089	5.02268	510	1410	6.23441	1.61396	0.521809	0.54819	0.563235	0.509857	0.535	0.536546	0.521809	0.563235	48	0.397535	48	0.0103842	48	0.2047	0	0
39	304.744	719.156	18	0.400309	0.60489	540	48	0	7.62386	1.26241	4.9598	540	1410	6.29157	1.60137	0.521809	0.54819	0.563235	0.509857	0.535	0.536546	0.521809	0.563235	48	0.397535	48	0.0103842	48	0.2047	0	0
39	303.681	719.507	19	0.366521	0.6359	570	48	0	6.56019	1.61358	4.84441	570	1410	6.34564	1.57783	0.521809	0.54819	0.563235	0.509857	0.535	0.536546	0.521809	0.563235	48	0.397535	48	0.0103842	48	0.2047	0	0
39	304.258	718.675	20	0.348321	0.636742	600	48	0	7.13799	0.781118	4.80447	600	1410	6.39693	1.56955	0.521809	0.54819	0.563235	0.509857	0.535	0.536546	0.521809	0.563235	48	0.397535	48	0.0103842	48	0.2047	0	0
39	302.195	718.29	21	0.448992	0.646051	630	48	0	5.07464	0.396792	4.68426	630	1410	6.44572	1.54421	0.521809	0.54819	0.563235	0.509857	0.535	0.536546	0.521809	0.563235	48	0.397535	48	0.0103842	48	0.2047	0	0
39	300.978	719.305	22	0.491338	0.674721	660	48	0	3.85787	1.41182	4.66441	660	1410	6.49224	1.53996	0.521809	0.54819	0.563235	0.509857	0.535	0.536546	0.521809	0.563235	48	0.397535	48	0.0103842	48	0.2047	0	0
39	300.55	718.503	23	0.364532	0.725611	690	48	0	3.42958	0.609826	4.70198	690	1410	6.53669	1.54798	0.521809	0.54819	0.563235	0.509857	0.535	0.536546	0.521809	0.563235	48	0.397535	48	0.0103842	48	0.2047	0	0
39	299.714	719.861	24	0.284874	0.657523	720	48	0	2.59404	1.96746	4.63742	720	1410	6.57925	1.53416	0.521809	0.54819	0.563235	0.509857	0.535	0.536546	0.521809	0.563235	48	0.397535	48	0.0103842	48	0.2047	0	0
39	297.573	719.224	25	0.330281	0.655984	750	48	0	0.452812	1.3308	4.49902	750	1410	6.62007	1.50386	0.521809	0.54819	0.563235	0.509857	0.535	0.536546	0.521809	0.563235	48	0.397535	48	0.0103842	48	0.2047	0	0
39	298.361	718.866	26	0.359558	0.675226	780	48	0	1.24102	0.972352	4.45917	780	1410	6.65929	1.49496	0.521809	0.54819	0.563235	0.509857	0.535	0.536546	0.521809	0.563235	48	0.397535	48	0.0103842	48	0.2047	0	0
39	297.488	719.53	27	0.485148	0.625558	810	48	0	0.367988	1.63666	4.38078	810	1410	6.69703	1.47723	0.521809	0.54819	0.563235	0.509857	0.535	0.536546	0.521809	0.563235	48	0.397535	48	0.0103842	48	0.2047	0	0
39	297.598	720.286	28	0.305154	0.603035	840	48	0	0.47745	2.39271	4.16467	840	1410	6.7334	1.42664	0.521809	0.54819	0.563235	0.509857	0.535	0.536546	0.521809	0.563235	48	0.397535	48	0.0103842	48	0.2047	0	0
39	298.764	720.644	29	0.287236	0.653219	870	48	0	1.64351	2.75057	3.89792	870	1410	6.76849	1.36044	0.521809	0.54819	0.563235	0.509857	0.535	0.536546	0.521809	0.563235	48	0.397535	48	0.0103842	48	0.2047	0	0
39	297.322	719.557	30	0.390802	0.613367	900	48	0	0.201505	1.66342	3.49838	900	1410	6.80239	1.2523	0.521809	0.54819	0.563235	0.509857	0.535	0.536546	0.521809	0.563235	48	0.397535	48	0.0103842	48	0.2047	0	0
39	297.482	719.37	31	0.335385	0.594782	930	48	0	0.361895	1.47632	3.38173	930	1410	6.83518	1.21839	0.521809	0.54819	0.563235	0.509857	0.535	0.536546	0.521809	0.563235	48	0.397535	48	0.0103842	48	0.2047	0	0
39	297.326	719.696	32	0.425692	0.635731	960	48	0	0.20522	1.80226	3.1602	960	1410	6.86693	1.15063	0.521809	0.54819	0.563235	0.509857	0.535	0.536546	0.521809	0.563235	48	0.397535	48	0.0103842	48	0.2047	0	0
39	297.435	719.127	33	0.407521	0.569974	990	48	0	0.314317	1.23316	2.77479	990	1410	6.8977	1.02057	0.521809	0.54819	0.563235	0.509857	0.535	0.536546	0.521809	0.563235	48	0.397535	48	0.0103842	48	0.2047	0	0
39	297.777	720.019	34	0.343515	0.639555	1020	48	0	0.656293	2.12573	2.76485	1020	1410	6.92756	1.01699	0.521809	0.54819	0.563235	0.509857	0.535	0.536546	0.521809	0.563235	48	0.397535	48	0.0103842	48	0.2047	0	0
39	295.9	719.709	35	0.371472	0.613117	1050	48	0	-1.22008	1.81535	2.58444	1050	1410	6.95655	0.94951	0.521809	0.54819	0.563235	0.509857	0.535	0.536546	0.521809	0.563235	48	0.397535	48	0.0103842	48	0.2047	0	0
39	296.292	719.808	36	0.462579	0.623208	1080	48	0	-0.828525	1.91459	2.22229	1080	1410	6.98472	0.798539	0.521809	0.54819	0.563235	0.509857	0.535	0.536546	0.521809	0.563235	48	0.397535	48	0.0103842	48	0.2047	0	0
39	296.534	720.504	37	0.358721	0.629811	1110	48	0	-0.586527	2.61025	2.39918	1110	1410	7.01212	0.875126	0.521809	0.54819	0.563235	0.509857	0.535	0.536546	0.521809	0.563235	48	0.397535	48	0.0103842	48	0.2047	0	0
39	296.592	719.695	38	0.247343	0.612844	1140	48	0	-0.528458	1.80181	2.22921	1140	1410	7.03878	0.801645	0.521809	0.54819	0.563235	0.509857	0.535	0.536546	0.521809	0.563235	48	0.397535	48	0.0103842	48	0.2047	0	0
39	296.148	719.462	39	0.303803	0.697398	1170	48	0	-0.972007	1.56856	2.25062	1170	1410	7.06476	0.811207	0.521809	0.54819	0.563235	0.509857	0.535	0.536546	0.521809	0.563235	48	0.397535	48	0.0103842	48	0.2047	0	0
39	296.686	719.643	40	0.405974	0.650443	1200	48	0	-0.434355	1.74977	2.29281	1200	1410	7.09008	0.829778	0.521809	0.54819	0.563235	0.509857	0.535	0.536546	0.521809	0.563235	48	0.397535	48	0.0103842	48	0.2047	0	0
39	296.258	719.781	41	0.344568	0.597711	1230	48	0	-0.862732	1.88723	2.2914	1230	1410	7.11477	0.829162	0.521809	0.54819	0.563235	0.509857	0.535	0.536546	0.521809	0.563235	48	0.397535	48	0.0103842	48	0.2047	0	0
39	298.049	720.879	42	0.282187	0.550367	1260	48	0	0.928189	2.98533	2.49558	1260	1410	7.13887	0.914523	0.521809	0.54819	0.563235	0.509857	0.535	0.536546	0.521809	0.563235	48	0.397535	48	0.0103842	48	0.2047	0	0
39	297.201	720.045	43	0.344516	0.640195	1290	48	0	0.0802271	2.15098	2.24848	1290	1410	7.1624	0.810254	0.521809	0.54819	0.563235	0.509857	0.535	0.536546	0.521809	0.563235	48	0.397535	48	0.0103842	48	0.2047	0	0
39	296.709	719.768	44	0.278883	0.62936	1320	48	0	-0.411374	1.87455	2.26092	1320	1410	7.18539	0.815772	0.521809	0.54819	0.563235	0.509857	0.535	0.536546	0.521809	0.563235	48	0.397535	48	0.0103842	48	0.2047	0	0
39	297.885	720.153	45	0.403625	0.618788	1350	48	0	0.764449	2.25977	2.00382	1350	1410	7.20786	0.695053	0.521809	0.54819	0.563235	0.509857	0.535	0.536546	0.521809	0.563235	48	0.397535	48	0.0103842	48	0.2047	0	0
39	296.183	719.608	46	0.320084	0.542941	1380	48	0	-0.937824	1.71423	1.99013	1380	1410	7.22984	0.688201	0.521809	0.54819	0.563235	0.509857	0.535	0.536546	0.521809	0.563235	48	0.397535	48	0.0103842	48	0.2047	0	0
39	296.406	720.242	47	0.365132	0.572969	1410	48	0	-0.71476	2.34807	2.45444	1410	1410	7.25134	0.8979	0.521809	0.54819	0.563235	0.509857	0.535	0.536546	0.521809	0.563235	48	0.397535	48	0.0103842	48	0.2047	0	0
40	347.128	723.062	0	0.245362	0.734862	0	48	0	0	0	0	0	1410	#NAME?	#NAME?	0.245362	0.27552	0.734862	0.812894	0.260441	0.773878	0.245362	0.812894	48	0.241213	48	0.00177516	48	0.173301	0	0
40	345.889	723.286	1	0.27552	0.812894	30	48	0	-1.23904	0.224381	1.41901	30	1410	3.4012	0.349962	0.245362	0.27552	0.734862	0.812894	0.260441	0.773878	0.245362	0.812894	48	0.241213	48	0.00177516	48	0.173301	0	0
40	339.755	713.875	2	0.331062	0.737869	60	48	0	-7.37289	-9.18649	1.84459	60	1410	4.09434	0.612258	0.245362	0.27552	0.734862	0.812894	0.260441	0.773878	0.245362	0.812894	48	0.241213	48	0.00177516	48	0.173301	0	0
40	340.503	714.278	3	0.397798	0.697792	90	48	0	-6.62481	-8.78387	1.76622	90	1410	4.49981	0.568842	0.245362	0.27552	0.734862	0.812894	0.260441	0.773878	0.245362	0.812894	48	0.241213	48	0.00177516	48	0.173301	0	0
40	344.379	719.97	4	0.222496	0.798263	120	48	0	-2.74863	-3.09196	1.92216	120	1410	4.78749	0.653448	0.245362	0.27552	0.734862	0.812894	0.260441	0.773878	0.245362	0.812894	48	0.241213	48	0.00177516	48	0.173301	0	0
40	342.348	720.602	5	0.252948	0.810981	150	48	0	-4.77981	-2.45961	1.78702	150	1410	5.01064	0.580547	0.245362	0.27552	0.734862	0.812894	0.260441	0.773878	0.245362	0.812894	48	0.241213	48	0.00177516	48	0.173301	0	0
40	344.459	721.698	6	0.310985	0.814757	180	48	0	-2.66906	-1.36308	1.9167	180	1410	5.19296	0.650603	0.245362	0.27552	0.734862	0.812894	0.260441	0.773878	0.245362	0.812894	48	0.241213	48	0.00177516	48	0.173301	0	0
40	343.686	721.614	7	0.219016	0.782368	210	48	0	-3.44176	-1.44746	2.01222	210	1410	5.34711	0.699238	0.245362	0.27552	0.734862	0.812894	0.260441	0.773878	0.245362	0.812894	48	0.241213	48	0.00177516	48	0.173301	0	0
40	343.992	721.077	8	0.313876	0.749098	240	48	0	-3.13588	-1.98481	1.86518	240	1410	5.48064	0.62336	0.245362	0.27552	0.734862	0.812894	0.260441	0.773878	0.245362	0.812894	48	0.241213	48	0.00177516	48	0.173301	0	0
40	344.535	721.289	9	0.225351	0.784715	270	48	0	-2.59245	-1.77294	1.96156	270	1410	5.59842	0.673742	0.245362	0.27552	0.734862	0.812894	0.260441	0.773878	0.245362	0.812894	48	0.241213	48	0.00177516	48	0.173301	0	0
40	342.235	720.861	10	0.241855	0.830869	300	48	0	-4.89239	-2.20005	1.99301	300	1410	5.70378	0.689645	0.245362	0.27552	0.734862	0.812894	0.260441	0.773878	0.245362	0.812894	48	0.241213	48	0.00177516	48	0.173301	0	0
40	343.049	721.529	11	0.215062	0.839174	330	48	0	-4.07913	-1.53253	2.00407	330	1410	5.79909	0.695181	0.245362	0.27552	0.734862	0.812894	0.260441	0.773878	0.245362	0.812894	48	0.241213	48	0.00177516	48	0.173301	0	0
40	343.146	721.28	12	0.219962	0.836827	360	48	0	-3.98158	-1.78124	2.02551	360	1410	5.8861	0.705823	0.245362	0.27552	0.734862	0.812894	0.260441	0.773878	0.245362	0.812894	48	0.241213	48	0.00177516	48	0.173301	0	0
40	342.336	721.678	13	0.224581	0.819877	390	48	0	-4.79222	-1.38338	1.96826	390	1410	5.96615	0.677152	0.245362	0.27552	0.734862	0.812894	0.260441	0.773878	0.245362	0.812894	48	0.241213	48	0.00177516	48	0.173301	0	0
40	343.725	724.028	14	0.211143	0.766274	420	48	0	-3.4023	0.966696	1.96839	420	1410	6.04025	0.677216	0.245362	0.27552	0.734862	0.812894	0.260441	0.773878	0.245362	0.812894	48	0.241213	48	0.00177516	48	0.173301	0	0
40	344.755	723.055	15	0.244215	0.828555	450	48	0	-2.37226	-0.00608729	2.13687	450	1410	6.10925	0.759342	0.245362	0.27552	0.734862	0.812894	0.260441	0.773878	0.245362	0.812894	48	0.241213	48	0.00177516	48	0.173301	0	0
40	344.421	722.637	16	0.219678	0.797379	480	48	0	-2.70672	-0.424543	2.1987	480	1410	6.17379	0.787865	0.245362	0.27552	0.734862	0.812894	0.260441	0.773878	0.245362	0.812894	48	0.241213	48	0.00177516	48	0.173301	0	0
40	346.061	722.763	17	0.173301	0.793303	510	48	0	-1.06689	-0.298585	2.27697	510	1410	6.23441	0.822847	0.245362	0.27552	0.734862	0.812894	0.260441	0.773878	0.245362	0.812894	48	0.241213	48	0.00177516	48	0.173301	0	0
40	345.009	723.269	18	0.205959	0.764994	540	48	0	-2.11896	0.207179	2.33741	540	1410	6.29157	0.849044	0.245362	0.27552	0.734862	0.812894	0.260441	0.773878	0.245362	0.812894	48	0.241213	48	0.00177516	48	0.173301	0	0
40	344.17	723.603	19	0.190502	0.796758	570	48	0	-2.95774	0.541751	2.35871	570	1410	6.34564	0.858114	0.245362	0.27552	0.734862	0.812894	0.260441	0.773878	0.245362	0.812894	48	0.241213	48	0.00177516	48	0.173301	0	0
40	345.384	722.686	20	0.20983	0.821046	600	48	0	-1.74418	-0.375872	2.29728	600	1410	6.39693	0.831725	0.245362	0.27552	0.734862	0.812894	0.260441	0.773878	0.245362	0.812894	48	0.241213	48	0.00177516	48	0.173301	0	0
40	344.379	722.609	21	0.22222	0.825356	630	48	0	-2.74825	-0.452907	2.37613	630	1410	6.44572	0.865473	0.245362	0.27552	0.734862	0.812894	0.260441	0.773878	0.245362	0.812894	48	0.241213	48	0.00177516	48	0.173301	0	0
40	343.458	723.589	22	0.215414	0.778348	660	48	0	-3.66966	0.527176	2.35656	660	1410	6.49224	0.857201	0.245362	0.27552	0.734862	0.812894	0.260441	0.773878	0.245362	0.812894	48	0.241213	48	0.00177516	48	0.173301	0	0
40	343.24	722.7	23	0.217071	0.800487	690	48	0	-3.88766	-0.36147	2.23317	690	1410	6.53669	0.803423	0.245362	0.27552	0.734862	0.812894	0.260441	0.773878	0.245362	0.812894	48	0.241213	48	0.00177516	48	0.173301	0	0
40	344.42	723.857	24	0.243068	0.825154	720	48	0	-2.70792	0.795146	2.29837	720	1410	6.57925	0.832201	0.245362	0.27552	0.734862	0.812894	0.260441	0.773878	0.245362	0.812894	48	0.241213	48	0.00177516	48	0.173301	0	0
40	342.703	722.176	25	0.240154	0.797935	750	48	0	-4.42478	-0.885772	2.22939	750	1410	6.62007	0.801729	0.245362	0.27552	0.734862	0.812894	0.260441	0.773878	0.245362	0.812894	48	0.241213	48	0.00177516	48	0.173301	0	0
40	344.099	722.321	26	0.190205	0.799242	780	48	0	-3.02826	-0.740902	2.37443	780	1410	6.65929	0.864759	0.245362	0.27552	0.734862	0.812894	0.260441	0.773878	0.245362	0.812894	48	0.241213	48	0.00177516	48	0.173301	0	0
40	343.725	722.876	27	0.208936	0.81939	810	48	0	-3.40238	-0.185529	2.41619	810	1410	6.69703	0.88219	0.245362	0.27552	0.734862	0.812894	0.260441	0.773878	0.245362	0.812894	48	0.241213	48	0.00177516	48	0.173301	0	0
40	344.054	723.091	28	0.263067	0.842142	840	48	0	-3.07413	0.0296463	2.26281	840	1410	6.7334	0.816608	0.245362	0.27552	0.734862	0.812894	0.260441	0.773878	0.245362	0.812894	48	0.241213	48	0.00177516	48	0.173301	0	0
40	345.155	722.859	29	0.228359	0.811868	870	48	0	-1.97243	-0.202672	2.50312	870	1410	6.76849	0.917539	0.245362	0.27552	0.734862	0.812894	0.260441	0.773878	0.245362	0.812894	48	0.241213	48	0.00177516	48	0.173301	0	0
40	344.673	722.259	30	0.20381	0.799413	900	48	0	-2.45479	-0.802046	2.57599	900	1410	6.80239	0.946235	0.245362	0.27552	0.734862	0.812894	0.260441	0.773878	0.245362	0.812894	48	0.241213	48	0.00177516	48	0.173301	0	0
40	345.037	722.21	31	0.237509	0.809281	930	48	0	-2.09051	-0.851525	2.58181	930	1410	6.83518	0.948491	0.245362	0.27552	0.734862	0.812894	0.260441	0.773878	0.245362	0.812894	48	0.241213	48	0.00177516	48	0.173301	0	0
40	344.833	721.84	32	0.219608	0.796705	960	48	0	-2.2949	-1.22181	2.8069	960	1410	6.86693	1.03208	0.245362	0.27552	0.734862	0.812894	0.260441	0.773878	0.245362	0.812894	48	0.241213	48	0.00177516	48	0.173301	0	0
40	344.637	721.795	33	0.247801	0.77114	990	48	0	-2.49106	-1.26677	2.64652	990	1410	6.8977	0.973244	0.245362	0.27552	0.734862	0.812894	0.260441	0.773878	0.245362	0.812894	48	0.241213	48	0.00177516	48	0.173301	0	0
40	344.588	722.214	34	0.218679	0.775655	1020	48	0	-2.5402	-0.847791	2.69641	1020	1410	6.92756	0.991923	0.245362	0.27552	0.734862	0.812894	0.260441	0.773878	0.245362	0.812894	48	0.241213	48	0.00177516	48	0.173301	0	0
40	343.375	722.636	35	0.327947	0.797306	1050	48	0	-3.75273	-0.425623	3.01281	1050	1410	6.95655	1.10287	0.245362	0.27552	0.734862	0.812894	0.260441	0.773878	0.245362	0.812894	48	0.241213	48	0.00177516	48	0.173301	0	0
40	343.459	722.11	36	0.297308	0.816007	1080	48	0	-3.66872	-0.951815	2.86849	1080	1410	6.98472	1.05378	0.245362	0.27552	0.734862	0.812894	0.260441	0.773878	0.245362	0.812894	48	0.241213	48	0.00177516	48	0.173301	0	0
40	343.674	722.783	37	0.192414	0.815001	1110	48	0	-3.454	-0.278505	3.25949	1110	1410	7.01212	1.18157	0.245362	0.27552	0.734862	0.812894	0.260441	0.773878	0.245362	0.812894	48	0.241213	48	0.00177516	48	0.173301	0	0
40	343.363	721.642	38	0.212864	0.809354	1140	48	0	-3.76514	-1.41953	3.44632	1140	1410	7.03878	1.23731	0.245362	0.27552	0.734862	0.812894	0.260441	0.773878	0.245362	0.812894	48	0.241213	48	0.00177516	48	0.173301	0	0
40	343.861	721.968	39	0.246186	0.833601	1170	48	0	-3.26625	-1.09361	3.48379	1170	1410	7.06476	1.24812	0.245362	0.27552	0.734862	0.812894	0.260441	0.773878	0.245362	0.812894	48	0.241213	48	0.00177516	48	0.173301	0	0
40	344.634	722.137	40	0.230032	0.798239	1200	48	0	-2.49327	-0.92436	3.96234	1200	1410	7.09008	1.37683	0.245362	0.27552	0.734862	0.812894	0.260441	0.773878	0.245362	0.812894	48	0.241213	48	0.00177516	48	0.173301	0	0
40	343.806	722.098	41	0.241125	0.822019	1230	48	0	-3.32133	-0.963065	4.02402	1230	1410	7.11477	1.39228	0.245362	0.27552	0.734862	0.812894	0.260441	0.773878	0.245362	0.812894	48	0.241213	48	0.00177516	48	0.173301	0	0
40	345.045	722.655	42	0.27799	0.79888	1260	48	0	-2.08277	-0.406174	4.24456	1260	1410	7.13887	1.44564	0.245362	0.27552	0.734862	0.812894	0.260441	0.773878	0.245362	0.812894	48	0.241213	48	0.00177516	48	0.173301	0	0
40	344.688	722.613	43	0.253726	0.821945	1290	48	0	-2.43941	-0.448714	5.00724	1290	1410	7.1624	1.61088	0.245362	0.27552	0.734862	0.812894	0.260441	0.773878	0.245362	0.812894	48	0.241213	48	0.00177516	48	0.173301	0	0
40	343.993	722.042	44	0.218269	0.796816	1320	48	0	-3.13521	-1.01953	5.56913	1320	1410	7.18539	1.71724	0.245362	0.27552	0.734862	0.812894	0.260441	0.773878	0.245362	0.812894	48	0.241213	48	0.00177516	48	0.173301	0	0
40	344.951	721.978	45	0.258315	0.817898	1350	48	0	-2.17654	-1.08318	4.9927	1350	1410	7.20786	1.60798	0.245362	0.27552	0.734862	0.812894	0.260441	0.773878	0.245362	0.812894	48	0.241213	48	0.00177516	48	0.173301	0	0
40	343.723	721.29	46	0.278442	0.801852	1380	48	0	-3.40518	-1.77108	3.18489	1380	1410	7.22984	1.15842	0.245362	0.27552	0.734862	0.812894	0.260441	0.773878	0.245362	0.812894	48	0.241213	48	0.00177516	48	0.173301	0	0
40	343.414	722.752	47	0.237207	0.796765	1410	48	0	-3.7137	-0.309321	3.72656	1410	1410	7.25134	1.31549	0.245362	0.27552	0.734862	0.812894	0.260441	0.773878	0.245362	0.812894	48	0.241213	48	0.00177516	48	0.173301	0	0
41	420.396	743.099	0	0.412045	0.800354	0	48	0	0	0	0	0	1410	#NAME?	#NAME?	0.412045	0.625609	0.800354	0.528756	0.518827	0.664555	0.412045	0.800354	48	0.37968	48	0.0057468	48	0.283936	0	0
41	416.726	741.404	1	0.625609	0.528756	30	48	0	-3.67009	-1.69489	1.07241	30	1410	3.4012	0.0699103	0.412045	0.625609	0.800354	0.528756	0.518827	0.664555	0.412045	0.800354	48	0.37968	48	0.0057468	48	0.283936	0	0
41	414.82	739.478	2	0.554091	0.412756	60	48	0	-5.57593	-3.6208	1.21064	60	1410	4.09434	0.191148	0.412045	0.625609	0.800354	0.528756	0.518827	0.664555	0.412045	0.800354	48	0.37968	48	0.0057468	48	0.283936	0	0
41	414.919	738.528	3	0.674551	0.354916	90	48	0	-5.47707	-4.5711	1.2659	90	1410	4.49981	0.235784	0.412045	0.625609	0.800354	0.528756	0.518827	0.664555	0.412045	0.800354	48	0.37968	48	0.0057468	48	0.283936	0	0
41	416.983	738.383	4	0.470154	0.350248	120	48	0	-3.4132	-4.71618	1.51957	120	1410	4.78749	0.418429	0.412045	0.625609	0.800354	0.528756	0.518827	0.664555	0.412045	0.800354	48	0.37968	48	0.0057468	48	0.283936	0	0
41	414.718	737.817	5	0.404094	0.296752	150	48	0	-5.67828	-5.2814	1.53832	150	1410	5.01064	0.430694	0.412045	0.625609	0.800354	0.528756	0.518827	0.664555	0.412045	0.800354	48	0.37968	48	0.0057468	48	0.283936	0	0
41	416.124	737.731	6	0.364495	0.374713	180	48	0	-4.27152	-5.36786	1.6514	180	1410	5.19296	0.501622	0.412045	0.625609	0.800354	0.528756	0.518827	0.664555	0.412045	0.800354	48	0.37968	48	0.0057468	48	0.283936	0	0
41	415.856	737.058	7	0.370788	0.463426	210	48	0	-4.53951	-6.04101	1.82505	210	1410	5.34711	0.601609	0.412045	0.625609	0.800354	0.528756	0.518827	0.664555	0.412045	0.800354	48	0.37968	48	0.0057468	48	0.283936	0	0
41	415.654	736.22	8	0.298076	0.272451	240	48	0	-4.74189	-6.87837	1.83245	240	1410	5.48064	0.605651	0.412045	0.625609	0.800354	0.528756	0.518827	0.664555	0.412045	0.800354	48	0.37968	48	0.0057468	48	0.283936	0	0
41	415.7	735.125	9	0.307697	0.345142	270	48	0	-4.69571	-7.97431	1.80435	270	1410	5.59842	0.590202	0.412045	0.625609	0.800354	0.528756	0.518827	0.664555	0.412045	0.800354	48	0.37968	48	0.0057468	48	0.283936	0	0
41	414.873	733.867	10	0.350044	0.657401	300	48	0	-5.52293	-9.23193	1.83609	300	1410	5.70378	0.607638	0.412045	0.625609	0.800354	0.528756	0.518827	0.664555	0.412045	0.800354	48	0.37968	48	0.0057468	48	0.283936	0	0
41	414.893	735.062	11	0.307035	0.681826	330	48	0	-5.5031	-8.03727	1.78271	330	1410	5.79909	0.578135	0.412045	0.625609	0.800354	0.528756	0.518827	0.664555	0.412045	0.800354	48	0.37968	48	0.0057468	48	0.283936	0	0
41	414.742	734.491	12	0.314051	0.665451	360	48	0	-5.65385	-8.60814	1.87023	360	1410	5.8861	0.626059	0.412045	0.625609	0.800354	0.528756	0.518827	0.664555	0.412045	0.800354	48	0.37968	48	0.0057468	48	0.283936	0	0
41	414.049	734.445	13	0.340531	0.693328	390	48	0	-6.34667	-8.65338	1.87429	390	1410	5.96615	0.628228	0.412045	0.625609	0.800354	0.528756	0.518827	0.664555	0.412045	0.800354	48	0.37968	48	0.0057468	48	0.283936	0	0
41	415.153	734.669	14	0.361183	0.708767	420	48	0	-5.24277	-8.42951	1.894	420	1410	6.04025	0.63869	0.412045	0.625609	0.800354	0.528756	0.518827	0.664555	0.412045	0.800354	48	0.37968	48	0.0057468	48	0.283936	0	0
41	415.454	734.484	15	0.349783	0.68385	450	48	0	-4.94156	-8.61439	2.04783	450	1410	6.10925	0.716781	0.412045	0.625609	0.800354	0.528756	0.518827	0.664555	0.412045	0.800354	48	0.37968	48	0.0057468	48	0.283936	0	0
41	414.778	734.775	16	0.370418	0.70415	480	48	0	-5.61801	-8.32346	2.05503	480	1410	6.17379	0.720289	0.412045	0.625609	0.800354	0.528756	0.518827	0.664555	0.412045	0.800354	48	0.37968	48	0.0057468	48	0.283936	0	0
41	416.491	734.443	17	0.33076	0.671559	510	48	0	-3.90484	-8.65627	2.17122	510	1410	6.23441	0.775289	0.412045	0.625609	0.800354	0.528756	0.518827	0.664555	0.412045	0.800354	48	0.37968	48	0.0057468	48	0.283936	0	0
41	415.514	735.182	18	0.336211	0.67237	540	48	0	-4.88159	-7.91731	2.24471	540	1410	6.29157	0.808578	0.412045	0.625609	0.800354	0.528756	0.518827	0.664555	0.412045	0.800354	48	0.37968	48	0.0057468	48	0.283936	0	0
41	414.764	735.282	19	0.329284	0.677041	570	48	0	-5.63199	-7.81698	2.25932	570	1410	6.34564	0.815062	0.412045	0.625609	0.800354	0.528756	0.518827	0.664555	0.412045	0.800354	48	0.37968	48	0.0057468	48	0.283936	0	0
41	416.016	734.307	20	0.360569	0.692512	600	48	0	-4.38016	-8.79177	2.19211	600	1410	6.39693	0.784866	0.412045	0.625609	0.800354	0.528756	0.518827	0.664555	0.412045	0.800354	48	0.37968	48	0.0057468	48	0.283936	0	0
41	414.948	734.522	21	0.387377	0.678597	630	48	0	-5.44835	-8.57653	2.34537	630	1410	6.44572	0.852442	0.412045	0.625609	0.800354	0.528756	0.518827	0.664555	0.412045	0.800354	48	0.37968	48	0.0057468	48	0.283936	0	0
41	413.957	735.23	22	0.306828	0.698638	660	48	0	-6.439	-7.86913	2.2792	660	1410	6.49224	0.823824	0.412045	0.625609	0.800354	0.528756	0.518827	0.664555	0.412045	0.800354	48	0.37968	48	0.0057468	48	0.283936	0	0
41	414.146	734.663	23	0.36682	0.718353	690	48	0	-6.24957	-8.43546	2.36368	690	1410	6.53669	0.860221	0.412045	0.625609	0.800354	0.528756	0.518827	0.664555	0.412045	0.800354	48	0.37968	48	0.0057468	48	0.283936	0	0
41	415.242	735.281	24	0.371071	0.688246	720	48	0	-5.15378	-7.81752	2.4507	720	1410	6.57925	0.896375	0.412045	0.625609	0.800354	0.528756	0.518827	0.664555	0.412045	0.800354	48	0.37968	48	0.0057468	48	0.283936	0	0
41	413.262	734.356	25	0.375046	0.642095	750	48	0	-7.13369	-8.7432	2.51035	750	1410	6.62007	0.920422	0.412045	0.625609	0.800354	0.528756	0.518827	0.664555	0.412045	0.800354	48	0.37968	48	0.0057468	48	0.283936	0	0
41	414.74	734.064	26	0.348614	0.699049	780	48	0	-5.65551	-9.03502	2.72319	780	1410	6.65929	1.00181	0.412045	0.625609	0.800354	0.528756	0.518827	0.664555	0.412045	0.800354	48	0.37968	48	0.0057468	48	0.283936	0	0
41	413.949	734.655	27	0.357776	0.658472	810	48	0	-6.44662	-8.44353	2.87765	810	1410	6.69703	1.05697	0.412045	0.625609	0.800354	0.528756	0.518827	0.664555	0.412045	0.800354	48	0.37968	48	0.0057468	48	0.283936	0	0
41	414.68	735.02	28	0.353484	0.683875	840	48	0	-5.71574	-8.07848	2.80411	840	1410	6.7334	1.03109	0.412045	0.625609	0.800354	0.528756	0.518827	0.664555	0.412045	0.800354	48	0.37968	48	0.0057468	48	0.283936	0	0
41	415.736	734.836	29	0.283936	0.67164	870	48	0	-4.65981	-8.26323	3.04407	870	1410	6.76849	1.1132	0.412045	0.625609	0.800354	0.528756	0.518827	0.664555	0.412045	0.800354	48	0.37968	48	0.0057468	48	0.283936	0	0
41	415.131	733.994	30	0.396077	0.717627	900	48	0	-5.26513	-9.10511	3.15402	900	1410	6.80239	1.14868	0.412045	0.625609	0.800354	0.528756	0.518827	0.664555	0.412045	0.800354	48	0.37968	48	0.0057468	48	0.283936	0	0
41	415.384	733.881	31	0.373735	0.702444	930	48	0	-5.01243	-9.21803	3.13483	930	1410	6.83518	1.14257	0.412045	0.625609	0.800354	0.528756	0.518827	0.664555	0.412045	0.800354	48	0.37968	48	0.0057468	48	0.283936	0	0
41	414.95	733.816	32	0.392317	0.702573	960	48	0	-5.44563	-9.283	3.44121	960	1410	6.86693	1.23582	0.412045	0.625609	0.800354	0.528756	0.518827	0.664555	0.412045	0.800354	48	0.37968	48	0.0057468	48	0.283936	0	0
41	415.054	733.608	33	0.417999	0.705744	990	48	0	-5.34176	-9.49099	3.42691	990	1410	6.8977	1.23166	0.412045	0.625609	0.800354	0.528756	0.518827	0.664555	0.412045	0.800354	48	0.37968	48	0.0057468	48	0.283936	0	0
41	414.909	734.103	34	0.38006	0.672497	1020	48	0	-5.48651	-8.99537	3.51088	1020	1410	6.92756	1.25587	0.412045	0.625609	0.800354	0.528756	0.518827	0.664555	0.412045	0.800354	48	0.37968	48	0.0057468	48	0.283936	0	0
41	413.805	734.189	35	0.370059	0.704187	1050	48	0	-6.59075	-8.90991	3.8538	1050	1410	6.95655	1.34906	0.412045	0.625609	0.800354	0.528756	0.518827	0.664555	0.412045	0.800354	48	0.37968	48	0.0057468	48	0.283936	0	0
41	413.917	734.338	36	0.369409	0.709945	1080	48	0	-6.47944	-8.7604	4.00801	1080	1410	6.98472	1.38829	0.412045	0.625609	0.800354	0.528756	0.518827	0.664555	0.412045	0.800354	48	0.37968	48	0.0057468	48	0.283936	0	0
41	414.345	734.512	37	0.384427	0.704661	1110	48	0	-6.05093	-8.58687	4.43945	1110	1410	7.01212	1.49053	0.412045	0.625609	0.800354	0.528756	0.518827	0.664555	0.412045	0.800354	48	0.37968	48	0.0057468	48	0.283936	0	0
41	414.154	733.939	38	0.452521	0.711463	1140	48	0	-6.24238	-9.16031	4.82117	1140	1410	7.03878	1.57302	0.412045	0.625609	0.800354	0.528756	0.518827	0.664555	0.412045	0.800354	48	0.37968	48	0.0057468	48	0.283936	0	0
41	414.613	734.179	39	0.332702	0.682187	1170	48	0	-5.78254	-8.91996	5.08098	1170	1410	7.06476	1.6255	0.412045	0.625609	0.800354	0.528756	0.518827	0.664555	0.412045	0.800354	48	0.37968	48	0.0057468	48	0.283936	0	0
41	415.252	733.907	40	0.345484	0.670133	1200	48	0	-5.14356	-9.19186	5.44794	1200	1410	7.09008	1.69524	0.412045	0.625609	0.800354	0.528756	0.518827	0.664555	0.412045	0.800354	48	0.37968	48	0.0057468	48	0.283936	0	0
41	414.311	734.023	41	0.388159	0.696512	1230	48	0	-6.08466	-9.07626	5.72433	1230	1410	7.11477	1.74472	0.412045	0.625609	0.800354	0.528756	0.518827	0.664555	0.412045	0.800354	48	0.37968	48	0.0057468	48	0.283936	0	0
41	415.166	734.835	42	0.401312	0.70809	1260	48	0	-5.23029	-8.26342	5.94668	1260	1410	7.13887	1.78283	0.412045	0.625609	0.800354	0.528756	0.518827	0.664555	0.412045	0.800354	48	0.37968	48	0.0057468	48	0.283936	0	0
41	415.012	734.293	43	0.336934	0.659832	1290	48	0	-5.38428	-8.80627	6.65075	1290	1410	7.1624	1.89473	0.412045	0.625609	0.800354	0.528756	0.518827	0.664555	0.412045	0.800354	48	0.37968	48	0.0057468	48	0.283936	0	0
41	414.602	734.142	44	0.398484	0.705968	1320	48	0	-5.79444	-8.95657	7.02155	1320	1410	7.18539	1.94898	0.412045	0.625609	0.800354	0.528756	0.518827	0.664555	0.412045	0.800354	48	0.37968	48	0.0057468	48	0.283936	0	0
41	415.257	734.077	45	0.286408	0.67268	1350	48	0	-5.13897	-9.0221	7.82463	1350	1410	7.20786	2.05728	0.412045	0.625609	0.800354	0.528756	0.518827	0.664555	0.412045	0.800354	48	0.37968	48	0.0057468	48	0.283936	0	0
41	414.371	733.749	46	0.475052	0.669145	1380	48	0	-6.02543	-9.35017	9.33459	1380	1410	7.22984	2.23373	0.412045	0.625609	0.800354	0.528756	0.518827	0.664555	0.412045	0.800354	48	0.37968	48	0.0057468	48	0.283936	0	0
41	413.556	734.556	47	0.341087	0.70884	1410	48	0	-6.83992	-8.54251	10.9434	1410	1410	7.25134	2.39274	0.412045	0.625609	0.800354	0.528756	0.518827	0.664555	0.412045	0.800354	48	0.37968	48	0.0057468	48	0.283936	0	0
42	515.074	787.685	0	0.55483	0.446537	0	48	0	0	0	0	0	1410	#NAME?	#NAME?	0.55483	0.546302	0.446537	0.36351	0.550566	0.405024	0.546302	0.446537	48	0.26008	48	0.00881341	48	0.167872	0	0
42	514.674	788.76	1	0.546302	0.36351	30	48	0	-0.40079	1.07528	1.00831	30	1410	3.4012	0.00827414	0.55483	0.546302	0.446537	0.36351	0.550566	0.405024	0.546302	0.446537	48	0.26008	48	0.00881341	48	0.167872	0	0
42	513.488	789.501	2	0.573869	0.432497	60	48	0	-1.58676	1.81582	1.15378	60	1410	4.09434	0.143041	0.55483	0.546302	0.446537	0.36351	0.550566	0.405024	0.546302	0.446537	48	0.26008	48	0.00881341	48	0.167872	0	0
42	513.37	788.222	3	0.392223	0.344946	90	48	0	-1.7044	0.537013	1.1438	90	1410	4.49981	0.13436	0.55483	0.546302	0.446537	0.36351	0.550566	0.405024	0.546302	0.446537	48	0.26008	48	0.00881341	48	0.167872	0	0
42	514.948	788.345	4	0.373696	0.379447	120	48	0	-0.125963	0.660147	1.43051	120	1410	4.78749	0.358031	0.55483	0.546302	0.446537	0.36351	0.550566	0.405024	0.546302	0.446537	48	0.26008	48	0.00881341	48	0.167872	0	0
42	512.471	788.6	5	0.415658	0.400887	150	48	0	-2.60349	0.915609	1.53624	150	1410	5.01064	0.429341	0.55483	0.546302	0.446537	0.36351	0.550566	0.405024	0.546302	0.446537	48	0.26008	48	0.00881341	48	0.167872	0	0
42	513.106	787.772	6	0.240097	0.395957	180	48	0	-1.96835	0.0873455	1.56134	180	1410	5.19296	0.445542	0.55483	0.546302	0.446537	0.36351	0.550566	0.405024	0.546302	0.446537	48	0.26008	48	0.00881341	48	0.167872	0	0
42	512.305	788.385	7	0.229652	0.511862	210	48	0	-2.76927	0.699648	1.76027	210	1410	5.34711	0.565467	0.55483	0.546302	0.446537	0.36351	0.550566	0.405024	0.546302	0.446537	48	0.26008	48	0.00881341	48	0.167872	0	0
42	511.637	789.298	8	0.252766	0.568692	240	48	0	-3.4372	1.61353	1.78887	240	1410	5.48064	0.581585	0.55483	0.546302	0.446537	0.36351	0.550566	0.405024	0.546302	0.446537	48	0.26008	48	0.00881341	48	0.167872	0	0
42	511.824	788.999	9	0.233758	0.438072	270	48	0	-3.24997	1.31432	1.82978	270	1410	5.59842	0.604194	0.55483	0.546302	0.446537	0.36351	0.550566	0.405024	0.546302	0.446537	48	0.26008	48	0.00881341	48	0.167872	0	0
42	510.611	788.754	10	0.296609	0.554148	300	48	0	-4.4637	1.06907	1.94364	300	1410	5.70378	0.664565	0.55483	0.546302	0.446537	0.36351	0.550566	0.405024	0.546302	0.446537	48	0.26008	48	0.00881341	48	0.167872	0	0
42	510.346	789.648	11	0.19037	0.631142	330	48	0	-4.72836	1.96356	1.8885	330	1410	5.79909	0.635781	0.55483	0.546302	0.446537	0.36351	0.550566	0.405024	0.546302	0.446537	48	0.26008	48	0.00881341	48	0.167872	0	0
42	510.688	788.682	12	0.23791	0.602353	360	48	0	-4.38629	0.997459	1.98696	360	1410	5.8861	0.686605	0.55483	0.546302	0.446537	0.36351	0.550566	0.405024	0.546302	0.446537	48	0.26008	48	0.00881341	48	0.167872	0	0
42	510.491	788.001	13	0.194485	0.564966	390	48	0	-4.58327	0.316321	2.00223	390	1410	5.96615	0.694262	0.55483	0.546302	0.446537	0.36351	0.550566	0.405024	0.546302	0.446537	48	0.26008	48	0.00881341	48	0.167872	0	0
42	511.618	788.669	14	0.189879	0.514801	420	48	0	-3.45675	0.983645	2.02798	420	1410	6.04025	0.70704	0.55483	0.546302	0.446537	0.36351	0.550566	0.405024	0.546302	0.446537	48	0.26008	48	0.00881341	48	0.167872	0	0
42	512.464	787.74	15	0.202537	0.62937	450	48	0	-2.61079	0.055497	2.19022	450	1410	6.10925	0.784001	0.55483	0.546302	0.446537	0.36351	0.550566	0.405024	0.546302	0.446537	48	0.26008	48	0.00881341	48	0.167872	0	0
42	512.085	788.303	16	0.176116	0.591053	480	48	0	-2.98952	0.618064	2.22506	480	1410	6.17379	0.799783	0.55483	0.546302	0.446537	0.36351	0.550566	0.405024	0.546302	0.446537	48	0.26008	48	0.00881341	48	0.167872	0	0
42	514.031	788.067	17	0.223056	0.629384	510	48	0	-1.04346	0.381947	2.33157	510	1410	6.23441	0.84654	0.55483	0.546302	0.446537	0.36351	0.550566	0.405024	0.546302	0.446537	48	0.26008	48	0.00881341	48	0.167872	0	0
42	513.009	787.936	18	0.250782	0.659889	540	48	0	-2.06556	0.250921	2.58908	540	1410	6.29157	0.951303	0.55483	0.546302	0.446537	0.36351	0.550566	0.405024	0.546302	0.446537	48	0.26008	48	0.00881341	48	0.167872	0	0
42	512.597	788.41	19	0.206226	0.61977	570	48	0	-2.47765	0.72556	2.55188	570	1410	6.34564	0.936831	0.55483	0.546302	0.446537	0.36351	0.550566	0.405024	0.546302	0.446537	48	0.26008	48	0.00881341	48	0.167872	0	0
42	514.262	787.279	20	0.242593	0.704783	600	48	0	-0.812014	-0.406085	2.56906	600	1410	6.39693	0.943542	0.55483	0.546302	0.446537	0.36351	0.550566	0.405024	0.546302	0.446537	48	0.26008	48	0.00881341	48	0.167872	0	0
42	513.604	787.372	21	0.252917	0.614343	630	48	0	-1.47008	-0.312377	2.77706	630	1410	6.44572	1.02139	0.55483	0.546302	0.446537	0.36351	0.550566	0.405024	0.546302	0.446537	48	0.26008	48	0.00881341	48	0.167872	0	0
42	512.854	787.812	22	0.307843	0.683909	660	48	0	-2.22015	0.127506	2.84672	660	1410	6.49224	1.04617	0.55483	0.546302	0.446537	0.36351	0.550566	0.405024	0.546302	0.446537	48	0.26008	48	0.00881341	48	0.167872	0	0
42	513.814	787.865	23	0.274527	0.380695	690	48	0	-1.26012	0.180018	2.94489	690	1410	6.53669	1.08007	0.55483	0.546302	0.446537	0.36351	0.550566	0.405024	0.546302	0.446537	48	0.26008	48	0.00881341	48	0.167872	0	0
42	513.986	788.617	24	0.228574	0.450108	720	48	0	-1.08865	0.932352	3.04752	720	1410	6.57925	1.11433	0.55483	0.546302	0.446537	0.36351	0.550566	0.405024	0.546302	0.446537	48	0.26008	48	0.00881341	48	0.167872	0	0
42	512.83	787.104	25	0.244614	0.662116	750	48	0	-2.24422	-0.581012	3.08781	750	1410	6.62007	1.12746	0.55483	0.546302	0.446537	0.36351	0.550566	0.405024	0.546302	0.446537	48	0.26008	48	0.00881341	48	0.167872	0	0
42	513.645	786.878	26	0.245144	0.349922	780	48	0	-1.42953	-0.807326	3.16999	780	1410	6.65929	1.15373	0.55483	0.546302	0.446537	0.36351	0.550566	0.405024	0.546302	0.446537	48	0.26008	48	0.00881341	48	0.167872	0	0
42	513.583	786.465	27	0.27349	0.53934	810	48	0	-1.49164	-1.22001	3.25541	810	1410	6.69703	1.18032	0.55483	0.546302	0.446537	0.36351	0.550566	0.405024	0.546302	0.446537	48	0.26008	48	0.00881341	48	0.167872	0	0
42	514.748	787.422	28	0.218436	0.509266	840	48	0	-0.326065	-0.262717	3.27792	840	1410	6.7334	1.18721	0.55483	0.546302	0.446537	0.36351	0.550566	0.405024	0.546302	0.446537	48	0.26008	48	0.00881341	48	0.167872	0	0
42	515.432	787.509	29	0.167872	0.694113	870	48	0	0.357421	-0.176345	3.38952	870	1410	6.76849	1.22069	0.55483	0.546302	0.446537	0.36351	0.550566	0.405024	0.546302	0.446537	48	0.26008	48	0.00881341	48	0.167872	0	0
42	515.059	786.386	30	0.174735	0.566669	900	48	0	-0.0150522	-1.29865	3.46998	900	1410	6.80239	1.24415	0.55483	0.546302	0.446537	0.36351	0.550566	0.405024	0.546302	0.446537	48	0.26008	48	0.00881341	48	0.167872	0	0
42	515.13	786.189	31	0.236019	0.666913	930	48	0	0.0553748	-1.49607	3.60918	930	1410	6.83518	1.28348	0.55483	0.546302	0.446537	0.36351	0.550566	0.405024	0.546302	0.446537	48	0.26008	48	0.00881341	48	0.167872	0	0
42	515.016	786.441	32	0.194936	0.63704	960	48	0	-0.0588421	-1.24426	3.58554	960	1410	6.86693	1.27691	0.55483	0.546302	0.446537	0.36351	0.550566	0.405024	0.546302	0.446537	48	0.26008	48	0.00881341	48	0.167872	0	0
42	514.932	785.681	33	0.231312	0.625426	990	48	0	-0.142199	-2.00428	3.64535	990	1410	6.8977	1.29345	0.55483	0.546302	0.446537	0.36351	0.550566	0.405024	0.546302	0.446537	48	0.26008	48	0.00881341	48	0.167872	0	0
42	515.545	786.138	34	0.282425	0.513084	1020	48	0	0.470726	-1.54669	3.59938	1020	1410	6.92756	1.28076	0.55483	0.546302	0.446537	0.36351	0.550566	0.405024	0.546302	0.446537	48	0.26008	48	0.00881341	48	0.167872	0	0
42	513.529	786.262	35	0.214699	0.612167	1050	48	0	-1.54529	-1.42296	3.55875	1050	1410	6.95655	1.26941	0.55483	0.546302	0.446537	0.36351	0.550566	0.405024	0.546302	0.446537	48	0.26008	48	0.00881341	48	0.167872	0	0
42	514.451	786.626	36	0.314665	0.465354	1080	48	0	-0.62345	-1.05916	3.40981	1080	1410	6.98472	1.22666	0.55483	0.546302	0.446537	0.36351	0.550566	0.405024	0.546302	0.446537	48	0.26008	48	0.00881341	48	0.167872	0	0
42	514.417	786.585	37	0.223134	0.537248	1110	48	0	-0.657679	-1.09945	3.30397	1110	1410	7.01212	1.19513	0.55483	0.546302	0.446537	0.36351	0.550566	0.405024	0.546302	0.446537	48	0.26008	48	0.00881341	48	0.167872	0	0
42	514.435	786.135	38	0.169027	0.624447	1140	48	0	-0.639881	-1.55022	3.08143	1140	1410	7.03878	1.12539	0.55483	0.546302	0.446537	0.36351	0.550566	0.405024	0.546302	0.446537	48	0.26008	48	0.00881341	48	0.167872	0	0
42	514.687	786.316	39	0.237133	0.461167	1170	48	0	-0.387313	-1.36873	2.96791	1170	1410	7.06476	1.08786	0.55483	0.546302	0.446537	0.36351	0.550566	0.405024	0.546302	0.446537	48	0.26008	48	0.00881341	48	0.167872	0	0
42	515.125	785.996	40	0.243715	0.570119	1200	48	0	0.0505088	-1.68924	2.83595	1200	1410	7.09008	1.04238	0.55483	0.546302	0.446537	0.36351	0.550566	0.405024	0.546302	0.446537	48	0.26008	48	0.00881341	48	0.167872	0	0
42	514.35	786.067	41	0.2071	0.55857	1230	48	0	-0.724066	-1.61834	2.58609	1230	1410	7.11477	0.950148	0.55483	0.546302	0.446537	0.36351	0.550566	0.405024	0.546302	0.446537	48	0.26008	48	0.00881341	48	0.167872	0	0
42	515.777	786.539	42	0.213913	0.611888	1260	48	0	0.702359	-1.14617	2.70908	1260	1410	7.13887	0.996608	0.55483	0.546302	0.446537	0.36351	0.550566	0.405024	0.546302	0.446537	48	0.26008	48	0.00881341	48	0.167872	0	0
42	515.438	786.506	43	0.218651	0.632099	1290	48	0	0.363353	-1.1786	2.59994	1290	1410	7.1624	0.95549	0.55483	0.546302	0.446537	0.36351	0.550566	0.405024	0.546302	0.446537	48	0.26008	48	0.00881341	48	0.167872	0	0
42	514.857	785.692	44	0.196979	0.600021	1320	48	0	-0.217629	-1.9931	2.61746	1320	1410	7.18539	0.962203	0.55483	0.546302	0.446537	0.36351	0.550566	0.405024	0.546302	0.446537	48	0.26008	48	0.00881341	48	0.167872	0	0
42	516.006	786.311	45	0.233735	0.572167	1350	48	0	0.931839	-1.37341	2.55578	1350	1410	7.20786	0.938359	0.55483	0.546302	0.446537	0.36351	0.550566	0.405024	0.546302	0.446537	48	0.26008	48	0.00881341	48	0.167872	0	0
42	514.446	785.992	46	0.263315	0.618038	1380	48	0	-0.628662	-1.69246	2.13919	1380	1410	7.22984	0.760426	0.55483	0.546302	0.446537	0.36351	0.550566	0.405024	0.546302	0.446537	48	0.26008	48	0.00881341	48	0.167872	0	0
42	514.161	786.341	47	0.191498	0.537114	1410	48	0	-0.913771	-1.34386	1.6251	1410	1410	7.25134	0.485567	0.55483	0.546302	0.446537	0.36351	0.550566	0.405024	0.546302	0.446537	48	0.26008	48	0.00881341	48	0.167872	0	0
43	26.2724	85.6814	1	0.457327	0.490073	30	47	30	0	0	0	0	1380	#NAME?	#NAME?	0.457327	0.471397	0.490073	0.594604	0.464362	0.542338	0.457327	0.594604	47	0.392294	47	0.0176213	47	0.17531	0	0
43	24.5752	86.4765	2	0.471397	0.594604	60	47	30	-1.69723	0.795107	1.05909	30	1380	3.4012	0.057412	0.457327	0.471397	0.490073	0.594604	0.464362	0.542338	0.457327	0.594604	47	0.392294	47	0.0176213	47	0.17531	0	0
43	24.0161	85.3194	3	0.485583	0.668544	90	47	30	-2.25634	-0.361948	1.16457	60	1380	4.09434	0.152355	0.457327	0.471397	0.490073	0.594604	0.464362	0.542338	0.457327	0.594604	47	0.392294	47	0.0176213	47	0.17531	0	0
43	25.6068	87.2138	4	0.568722	0.432882	120	47	30	-0.665638	1.53243	1.17826	90	1380	4.49981	0.164037	0.457327	0.471397	0.490073	0.594604	0.464362	0.542338	0.457327	0.594604	47	0.392294	47	0.0176213	47	0.17531	0	0
43	23.8545	87.0858	5	0.591566	0.558513	150	47	30	-2.41794	1.4044	1.44761	120	1380	4.78749	0.369916	0.457327	0.471397	0.490073	0.594604	0.464362	0.542338	0.457327	0.594604	47	0.392294	47	0.0176213	47	0.17531	0	0
43	24.1329	87.8304	6	0.549237	0.477428	180	47	30	-2.13954	2.14898	1.48671	150	1380	5.01064	0.396565	0.457327	0.471397	0.490073	0.594604	0.464362	0.542338	0.457327	0.594604	47	0.392294	47	0.0176213	47	0.17531	0	0
43	23.9389	88.402	7	0.53633	0.494843	210	47	30	-2.3335	2.72058	1.62488	180	1380	5.19296	0.485432	0.457327	0.471397	0.490073	0.594604	0.464362	0.542338	0.457327	0.594604	47	0.392294	47	0.0176213	47	0.17531	0	0
43	23.9677	88.1477	8	0.575962	0.507237	240	47	30	-2.30471	2.46628	1.72044	210	1380	5.34711	0.542578	0.457327	0.471397	0.490073	0.594604	0.464362	0.542338	0.457327	0.594604	47	0.392294	47	0.0176213	47	0.17531	0	0
43	23.8556	86.7949	9	0.485172	0.468268	270	47	30	-2.41678	1.11349	1.76483	240	1380	5.48064	0.568057	0.457327	0.471397	0.490073	0.594604	0.464362	0.542338	0.457327	0.594604	47	0.392294	47	0.0176213	47	0.17531	0	0
43	22.9247	86.9371	10	0.500209	0.494161	300	47	30	-3.34769	1.2557	1.83943	270	1380	5.59842	0.609456	0.457327	0.471397	0.490073	0.594604	0.464362	0.542338	0.457327	0.594604	47	0.392294	47	0.0176213	47	0.17531	0	0
43	22.9106	87.7562	11	0.528375	0.519228	330	47	30	-3.36177	2.07484	1.88988	300	1380	5.70378	0.636514	0.457327	0.471397	0.490073	0.594604	0.464362	0.542338	0.457327	0.594604	47	0.392294	47	0.0176213	47	0.17531	0	0
43	23.3784	86.5572	12	0.465155	0.529984	360	47	30	-2.89402	0.875796	1.93612	330	1380	5.79909	0.660688	0.457327	0.471397	0.490073	0.594604	0.464362	0.542338	0.457327	0.594604	47	0.392294	47	0.0176213	47	0.17531	0	0
43	23.0414	86.6063	13	0.463161	0.577923	390	47	30	-3.23097	0.924976	2.05114	360	1380	5.8861	0.718398	0.457327	0.471397	0.490073	0.594604	0.464362	0.542338	0.457327	0.594604	47	0.392294	47	0.0176213	47	0.17531	0	0
43	24.6205	87.275	14	0.489274	0.422353	420	47	30	-1.65188	1.59358	2.02186	390	1380	5.96615	0.704015	0.457327	0.471397	0.490073	0.594604	0.464362	0.542338	0.457327	0.594604	47	0.392294	47	0.0176213	47	0.17531	0	0
43	25.0945	86.754	15	0.518374	0.447728	450	47	30	-1.17791	1.07265	2.08392	420	1380	6.04025	0.734252	0.457327	0.471397	0.490073	0.594604	0.464362	0.542338	0.457327	0.594604	47	0.392294	47	0.0176213	47	0.17531	0	0
43	24.4008	86.4975	16	0.588359	0.520158	480	47	30	-1.87166	0.816111	2.30987	450	1380	6.10925	0.837193	0.457327	0.471397	0.490073	0.594604	0.464362	0.542338	0.457327	0.594604	47	0.392294	47	0.0176213	47	0.17531	0	0
43	25.9278	86.3893	17	0.48572	0.502799	510	47	30	-0.344578	0.707963	2.34318	480	1380	6.17379	0.85151	0.457327	0.471397	0.490073	0.594604	0.464362	0.542338	0.457327	0.594604	47	0.392294	47	0.0176213	47	0.17531	0	0
43	25.4579	86.4048	18	0.444876	0.436376	540	47	30	-0.814516	0.723434	2.5132	510	1380	6.23441	0.921557	0.457327	0.471397	0.490073	0.594604	0.464362	0.542338	0.457327	0.594604	47	0.392294	47	0.0176213	47	0.17531	0	0
43	24.4617	86.8618	19	0.517743	0.430073	570	47	30	-1.81069	1.18039	2.70334	540	1380	6.29157	0.994489	0.457327	0.471397	0.490073	0.594604	0.464362	0.542338	0.457327	0.594604	47	0.392294	47	0.0176213	47	0.17531	0	0
43	25.9253	86.0565	20	0.366521	0.478407	600	47	30	-0.347112	0.375175	2.80807	570	1380	6.34564	1.0325	0.457327	0.471397	0.490073	0.594604	0.464362	0.542338	0.457327	0.594604	47	0.392294	47	0.0176213	47	0.17531	0	0
43	24.7829	85.8788	21	0.46993	0.447017	630	47	30	-1.48954	0.197396	2.90752	600	1380	6.39693	1.0673	0.457327	0.471397	0.490073	0.594604	0.464362	0.542338	0.457327	0.594604	47	0.392294	47	0.0176213	47	0.17531	0	0
43	24.1014	86.8049	22	0.501816	0.478771	660	47	30	-2.17105	1.12353	3.14398	630	1380	6.44572	1.14549	0.457327	0.471397	0.490073	0.594604	0.464362	0.542338	0.457327	0.594604	47	0.392294	47	0.0176213	47	0.17531	0	0
43	23.9555	86.2886	23	0.551968	0.464418	690	47	30	-2.31686	0.607221	3.20023	660	1380	6.49224	1.16322	0.457327	0.471397	0.490073	0.594604	0.464362	0.542338	0.457327	0.594604	47	0.392294	47	0.0176213	47	0.17531	0	0
43	24.9139	86.8382	24	0.573975	0.471244	720	47	30	-1.35848	1.15684	3.26555	690	1380	6.53669	1.18343	0.457327	0.471397	0.490073	0.594604	0.464362	0.542338	0.457327	0.594604	47	0.392294	47	0.0176213	47	0.17531	0	0
43	23.5521	85.9894	25	0.473216	0.519832	750	47	30	-2.72033	0.308073	3.39972	720	1380	6.57925	1.22369	0.457327	0.471397	0.490073	0.594604	0.464362	0.542338	0.457327	0.594604	47	0.392294	47	0.0176213	47	0.17531	0	0
43	24.7466	84.6926	26	0.344144	0.4386	780	47	30	-1.52584	-0.988791	3.34456	750	1380	6.62007	1.20733	0.457327	0.471397	0.490073	0.594604	0.464362	0.542338	0.457327	0.594604	47	0.392294	47	0.0176213	47	0.17531	0	0
43	23.3292	84.6232	27	0.232593	0.381747	810	47	30	-2.94325	-1.05814	3.53538	780	1380	6.65929	1.26282	0.457327	0.471397	0.490073	0.594604	0.464362	0.542338	0.457327	0.594604	47	0.392294	47	0.0176213	47	0.17531	0	0
43	24.0429	85.113	28	0.223961	0.490758	840	47	30	-2.22947	-0.568344	3.61218	810	1380	6.69703	1.28431	0.457327	0.471397	0.490073	0.594604	0.464362	0.542338	0.457327	0.594604	47	0.392294	47	0.0176213	47	0.17531	0	0
43	25.3308	85.0648	29	0.336407	0.568032	870	47	30	-0.941651	-0.61655	3.68979	840	1380	6.7334	1.30557	0.457327	0.471397	0.490073	0.594604	0.464362	0.542338	0.457327	0.594604	47	0.392294	47	0.0176213	47	0.17531	0	0
43	24.6935	84.3846	30	0.280602	0.475296	900	47	30	-1.57888	-1.29673	3.8663	870	1380	6.76849	1.3523	0.457327	0.471397	0.490073	0.594604	0.464362	0.542338	0.457327	0.594604	47	0.392294	47	0.0176213	47	0.17531	0	0
43	25.0137	83.3764	31	0.279204	0.456007	930	47	30	-1.25872	-2.30496	3.93928	900	1380	6.80239	1.371	0.457327	0.471397	0.490073	0.594604	0.464362	0.542338	0.457327	0.594604	47	0.392294	47	0.0176213	47	0.17531	0	0
43	25.1684	83.8991	32	0.349092	0.502486	960	47	30	-1.10402	-1.78222	4.06726	930	1380	6.83518	1.40297	0.457327	0.471397	0.490073	0.594604	0.464362	0.542338	0.457327	0.594604	47	0.392294	47	0.0176213	47	0.17531	0	0
43	25.2095	83.8932	33	0.299387	0.466515	990	47	30	-1.06294	-1.7882	4.10564	960	1380	6.86693	1.41236	0.457327	0.471397	0.490073	0.594604	0.464362	0.542338	0.457327	0.594604	47	0.392294	47	0.0176213	47	0.17531	0	0
43	25.9424	84.2955	34	0.25824	0.511464	1020	47	30	-0.330048	-1.3859	4.1703	990	1380	6.8977	1.42799	0.457327	0.471397	0.490073	0.594604	0.464362	0.542338	0.457327	0.594604	47	0.392294	47	0.0176213	47	0.17531	0	0
43	24.462	83.7808	35	0.236763	0.541568	1050	47	30	-1.81046	-1.90053	4.29375	1020	1380	6.92756	1.45716	0.457327	0.471397	0.490073	0.594604	0.464362	0.542338	0.457327	0.594604	47	0.392294	47	0.0176213	47	0.17531	0	0
43	24.8264	83.8542	36	0.314405	0.576871	1080	47	30	-1.44597	-1.82717	4.3355	1050	1380	6.95655	1.46684	0.457327	0.471397	0.490073	0.594604	0.464362	0.542338	0.457327	0.594604	47	0.392294	47	0.0176213	47	0.17531	0	0
43	24.5057	84.2083	37	0.267979	0.548621	1110	47	30	-1.7667	-1.47304	4.42542	1080	1380	6.98472	1.48737	0.457327	0.471397	0.490073	0.594604	0.464362	0.542338	0.457327	0.594604	47	0.392294	47	0.0176213	47	0.17531	0	0
43	25.1961	82.9415	38	0.23862	0.508061	1140	47	30	-1.07633	-2.73992	4.4663	1110	1380	7.01212	1.49656	0.457327	0.471397	0.490073	0.594604	0.464362	0.542338	0.457327	0.594604	47	0.392294	47	0.0176213	47	0.17531	0	0
43	25.854	83.2991	39	0.230833	0.553253	1170	47	30	-0.418448	-2.38229	4.31679	1140	1380	7.03878	1.46251	0.457327	0.471397	0.490073	0.594604	0.464362	0.542338	0.457327	0.594604	47	0.392294	47	0.0176213	47	0.17531	0	0
43	27.2969	83.1314	40	0.216822	0.469653	1200	47	30	1.02448	-2.54998	4.31517	1170	1380	7.06476	1.46214	0.457327	0.471397	0.490073	0.594604	0.464362	0.542338	0.457327	0.594604	47	0.392294	47	0.0176213	47	0.17531	0	0
43	25.8728	82.7113	41	0.226912	0.448257	1230	47	30	-0.399597	-2.97012	4.16879	1200	1380	7.09008	1.42763	0.457327	0.471397	0.490073	0.594604	0.464362	0.542338	0.457327	0.594604	47	0.392294	47	0.0176213	47	0.17531	0	0
43	26.3424	83.6421	42	0.17531	0.598082	1260	47	30	0.0700184	-2.03929	3.72808	1230	1380	7.11477	1.31589	0.457327	0.471397	0.490073	0.594604	0.464362	0.542338	0.457327	0.594604	47	0.392294	47	0.0176213	47	0.17531	0	0
43	26.4937	83.2055	43	0.191172	0.47386	1290	47	30	0.221244	-2.47583	3.64494	1260	1380	7.13887	1.29334	0.457327	0.471397	0.490073	0.594604	0.464362	0.542338	0.457327	0.594604	47	0.392294	47	0.0176213	47	0.17531	0	0
43	26.159	82.5452	44	0.271762	0.293387	1320	47	30	-0.113459	-3.1362	3.33258	1290	1380	7.1624	1.20375	0.457327	0.471397	0.490073	0.594604	0.464362	0.542338	0.457327	0.594604	47	0.392294	47	0.0176213	47	0.17531	0	0
43	26.6758	83.1748	45	0.302197	0.540118	1350	47	30	0.403438	-2.50657	2.85117	1320	1380	7.18539	1.04773	0.457327	0.471397	0.490073	0.594604	0.464362	0.542338	0.457327	0.594604	47	0.392294	47	0.0176213	47	0.17531	0	0
43	25.6069	82.8775	46	0.270559	0.526453	1380	47	30	-0.665556	-2.80389	2.87827	1350	1380	7.20786	1.05719	0.457327	0.471397	0.490073	0.594604	0.464362	0.542338	0.457327	0.594604	47	0.392294	47	0.0176213	47	0.17531	0	0
43	25.7493	83.8525	47	0.230864	0.430419	1410	47	30	-0.523081	-1.82891	1.90224	1380	1380	7.22984	0.643033	0.457327	0.471397	0.490073	0.594604	0.464362	0.542338	0.457327	0.594604	47	0.392294	47	0.0176213	47	0.17531	0	0
44	369.408	747.501	1	0.333437	0.319773	30	47	30	0	0	0	0	1380	#NAME?	#NAME?	0.333437	0.463746	0.319773	0.251971	0.398591	0.285872	0.333437	0.319773	47	0.314519	47	0.0241162	47	0.117291	0	0
44	369.12	749.681	2	0.463746	0.251971	60	47	30	-0.288037	2.17939	1.51117	30	1380	3.4012	0.412885	0.333437	0.463746	0.319773	0.251971	0.398591	0.285872	0.333437	0.319773	47	0.314519	47	0.0241162	47	0.117291	0	0
44	369.297	751.48	3	0.591181	0.360008	90	47	30	-0.111173	3.97876	1.98965	60	1380	4.09434	0.68796	0.333437	0.463746	0.319773	0.251971	0.398591	0.285872	0.333437	0.319773	47	0.314519	47	0.0241162	47	0.117291	0	0
44	371.107	751.492	4	0.545123	0.407805	120	47	30	1.69928	3.9904	2.34479	90	1380	4.49981	0.852196	0.333437	0.463746	0.319773	0.251971	0.398591	0.285872	0.333437	0.319773	47	0.314519	47	0.0241162	47	0.117291	0	0
44	368.657	751.737	5	0.724034	0.402472	150	47	30	-0.750514	4.23583	2.47395	120	1380	4.78749	0.905817	0.333437	0.463746	0.319773	0.251971	0.398591	0.285872	0.333437	0.319773	47	0.314519	47	0.0241162	47	0.117291	0	0
44	368.974	751.506	6	0.600998	0.282338	180	47	30	-0.433602	4.00438	2.59417	150	1380	5.01064	0.953268	0.333437	0.463746	0.319773	0.251971	0.398591	0.285872	0.333437	0.319773	47	0.314519	47	0.0241162	47	0.117291	0	0
44	368.51	752.226	7	0.602219	0.408695	210	47	30	-0.898072	4.72446	2.69868	180	1380	5.19296	0.992764	0.333437	0.463746	0.319773	0.251971	0.398591	0.285872	0.333437	0.319773	47	0.314519	47	0.0241162	47	0.117291	0	0
44	368.583	753.062	8	0.650951	0.293433	240	47	30	-0.824538	5.5606	2.81693	210	1380	5.34711	1.03565	0.333437	0.463746	0.319773	0.251971	0.398591	0.285872	0.333437	0.319773	47	0.314519	47	0.0241162	47	0.117291	0	0
44	368.707	752.65	9	0.549652	0.359069	270	47	30	-0.701174	5.14875	2.90475	240	1380	5.48064	1.06635	0.333437	0.463746	0.319773	0.251971	0.398591	0.285872	0.333437	0.319773	47	0.314519	47	0.0241162	47	0.117291	0	0
44	366.154	752.226	10	0.546212	0.296976	300	47	30	-3.25398	4.72479	2.8137	270	1380	5.59842	1.0345	0.333437	0.463746	0.319773	0.251971	0.398591	0.285872	0.333437	0.319773	47	0.314519	47	0.0241162	47	0.117291	0	0
44	362.447	752.598	11	0.262641	0.509277	330	47	30	-6.96094	5.09701	2.81949	300	1380	5.70378	1.03656	0.333437	0.463746	0.319773	0.251971	0.398591	0.285872	0.333437	0.319773	47	0.314519	47	0.0241162	47	0.117291	0	0
44	362.651	752.441	12	0.324032	0.705963	360	47	30	-6.75637	4.93957	2.74885	330	1380	5.79909	1.01118	0.333437	0.463746	0.319773	0.251971	0.398591	0.285872	0.333437	0.319773	47	0.314519	47	0.0241162	47	0.117291	0	0
44	362.947	751.513	13	0.134859	0.677712	390	47	30	-6.46122	4.01144	2.75213	360	1380	5.8861	1.01238	0.333437	0.463746	0.319773	0.251971	0.398591	0.285872	0.333437	0.319773	47	0.314519	47	0.0241162	47	0.117291	0	0
44	365.085	751.742	14	0.339378	0.637212	420	47	30	-4.32324	4.24072	2.7857	390	1380	5.96615	1.0245	0.333437	0.463746	0.319773	0.251971	0.398591	0.285872	0.333437	0.319773	47	0.314519	47	0.0241162	47	0.117291	0	0
44	365.179	751.271	15	0.46948	0.477032	450	47	30	-4.22887	3.76943	2.78666	420	1380	6.04025	1.02484	0.333437	0.463746	0.319773	0.251971	0.398591	0.285872	0.333437	0.319773	47	0.314519	47	0.0241162	47	0.117291	0	0
44	364.376	751.561	16	0.224178	0.672978	480	47	30	-5.03228	4.05962	3.00103	450	1380	6.10925	1.09895	0.333437	0.463746	0.319773	0.251971	0.398591	0.285872	0.333437	0.319773	47	0.314519	47	0.0241162	47	0.117291	0	0
44	366.879	751.54	17	0.231388	0.663042	510	47	30	-2.52897	4.03827	3.05294	480	1380	6.17379	1.11611	0.333437	0.463746	0.319773	0.251971	0.398591	0.285872	0.333437	0.319773	47	0.314519	47	0.0241162	47	0.117291	0	0
44	365.855	756.744	18	0.167412	0.914732	540	47	30	-3.55264	9.24298	3.38611	510	1380	6.23441	1.21968	0.333437	0.463746	0.319773	0.251971	0.398591	0.285872	0.333437	0.319773	47	0.314519	47	0.0241162	47	0.117291	0	0
44	365.139	757.371	19	0.155607	0.915497	570	47	30	-4.2688	9.86922	3.47703	540	1380	6.29157	1.24618	0.333437	0.463746	0.319773	0.251971	0.398591	0.285872	0.333437	0.319773	47	0.314519	47	0.0241162	47	0.117291	0	0
44	366.457	755.835	20	0.136519	0.916541	600	47	30	-2.95069	8.3338	3.28521	570	1380	6.34564	1.18943	0.333437	0.463746	0.319773	0.251971	0.398591	0.285872	0.333437	0.319773	47	0.314519	47	0.0241162	47	0.117291	0	0
44	365.03	752.072	21	0.302888	0.627929	630	47	30	-4.37751	4.57106	3.17556	600	1380	6.39693	1.15548	0.333437	0.463746	0.319773	0.251971	0.398591	0.285872	0.333437	0.319773	47	0.314519	47	0.0241162	47	0.117291	0	0
44	364.108	751.829	22	0.154605	0.591173	660	47	30	-5.30031	4.32722	3.32966	630	1380	6.44572	1.20287	0.333437	0.463746	0.319773	0.251971	0.398591	0.285872	0.333437	0.319773	47	0.314519	47	0.0241162	47	0.117291	0	0
44	364.777	752.392	23	0.312896	0.622731	690	47	30	-4.63093	4.89071	3.19791	660	1380	6.49224	1.1625	0.333437	0.463746	0.319773	0.251971	0.398591	0.285872	0.333437	0.319773	47	0.314519	47	0.0241162	47	0.117291	0	0
44	365.708	753.104	24	0.213628	0.645788	720	47	30	-3.69972	5.60225	3.17301	690	1380	6.53669	1.15468	0.333437	0.463746	0.319773	0.251971	0.398591	0.285872	0.333437	0.319773	47	0.314519	47	0.0241162	47	0.117291	0	0
44	363.985	751.13	25	0.117291	0.70749	750	47	30	-5.42322	3.62876	2.89719	720	1380	6.57925	1.06374	0.333437	0.463746	0.319773	0.251971	0.398591	0.285872	0.333437	0.319773	47	0.314519	47	0.0241162	47	0.117291	0	0
44	365.19	751.131	26	0.331367	0.474618	780	47	30	-4.21815	3.6292	2.90591	750	1380	6.62007	1.06675	0.333437	0.463746	0.319773	0.251971	0.398591	0.285872	0.333437	0.319773	47	0.314519	47	0.0241162	47	0.117291	0	0
44	364.792	751.862	27	0.175781	0.581619	810	47	30	-4.61577	4.36098	3.13804	780	1380	6.65929	1.1436	0.333437	0.463746	0.319773	0.251971	0.398591	0.285872	0.333437	0.319773	47	0.314519	47	0.0241162	47	0.117291	0	0
44	365.406	752.252	28	0.22646	0.569098	840	47	30	-4.00156	4.75031	3.64107	810	1380	6.69703	1.29228	0.333437	0.463746	0.319773	0.251971	0.398591	0.285872	0.333437	0.319773	47	0.314519	47	0.0241162	47	0.117291	0	0
44	366.292	751.621	29	0.366442	0.585429	870	47	30	-3.11626	4.1197	3.55199	840	1380	6.7334	1.26751	0.333437	0.463746	0.319773	0.251971	0.398591	0.285872	0.333437	0.319773	47	0.314519	47	0.0241162	47	0.117291	0	0
44	365.8	751.737	30	0.2761	0.676628	900	47	30	-3.60758	4.23594	3.58889	870	1380	6.76849	1.27784	0.333437	0.463746	0.319773	0.251971	0.398591	0.285872	0.333437	0.319773	47	0.314519	47	0.0241162	47	0.117291	0	0
44	365.717	750.71	31	0.334638	0.65392	930	47	30	-3.69099	3.20834	3.47816	900	1380	6.80239	1.2465	0.333437	0.463746	0.319773	0.251971	0.398591	0.285872	0.333437	0.319773	47	0.314519	47	0.0241162	47	0.117291	0	0
44	365.601	750.168	32	0.441903	0.519517	960	47	30	-3.80646	2.66649	3.4811	930	1380	6.83518	1.24735	0.333437	0.463746	0.319773	0.251971	0.398591	0.285872	0.333437	0.319773	47	0.314519	47	0.0241162	47	0.117291	0	0
44	365.715	751.088	33	0.208507	0.706365	990	47	30	-3.69323	3.58704	3.56382	960	1380	6.86693	1.27083	0.333437	0.463746	0.319773	0.251971	0.398591	0.285872	0.333437	0.319773	47	0.314519	47	0.0241162	47	0.117291	0	0
44	366.095	751.029	34	0.276164	0.568214	1020	47	30	-3.31288	3.52795	3.6335	990	1380	6.8977	1.2902	0.333437	0.463746	0.319773	0.251971	0.398591	0.285872	0.333437	0.319773	47	0.314519	47	0.0241162	47	0.117291	0	0
44	364.141	751.093	35	0.251525	0.480369	1050	47	30	-5.26701	3.59118	3.80283	1020	1380	6.92756	1.33574	0.333437	0.463746	0.319773	0.251971	0.398591	0.285872	0.333437	0.319773	47	0.314519	47	0.0241162	47	0.117291	0	0
44	364.554	750.962	36	0.195664	0.586866	1080	47	30	-4.85373	3.46041	3.63125	1050	1380	6.95655	1.28958	0.333437	0.463746	0.319773	0.251971	0.398591	0.285872	0.333437	0.319773	47	0.314519	47	0.0241162	47	0.117291	0	0
44	365.1	751.658	37	0.250301	0.562255	1110	47	30	-4.30807	4.15684	3.40531	1080	1380	6.98472	1.22534	0.333437	0.463746	0.319773	0.251971	0.398591	0.285872	0.333437	0.319773	47	0.314519	47	0.0241162	47	0.117291	0	0
44	364.909	750.518	38	0.247542	0.6043	1140	47	30	-4.49895	3.01662	3.53259	1110	1380	7.01212	1.26203	0.333437	0.463746	0.319773	0.251971	0.398591	0.285872	0.333437	0.319773	47	0.314519	47	0.0241162	47	0.117291	0	0
44	365.304	750.646	39	0.182982	0.523256	1170	47	30	-4.10337	3.14486	3.78156	1140	1380	7.03878	1.33014	0.333437	0.463746	0.319773	0.251971	0.398591	0.285872	0.333437	0.319773	47	0.314519	47	0.0241162	47	0.117291	0	0
44	365.726	750.568	40	0.225371	0.650767	1200	47	30	-3.68195	3.0666	3.77754	1170	1380	7.06476	1.32907	0.333437	0.463746	0.319773	0.251971	0.398591	0.285872	0.333437	0.319773	47	0.314519	47	0.0241162	47	0.117291	0	0
44	365.17	751.063	41	0.206051	0.6564	1230	47	30	-4.23796	3.56123	3.96296	1200	1380	7.09008	1.37699	0.333437	0.463746	0.319773	0.251971	0.398591	0.285872	0.333437	0.319773	47	0.314519	47	0.0241162	47	0.117291	0	0
44	366.773	752.592	42	0.252752	0.648984	1260	47	30	-2.63512	5.091	4.2575	1230	1380	7.11477	1.44868	0.333437	0.463746	0.319773	0.251971	0.398591	0.285872	0.333437	0.319773	47	0.314519	47	0.0241162	47	0.117291	0	0
44	366.095	751.572	43	0.270945	0.645667	1290	47	30	-3.31307	4.07028	4.65399	1260	1380	7.13887	1.53772	0.333437	0.463746	0.319773	0.251971	0.398591	0.285872	0.333437	0.319773	47	0.314519	47	0.0241162	47	0.117291	0	0
44	366.206	755.104	44	0.14456	0.895813	1320	47	30	-3.20161	7.6022	5.15679	1290	1380	7.1624	1.64031	0.333437	0.463746	0.319773	0.251971	0.398591	0.285872	0.333437	0.319773	47	0.314519	47	0.0241162	47	0.117291	0	0
44	366.698	750.662	45	0.221895	0.555995	1350	47	30	-2.70997	3.16038	4.15968	1320	1380	7.18539	1.42544	0.333437	0.463746	0.319773	0.251971	0.398591	0.285872	0.333437	0.319773	47	0.314519	47	0.0241162	47	0.117291	0	0
44	365.999	751.594	46	0.30664	0.596244	1380	47	30	-3.40856	4.09245	5.05417	1350	1380	7.20786	1.62021	0.333437	0.463746	0.319773	0.251971	0.398591	0.285872	0.333437	0.319773	47	0.314519	47	0.0241162	47	0.117291	0	0
44	364.643	751.361	47	0.234467	0.365349	1410	47	30	-4.76529	3.8601	6.13256	1380	1380	7.22984	1.81361	0.333437	0.463746	0.319773	0.251971	0.398591	0.285872	0.333437	0.319773	47	0.314519	47	0.0241162	47	0.117291	0	0
45	504.449	193.946	2	0.15478	0.549602	60	46	60	0	0	0	0	1350	#NAME?	#NAME?	0.15478	0.441337	0.549602	0.340877	0.298058	0.44524	0.15478	0.549602	46	0.350635	46	0.00691309	46	0.15478	0	0
45	503.839	194.406	3	0.441337	0.340877	90	46	60	-0.609665	0.460002	1.2414	30	1350	3.4012	0.216241	0.15478	0.441337	0.549602	0.340877	0.298058	0.44524	0.15478	0.549602	46	0.350635	46	0.00691309	46	0.15478	0	0
45	506.453	195.904	4	0.414924	0.190145	120	46	60	2.00423	1.9585	1.56326	60	1350	4.09434	0.446775	0.15478	0.441337	0.549602	0.340877	0.298058	0.44524	0.15478	0.549602	46	0.350635	46	0.00691309	46	0.15478	0	0
45	504.886	196.385	5	0.59218	0.397915	150	46	60	0.43747	2.43916	1.69386	90	1350	4.49981	0.52701	0.15478	0.441337	0.549602	0.340877	0.298058	0.44524	0.15478	0.549602	46	0.350635	46	0.00691309	46	0.15478	0	0
45	500.838	194.886	6	0.378252	0.271978	180	46	60	-3.61103	0.939791	2.02991	120	1350	4.78749	0.707993	0.15478	0.441337	0.549602	0.340877	0.298058	0.44524	0.15478	0.549602	46	0.350635	46	0.00691309	46	0.15478	0	0
45	498.982	199.109	7	0.22606	0.560345	210	46	60	-5.46656	5.16344	2.24019	150	1350	5.01064	0.80656	0.15478	0.441337	0.549602	0.340877	0.298058	0.44524	0.15478	0.549602	46	0.350635	46	0.00691309	46	0.15478	0	0
45	498.4	199.11	8	0.32048	0.578746	240	46	60	-6.0494	5.16453	2.35038	180	1350	5.19296	0.854579	0.15478	0.441337	0.549602	0.340877	0.298058	0.44524	0.15478	0.549602	46	0.350635	46	0.00691309	46	0.15478	0	0
45	498.234	197.649	9	0.314526	0.631286	270	46	60	-6.21495	3.70371	2.43534	210	1350	5.34711	0.890085	0.15478	0.441337	0.549602	0.340877	0.298058	0.44524	0.15478	0.549602	46	0.350635	46	0.00691309	46	0.15478	0	0
45	496.581	197.475	10	0.270077	0.487105	300	46	60	-7.86821	3.52877	2.45112	240	1350	5.48064	0.896544	0.15478	0.441337	0.549602	0.340877	0.298058	0.44524	0.15478	0.549602	46	0.350635	46	0.00691309	46	0.15478	0	0
45	495.95	200.462	11	0.232004	0.72364	330	46	60	-8.49908	6.51597	2.40057	270	1350	5.59842	0.875708	0.15478	0.441337	0.549602	0.340877	0.298058	0.44524	0.15478	0.549602	46	0.350635	46	0.00691309	46	0.15478	0	0
45	495.595	200.702	12	0.4633	0.76697	360	46	60	-8.85363	6.75571	2.34602	300	1350	5.70378	0.852719	0.15478	0.441337	0.549602	0.340877	0.298058	0.44524	0.15478	0.549602	46	0.350635	46	0.00691309	46	0.15478	0	0
45	495.439	200.637	13	0.361369	0.744179	390	46	60	-9.01038	6.6908	2.37975	330	1350	5.79909	0.866996	0.15478	0.441337	0.549602	0.340877	0.298058	0.44524	0.15478	0.549602	46	0.350635	46	0.00691309	46	0.15478	0	0
45	496.832	200.314	14	0.273859	0.760005	420	46	60	-7.61718	6.36822	2.27794	360	1350	5.8861	0.823271	0.15478	0.441337	0.549602	0.340877	0.298058	0.44524	0.15478	0.549602	46	0.350635	46	0.00691309	46	0.15478	0	0
45	496.679	200.641	15	0.375873	0.743949	450	46	60	-7.7695	6.69487	2.35259	390	1350	5.96615	0.855516	0.15478	0.441337	0.549602	0.340877	0.298058	0.44524	0.15478	0.549602	46	0.350635	46	0.00691309	46	0.15478	0	0
45	496.313	200.851	16	0.372314	0.742872	480	46	60	-8.13555	6.90474	2.48017	420	1350	6.04025	0.908327	0.15478	0.441337	0.549602	0.340877	0.298058	0.44524	0.15478	0.549602	46	0.350635	46	0.00691309	46	0.15478	0	0
45	498.868	200.014	17	0.421296	0.764205	510	46	60	-5.58096	6.06832	2.64284	450	1350	6.10925	0.971856	0.15478	0.441337	0.549602	0.340877	0.298058	0.44524	0.15478	0.549602	46	0.350635	46	0.00691309	46	0.15478	0	0
45	497.412	200.29	18	0.323512	0.739775	540	46	60	-7.03747	6.34413	2.79583	480	1350	6.17379	1.02813	0.15478	0.441337	0.549602	0.340877	0.298058	0.44524	0.15478	0.549602	46	0.350635	46	0.00691309	46	0.15478	0	0
45	496.853	200.971	19	0.359232	0.712715	570	46	60	-7.59589	7.02472	2.99547	510	1350	6.23441	1.0971	0.15478	0.441337	0.549602	0.340877	0.298058	0.44524	0.15478	0.549602	46	0.350635	46	0.00691309	46	0.15478	0	0
45	498.186	199.912	20	0.324982	0.764213	600	46	60	-6.26289	5.96632	3.12318	540	1350	6.29157	1.13885	0.15478	0.441337	0.549602	0.340877	0.298058	0.44524	0.15478	0.549602	46	0.350635	46	0.00691309	46	0.15478	0	0
45	496.398	199.919	21	0.27062	0.769551	630	46	60	-8.05069	5.97324	3.18399	570	1350	6.34564	1.15813	0.15478	0.441337	0.549602	0.340877	0.298058	0.44524	0.15478	0.549602	46	0.350635	46	0.00691309	46	0.15478	0	0
45	496.172	201.361	22	0.494371	0.733713	660	46	60	-8.27711	7.41497	3.1521	600	1350	6.39693	1.14807	0.15478	0.441337	0.549602	0.340877	0.298058	0.44524	0.15478	0.549602	46	0.350635	46	0.00691309	46	0.15478	0	0
45	496.4	200.034	23	0.368	0.727536	690	46	60	-8.04912	6.08856	3.11597	630	1350	6.44572	1.13654	0.15478	0.441337	0.549602	0.340877	0.298058	0.44524	0.15478	0.549602	46	0.350635	46	0.00691309	46	0.15478	0	0
45	497.305	201.117	24	0.408931	0.772534	720	46	60	-7.14385	7.17072	3.08591	660	1350	6.49224	1.12685	0.15478	0.441337	0.549602	0.340877	0.298058	0.44524	0.15478	0.549602	46	0.350635	46	0.00691309	46	0.15478	0	0
45	495.806	200.185	25	0.383515	0.714151	750	46	60	-8.64257	6.23941	2.98385	690	1350	6.53669	1.09321	0.15478	0.441337	0.549602	0.340877	0.298058	0.44524	0.15478	0.549602	46	0.350635	46	0.00691309	46	0.15478	0	0
45	496.933	199.837	26	0.351956	0.727893	780	46	60	-7.51558	5.89118	3.03052	720	1350	6.57925	1.10873	0.15478	0.441337	0.549602	0.340877	0.298058	0.44524	0.15478	0.549602	46	0.350635	46	0.00691309	46	0.15478	0	0
45	496.554	200.269	27	0.486143	0.725461	810	46	60	-7.89462	6.3233	2.98551	750	1350	6.62007	1.09377	0.15478	0.441337	0.549602	0.340877	0.298058	0.44524	0.15478	0.549602	46	0.350635	46	0.00691309	46	0.15478	0	0
45	497.001	200.739	28	0.401758	0.755816	840	46	60	-7.44806	6.79347	3.20018	780	1350	6.65929	1.16321	0.15478	0.441337	0.549602	0.340877	0.298058	0.44524	0.15478	0.549602	46	0.350635	46	0.00691309	46	0.15478	0	0
45	498.343	200.671	29	0.408999	0.745979	870	46	60	-6.10575	6.72474	3.47929	810	1350	6.69703	1.24683	0.15478	0.441337	0.549602	0.340877	0.298058	0.44524	0.15478	0.549602	46	0.350635	46	0.00691309	46	0.15478	0	0
45	497.701	199.58	30	0.384406	0.696568	900	46	60	-6.74804	5.63459	3.5658	840	1350	6.7334	1.27139	0.15478	0.441337	0.549602	0.340877	0.298058	0.44524	0.15478	0.549602	46	0.350635	46	0.00691309	46	0.15478	0	0
45	497.461	199.538	31	0.365563	0.75829	930	46	60	-6.98748	5.59189	3.80332	870	1350	6.76849	1.33587	0.15478	0.441337	0.549602	0.340877	0.298058	0.44524	0.15478	0.549602	46	0.350635	46	0.00691309	46	0.15478	0	0
45	497.731	199.876	32	0.318086	0.732396	960	46	60	-6.71808	5.93016	4.03974	900	1350	6.80239	1.39618	0.15478	0.441337	0.549602	0.340877	0.298058	0.44524	0.15478	0.549602	46	0.350635	46	0.00691309	46	0.15478	0	0
45	497.674	199.372	33	0.316735	0.690921	990	46	60	-6.77456	5.426	4.12079	930	1350	6.83518	1.41605	0.15478	0.441337	0.549602	0.340877	0.298058	0.44524	0.15478	0.549602	46	0.350635	46	0.00691309	46	0.15478	0	0
45	497.908	199.824	34	0.350512	0.784081	1020	46	60	-6.54071	5.87846	4.33951	960	1350	6.86693	1.46776	0.15478	0.441337	0.549602	0.340877	0.298058	0.44524	0.15478	0.549602	46	0.350635	46	0.00691309	46	0.15478	0	0
45	496.138	199.924	35	0.255896	0.7087	1050	46	60	-8.31073	5.97869	4.51676	990	1350	6.8977	1.50779	0.15478	0.441337	0.549602	0.340877	0.298058	0.44524	0.15478	0.549602	46	0.350635	46	0.00691309	46	0.15478	0	0
45	496.555	200.117	36	0.315321	0.697495	1080	46	60	-7.89369	6.17166	4.67098	1020	1350	6.92756	1.54137	0.15478	0.441337	0.549602	0.340877	0.298058	0.44524	0.15478	0.549602	46	0.350635	46	0.00691309	46	0.15478	0	0
45	496.501	200.237	37	0.360397	0.728312	1110	46	60	-7.94807	6.29129	4.74457	1050	1350	6.95655	1.557	0.15478	0.441337	0.549602	0.340877	0.298058	0.44524	0.15478	0.549602	46	0.350635	46	0.00691309	46	0.15478	0	0
45	496.927	199.659	38	0.274742	0.73543	1140	46	60	-7.52192	5.71333	4.91913	1080	1350	6.98472	1.59313	0.15478	0.441337	0.549602	0.340877	0.298058	0.44524	0.15478	0.549602	46	0.350635	46	0.00691309	46	0.15478	0	0
45	496.908	199.34	39	0.467588	0.715044	1170	46	60	-7.5409	5.3946	5.33572	1110	1350	7.01212	1.67442	0.15478	0.441337	0.549602	0.340877	0.298058	0.44524	0.15478	0.549602	46	0.350635	46	0.00691309	46	0.15478	0	0
45	497.766	199.565	40	0.185165	0.741373	1200	46	60	-6.68347	5.61945	5.68217	1140	1350	7.03878	1.73733	0.15478	0.441337	0.549602	0.340877	0.298058	0.44524	0.15478	0.549602	46	0.350635	46	0.00691309	46	0.15478	0	0
45	497.261	199.502	41	0.380417	0.754605	1230	46	60	-7.18784	5.55626	6.35915	1170	1350	7.06476	1.84989	0.15478	0.441337	0.549602	0.340877	0.298058	0.44524	0.15478	0.549602	46	0.350635	46	0.00691309	46	0.15478	0	0
45	498.29	200.207	42	0.23788	0.705681	1260	46	60	-6.15877	6.26097	7.16948	1200	1350	7.09008	1.96983	0.15478	0.441337	0.549602	0.340877	0.298058	0.44524	0.15478	0.549602	46	0.350635	46	0.00691309	46	0.15478	0	0
45	498.052	199.702	43	0.391966	0.740051	1290	46	60	-6.39656	5.7562	8.33447	1230	1350	7.11477	2.1204	0.15478	0.441337	0.549602	0.340877	0.298058	0.44524	0.15478	0.549602	46	0.350635	46	0.00691309	46	0.15478	0	0
45	496.748	199.405	44	0.366781	0.731639	1320	46	60	-7.70103	5.45949	9.09424	1260	1350	7.13887	2.20764	0.15478	0.441337	0.549602	0.340877	0.298058	0.44524	0.15478	0.549602	46	0.350635	46	0.00691309	46	0.15478	0	0
45	497.892	199.612	45	0.348825	0.707956	1350	46	60	-6.55698	5.66659	9.2379	1290	1350	7.1624	2.22331	0.15478	0.441337	0.549602	0.340877	0.298058	0.44524	0.15478	0.549602	46	0.350635	46	0.00691309	46	0.15478	0	0
45	496.948	199.415	46	0.321393	0.716357	1380	46	60	-7.50101	5.46944	9.16046	1320	1350	7.18539	2.2149	0.15478	0.441337	0.549602	0.340877	0.298058	0.44524	0.15478	0.549602	46	0.350635	46	0.00691309	46	0.15478	0	0
45	496.771	200.037	47	0.292893	0.696707	1410	46	60	-7.67839	6.09127	9.80109	1350	1350	7.20786	2.28249	0.15478	0.441337	0.549602	0.340877	0.298058	0.44524	0.15478	0.549602	46	0.350635	46	0.00691309	46	0.15478	0	0
46	96.1911	199.359	2	0.115432	0.783581	60	46	60	0	0	0	0	1350	#NAME?	#NAME?	0.115432	0.184359	0.783581	0.760746	0.149895	0.772164	0.115432	0.783581	46	0.289296	46	0.00301408	46	0.115432	0	0
46	96.5123	199.747	3	0.184359	0.760746	90	46	60	0.321152	0.38798	1.10668	30	1350	3.4012	0.101369	0.115432	0.184359	0.783581	0.760746	0.149895	0.772164	0.115432	0.783581	46	0.289296	46	0.00301408	46	0.115432	0	0
46	97.3977	201.066	4	0.341264	0.676057	120	46	60	1.20658	1.70661	1.42675	60	1350	4.09434	0.355396	0.115432	0.184359	0.783581	0.760746	0.149895	0.772164	0.115432	0.783581	46	0.289296	46	0.00301408	46	0.115432	0	0
46	95.8413	203.93	5	0.276847	0.731857	150	46	60	-0.349868	4.57053	1.63857	90	1350	4.49981	0.493823	0.115432	0.184359	0.783581	0.760746	0.149895	0.772164	0.115432	0.783581	46	0.289296	46	0.00301408	46	0.115432	0	0
46	96.3642	205.435	6	0.297933	0.677121	180	46	60	0.173072	6.07564	2.10395	120	1350	4.78749	0.743817	0.115432	0.184359	0.783581	0.760746	0.149895	0.772164	0.115432	0.783581	46	0.289296	46	0.00301408	46	0.115432	0	0
46	95.7832	206.971	7	0.38695	0.60279	210	46	60	-0.407921	7.61212	2.2696	150	1350	5.01064	0.819604	0.115432	0.184359	0.783581	0.760746	0.149895	0.772164	0.115432	0.783581	46	0.289296	46	0.00301408	46	0.115432	0	0
46	95.6796	209.37	8	0.261775	0.628349	240	46	60	-0.511519	10.011	2.4274	180	1350	5.19296	0.886819	0.115432	0.184359	0.783581	0.760746	0.149895	0.772164	0.115432	0.783581	46	0.289296	46	0.00301408	46	0.115432	0	0
46	95.5671	211.008	9	0.285827	0.78581	270	46	60	-0.624049	11.6489	2.66115	210	1350	5.34711	0.978758	0.115432	0.184359	0.783581	0.760746	0.149895	0.772164	0.115432	0.783581	46	0.289296	46	0.00301408	46	0.115432	0	0
46	94.1549	211.725	10	0.213664	0.853691	300	46	60	-2.03626	12.3653	2.69802	240	1350	5.48064	0.992517	0.115432	0.184359	0.783581	0.760746	0.149895	0.772164	0.115432	0.783581	46	0.289296	46	0.00301408	46	0.115432	0	0
46	94.5233	213.254	11	0.320428	0.848211	330	46	60	-1.66786	13.8952	2.70311	270	1350	5.59842	0.994403	0.115432	0.184359	0.783581	0.760746	0.149895	0.772164	0.115432	0.783581	46	0.289296	46	0.00301408	46	0.115432	0	0
46	94.6624	212.619	12	0.234988	0.848498	360	46	60	-1.52876	13.2598	2.7647	300	1350	5.70378	1.01693	0.115432	0.184359	0.783581	0.760746	0.149895	0.772164	0.115432	0.783581	46	0.289296	46	0.00301408	46	0.115432	0	0
46	94.4893	212.768	13	0.247029	0.834247	390	46	60	-1.70181	13.4084	2.76946	330	1350	5.79909	1.01865	0.115432	0.184359	0.783581	0.760746	0.149895	0.772164	0.115432	0.783581	46	0.289296	46	0.00301408	46	0.115432	0	0
46	95.4346	212.755	14	0.263551	0.865802	420	46	60	-0.756489	13.3961	2.75672	360	1350	5.8861	1.01404	0.115432	0.184359	0.783581	0.760746	0.149895	0.772164	0.115432	0.783581	46	0.289296	46	0.00301408	46	0.115432	0	0
46	95.2554	212.585	15	0.336266	0.835007	450	46	60	-0.935679	13.2255	2.82685	390	1350	5.96615	1.03916	0.115432	0.184359	0.783581	0.760746	0.149895	0.772164	0.115432	0.783581	46	0.289296	46	0.00301408	46	0.115432	0	0
46	94.8291	212.816	16	0.276762	0.853981	480	46	60	-1.362	13.4566	3.00487	420	1350	6.04025	1.10024	0.115432	0.184359	0.783581	0.760746	0.149895	0.772164	0.115432	0.783581	46	0.289296	46	0.00301408	46	0.115432	0	0
46	96.2317	212.8	17	0.328215	0.814742	510	46	60	0.0405688	13.4409	3.10951	450	1350	6.10925	1.13446	0.115432	0.184359	0.783581	0.760746	0.149895	0.772164	0.115432	0.783581	46	0.289296	46	0.00301408	46	0.115432	0	0
46	95.4348	213.11	18	0.264459	0.877464	540	46	60	-0.756295	13.7511	3.19857	480	1350	6.17379	1.1627	0.115432	0.184359	0.783581	0.760746	0.149895	0.772164	0.115432	0.783581	46	0.289296	46	0.00301408	46	0.115432	0	0
46	94.5457	213.45	19	0.271903	0.867514	570	46	60	-1.64543	14.0903	3.38814	510	1350	6.23441	1.22028	0.115432	0.184359	0.783581	0.760746	0.149895	0.772164	0.115432	0.783581	46	0.289296	46	0.00301408	46	0.115432	0	0
46	95.2965	212.827	20	0.26581	0.842107	600	46	60	-0.894621	13.4677	3.4476	540	1350	6.29157	1.23768	0.115432	0.184359	0.783581	0.760746	0.149895	0.772164	0.115432	0.783581	46	0.289296	46	0.00301408	46	0.115432	0	0
46	95.1	212.303	21	0.339021	0.822764	630	46	60	-1.09117	12.9435	3.50525	570	1350	6.34564	1.25426	0.115432	0.184359	0.783581	0.760746	0.149895	0.772164	0.115432	0.783581	46	0.289296	46	0.00301408	46	0.115432	0	0
46	93.5427	213.337	22	0.262296	0.849876	660	46	60	-2.64843	13.978	3.64899	600	1350	6.39693	1.29445	0.115432	0.184359	0.783581	0.760746	0.149895	0.772164	0.115432	0.783581	46	0.289296	46	0.00301408	46	0.115432	0	0
46	94.1917	212.552	23	0.247194	0.893276	690	46	60	-1.99941	13.1928	3.63338	630	1350	6.44572	1.29016	0.115432	0.184359	0.783581	0.760746	0.149895	0.772164	0.115432	0.783581	46	0.289296	46	0.00301408	46	0.115432	0	0
46	95.028	213.264	24	0.385134	0.84935	720	46	60	-1.16308	13.9048	3.59963	660	1350	6.49224	1.28083	0.115432	0.184359	0.783581	0.760746	0.149895	0.772164	0.115432	0.783581	46	0.289296	46	0.00301408	46	0.115432	0	0
46	94.0157	212.407	25	0.199814	0.889147	750	46	60	-2.17546	13.0477	3.66407	690	1350	6.53669	1.29857	0.115432	0.184359	0.783581	0.760746	0.149895	0.772164	0.115432	0.783581	46	0.289296	46	0.00301408	46	0.115432	0	0
46	94.6518	212.094	26	0.341909	0.858384	780	46	60	-1.53929	12.7345	3.6244	720	1350	6.57925	1.28769	0.115432	0.184359	0.783581	0.760746	0.149895	0.772164	0.115432	0.783581	46	0.289296	46	0.00301408	46	0.115432	0	0
46	94.5911	212.398	27	0.260378	0.850214	810	46	60	-1.59998	13.039	3.57857	750	1350	6.62007	1.27496	0.115432	0.184359	0.783581	0.760746	0.149895	0.772164	0.115432	0.783581	46	0.289296	46	0.00301408	46	0.115432	0	0
46	94.3325	212.756	28	0.299874	0.863252	840	46	60	-1.85859	13.3966	3.87751	780	1350	6.65929	1.35519	0.115432	0.184359	0.783581	0.760746	0.149895	0.772164	0.115432	0.783581	46	0.289296	46	0.00301408	46	0.115432	0	0
46	96.1155	212.748	29	0.375933	0.818732	870	46	60	-0.0756493	13.3887	4.00251	810	1350	6.69703	1.38692	0.115432	0.184359	0.783581	0.760746	0.149895	0.772164	0.115432	0.783581	46	0.289296	46	0.00301408	46	0.115432	0	0
46	95.4753	211.612	30	0.35323	0.851825	900	46	60	-0.715877	12.2528	3.95668	840	1350	6.7334	1.3754	0.115432	0.184359	0.783581	0.760746	0.149895	0.772164	0.115432	0.783581	46	0.289296	46	0.00301408	46	0.115432	0	0
46	95.9832	211.606	31	0.342555	0.87291	930	46	60	-0.207901	12.247	4.31287	870	1350	6.76849	1.4616	0.115432	0.184359	0.783581	0.760746	0.149895	0.772164	0.115432	0.783581	46	0.289296	46	0.00301408	46	0.115432	0	0
46	95.3574	211.737	32	0.298536	0.86443	960	46	60	-0.833714	12.3776	4.53728	900	1350	6.80239	1.51233	0.115432	0.184359	0.783581	0.760746	0.149895	0.772164	0.115432	0.783581	46	0.289296	46	0.00301408	46	0.115432	0	0
46	95.382	211.328	33	0.258522	0.871425	990	46	60	-0.809095	11.9684	4.54534	930	1350	6.83518	1.5141	0.115432	0.184359	0.783581	0.760746	0.149895	0.772164	0.115432	0.783581	46	0.289296	46	0.00301408	46	0.115432	0	0
46	95.1782	211.984	34	0.22602	0.8384	1020	46	60	-1.01298	12.6246	5.02303	960	1350	6.86693	1.61403	0.115432	0.184359	0.783581	0.760746	0.149895	0.772164	0.115432	0.783581	46	0.289296	46	0.00301408	46	0.115432	0	0
46	93.6921	211.839	35	0.252116	0.831495	1050	46	60	-2.49903	12.4798	5.2576	990	1350	6.8977	1.65967	0.115432	0.184359	0.783581	0.760746	0.149895	0.772164	0.115432	0.783581	46	0.289296	46	0.00301408	46	0.115432	0	0
46	94.6487	211.902	36	0.325283	0.876476	1080	46	60	-1.54242	12.5429	5.40447	1020	1350	6.92756	1.68723	0.115432	0.184359	0.783581	0.760746	0.149895	0.772164	0.115432	0.783581	46	0.289296	46	0.00301408	46	0.115432	0	0
46	94.4691	212.352	37	0.344089	0.863316	1110	46	60	-1.722	12.9927	5.90506	1050	1350	6.95655	1.77581	0.115432	0.184359	0.783581	0.760746	0.149895	0.772164	0.115432	0.783581	46	0.289296	46	0.00301408	46	0.115432	0	0
46	94.1229	211.493	38	0.290127	0.874234	1140	46	60	-2.06823	12.1339	6.02987	1080	1350	6.98472	1.79673	0.115432	0.184359	0.783581	0.760746	0.149895	0.772164	0.115432	0.783581	46	0.289296	46	0.00301408	46	0.115432	0	0
46	94.4878	211.546	39	0.305685	0.86626	1170	46	60	-1.70328	12.1864	6.53513	1110	1350	7.01212	1.87719	0.115432	0.184359	0.783581	0.760746	0.149895	0.772164	0.115432	0.783581	46	0.289296	46	0.00301408	46	0.115432	0	0
46	95.1111	211.548	40	0.336531	0.850093	1200	46	60	-1.08004	12.1885	7.35569	1140	1350	7.03878	1.99547	0.115432	0.184359	0.783581	0.760746	0.149895	0.772164	0.115432	0.783581	46	0.289296	46	0.00301408	46	0.115432	0	0
46	94.4466	211.56	41	0.26907	0.874717	1230	46	60	-1.74449	12.2011	8.20765	1170	1350	7.06476	2.10507	0.115432	0.184359	0.783581	0.760746	0.149895	0.772164	0.115432	0.783581	46	0.289296	46	0.00301408	46	0.115432	0	0
46	96.0521	212.329	42	0.304034	0.870496	1260	46	60	-0.138985	12.9693	9.19191	1200	1350	7.09008	2.21832	0.115432	0.184359	0.783581	0.760746	0.149895	0.772164	0.115432	0.783581	46	0.289296	46	0.00301408	46	0.115432	0	0
46	95.4045	212.014	43	0.368594	0.854352	1290	46	60	-0.786587	12.6547	9.89764	1230	1350	7.11477	2.2923	0.115432	0.184359	0.783581	0.760746	0.149895	0.772164	0.115432	0.783581	46	0.289296	46	0.00301408	46	0.115432	0	0
46	94.4442	211.38	44	0.272724	0.857009	1320	46	60	-1.74688	12.0204	10.7043	1260	1350	7.13887	2.37064	0.115432	0.184359	0.783581	0.760746	0.149895	0.772164	0.115432	0.783581	46	0.289296	46	0.00301408	46	0.115432	0	0
46	96.415	211.488	45	0.28599	0.865238	1350	46	60	0.223889	12.1283	11.7812	1290	1350	7.1624	2.4665	0.115432	0.184359	0.783581	0.760746	0.149895	0.772164	0.115432	0.783581	46	0.289296	46	0.00301408	46	0.115432	0	0
46	94.5	211.026	46	0.256466	0.877616	1380	46	60	-1.69114	11.6671	12.2816	1320	1350	7.18539	2.5081	0.115432	0.184359	0.783581	0.760746	0.149895	0.772164	0.115432	0.783581	46	0.289296	46	0.00301408	46	0.115432	0	0
46	93.5389	212.17	47	0.333038	0.840347	1410	46	60	-2.65222	12.8112	13.0828	1350	1350	7.20786	2.5713	0.115432	0.184359	0.783581	0.760746	0.149895	0.772164	0.115432	0.783581	46	0.289296	46	0.00301408	46	0.115432	0	0
47	264.617	582.72	2	0.155616	0.646206	60	46	60	0	0	0	0	1350	#NAME?	#NAME?	0.155616	0.143992	0.646206	0.640355	0.149804	0.643281	0.143992	0.646206	46	0.376704	46	0.0224445	46	0.143992	0	0
47	265.285	582.155	3	0.143992	0.640355	90	46	60	0.6681	-0.565306	1.66626	30	1350	3.4012	0.510581	0.155616	0.143992	0.646206	0.640355	0.149804	0.643281	0.143992	0.646206	46	0.376704	46	0.0224445	46	0.143992	0	0
47	268.767	581.867	4	0.154844	0.524505	120	46	60	4.15075	-0.852804	2.34394	60	1350	4.09434	0.851835	0.155616	0.143992	0.646206	0.640355	0.149804	0.643281	0.143992	0.646206	46	0.376704	46	0.0224445	46	0.143992	0	0
47	267.334	582.174	5	0.224028	0.470817	150	46	60	2.71749	-0.545965	2.66499	90	1350	4.49981	0.980202	0.155616	0.143992	0.646206	0.640355	0.149804	0.643281	0.143992	0.646206	46	0.376704	46	0.0224445	46	0.143992	0	0
47	266.423	581.497	6	0.321375	0.565292	180	46	60	1.8059	-1.2233	2.87612	120	1350	4.78749	1.05644	0.155616	0.143992	0.646206	0.640355	0.149804	0.643281	0.143992	0.646206	46	0.376704	46	0.0224445	46	0.143992	0	0
47	265.396	581.874	7	0.279967	0.537442	210	46	60	0.779639	-0.846635	3.0117	150	1350	5.01064	1.10251	0.155616	0.143992	0.646206	0.640355	0.149804	0.643281	0.143992	0.646206	46	0.376704	46	0.0224445	46	0.143992	0	0
47	265.84	581.904	8	0.268256	0.551574	240	46	60	1.22345	-0.816292	3.27688	180	1350	5.19296	1.18689	0.155616	0.143992	0.646206	0.640355	0.149804	0.643281	0.143992	0.646206	46	0.376704	46	0.0224445	46	0.143992	0	0
47	257.744	583.018	9	0.43761	0.26534	270	46	60	-6.87234	0.297521	3.4357	210	1350	5.34711	1.23422	0.155616	0.143992	0.646206	0.640355	0.149804	0.643281	0.143992	0.646206	46	0.376704	46	0.0224445	46	0.143992	0	0
47	257.529	582.947	10	0.507005	0.194512	300	46	60	-7.0877	0.226586	3.35222	240	1350	5.48064	1.20962	0.155616	0.143992	0.646206	0.640355	0.149804	0.643281	0.143992	0.646206	46	0.376704	46	0.0224445	46	0.143992	0	0
47	259.375	584.394	11	0.597933	0.304541	330	46	60	-5.2419	1.67375	3.17827	270	1350	5.59842	1.15634	0.155616	0.143992	0.646206	0.640355	0.149804	0.643281	0.143992	0.646206	46	0.376704	46	0.0224445	46	0.143992	0	0
47	263.497	583.508	12	0.496599	0.460925	360	46	60	-1.11988	0.787464	3.14235	300	1350	5.70378	1.14497	0.155616	0.143992	0.646206	0.640355	0.149804	0.643281	0.143992	0.646206	46	0.376704	46	0.0224445	46	0.143992	0	0
47	262.875	582.19	13	0.548313	0.409611	390	46	60	-1.74141	-0.530406	3.31535	330	1350	5.79909	1.19856	0.155616	0.143992	0.646206	0.640355	0.149804	0.643281	0.143992	0.646206	46	0.376704	46	0.0224445	46	0.143992	0	0
47	262.548	581.803	14	0.459847	0.518464	420	46	60	-2.06853	-0.916776	3.46013	360	1350	5.8861	1.24131	0.155616	0.143992	0.646206	0.640355	0.149804	0.643281	0.143992	0.646206	46	0.376704	46	0.0224445	46	0.143992	0	0
47	260.637	578.543	15	0.493491	0.41167	450	46	60	-3.97932	-4.17743	3.4332	390	1350	5.96615	1.23349	0.155616	0.143992	0.646206	0.640355	0.149804	0.643281	0.143992	0.646206	46	0.376704	46	0.0224445	46	0.143992	0	0
47	262.35	576.981	16	0.553687	0.484843	480	46	60	-2.26633	-5.73902	3.54359	420	1350	6.04025	1.26514	0.155616	0.143992	0.646206	0.640355	0.149804	0.643281	0.143992	0.646206	46	0.376704	46	0.0224445	46	0.143992	0	0
47	262.03	578.177	17	0.573024	0.439344	510	46	60	-2.58653	-4.54359	3.79735	450	1350	6.10925	1.3343	0.155616	0.143992	0.646206	0.640355	0.149804	0.643281	0.143992	0.646206	46	0.376704	46	0.0224445	46	0.143992	0	0
47	261.3	577.931	18	0.598886	0.439161	540	46	60	-3.31672	-4.78935	3.77223	480	1350	6.17379	1.32767	0.155616	0.143992	0.646206	0.640355	0.149804	0.643281	0.143992	0.646206	46	0.376704	46	0.0224445	46	0.143992	0	0
47	258.305	580.091	19	0.478888	0.403304	570	46	60	-6.31207	-2.62907	3.80889	510	1350	6.23441	1.33734	0.155616	0.143992	0.646206	0.640355	0.149804	0.643281	0.143992	0.646206	46	0.376704	46	0.0224445	46	0.143992	0	0
47	259.464	579.019	20	0.398273	0.422843	600	46	60	-5.15235	-3.70113	3.86749	540	1350	6.29157	1.35261	0.155616	0.143992	0.646206	0.640355	0.149804	0.643281	0.143992	0.646206	46	0.376704	46	0.0224445	46	0.143992	0	0
47	259.882	580.752	21	0.585661	0.397359	630	46	60	-4.73508	-1.9687	4.1098	570	1350	6.34564	1.41338	0.155616	0.143992	0.646206	0.640355	0.149804	0.643281	0.143992	0.646206	46	0.376704	46	0.0224445	46	0.143992	0	0
47	256.853	578.626	22	0.542672	0.434446	660	46	60	-7.7634	-4.09395	4.50288	600	1350	6.39693	1.50472	0.155616	0.143992	0.646206	0.640355	0.149804	0.643281	0.143992	0.646206	46	0.376704	46	0.0224445	46	0.143992	0	0
47	257.407	579.759	23	0.492379	0.431965	690	46	60	-7.21006	-2.96104	4.56024	630	1350	6.44572	1.51737	0.155616	0.143992	0.646206	0.640355	0.149804	0.643281	0.143992	0.646206	46	0.376704	46	0.0224445	46	0.143992	0	0
47	260.048	581.836	24	0.481508	0.410087	720	46	60	-4.569	-0.88418	4.56532	660	1350	6.49224	1.51849	0.155616	0.143992	0.646206	0.640355	0.149804	0.643281	0.143992	0.646206	46	0.376704	46	0.0224445	46	0.143992	0	0
47	259.874	579.602	25	0.600456	0.353813	750	46	60	-4.74255	-3.11862	4.55664	690	1350	6.53669	1.51659	0.155616	0.143992	0.646206	0.640355	0.149804	0.643281	0.143992	0.646206	46	0.376704	46	0.0224445	46	0.143992	0	0
47	258.478	580.554	26	0.479747	0.410299	780	46	60	-6.13911	-2.16607	4.52618	720	1350	6.57925	1.50988	0.155616	0.143992	0.646206	0.640355	0.149804	0.643281	0.143992	0.646206	46	0.376704	46	0.0224445	46	0.143992	0	0
47	258.742	581.456	27	0.473312	0.335806	810	46	60	-5.8746	-1.26461	4.5894	750	1350	6.62007	1.52375	0.155616	0.143992	0.646206	0.640355	0.149804	0.643281	0.143992	0.646206	46	0.376704	46	0.0224445	46	0.143992	0	0
47	258.417	580.875	28	0.547778	0.353254	840	46	60	-6.19983	-1.84476	4.47373	780	1350	6.65929	1.49822	0.155616	0.143992	0.646206	0.640355	0.149804	0.643281	0.143992	0.646206	46	0.376704	46	0.0224445	46	0.143992	0	0
[truncated: 5,406 more rows]

## Sheet: Ext.Fig3f (M802T4-LCC)
Ext. Fig.3f: Motility analysis of elongated and round cells in M802T4-LCC cells upon TGF-b treatment
[truncated: 8,957 more rows]
