# Supplementary material for: TGFβ induces an atypical EMT to evade immune mechanosurveillance in lung adenocarcinoma dormant metastasis
Source: Nat Cancer. 2026 Jan 5;7(1):131–49. doi: 10.1038/s43018-025-01094-y (PMC12858408; doi:10.1038/s43018-025-01094-y)
Supplement: Supplementary file 19 — Statistical Source Data. [file 43018_2025_1094_MOESM19_ESM.xlsx]

## Sheet: Ext. Fig.4b
Ext. Fig.4b: Quantification of Ki67 and p27 IF intensity in elongated M802T4-LCC cells after 3 days of incubation with TGF-β and spheroidal M802T4-LCC cells after 7 days of incubation with TGF-β
	Ki67 intensity			p27 intensity
	Elongated (Day3)	Round (Day7)		Elongated (Day3)	Round (Day7)
	57.2514	66.7535		25.5452	39.9287
	66.8957	97.5284		33.1417	57.7953
	29.9953	105.277		29.0435	41.7901
	102.042	60.671		25.21	35.3865
	37.4156	96.2362		24.7028	47.6794
	95.8017	86.7004		23.5548	35.0822
	131.145	45.5041		27.7099	51.4537
	83.5085	59.4192		25.2092	49.0488
	31.3673	34.1209		23.9734	71.3436
	256.013	30.0977		25.8551	43.7041
	28.4885	60.5812		22.1144	43.7054
	66.3353	25.1166		27.0682	52.9252
	69.8889	40.2307		31.0556	57.5454
	127.939	22.0789		25.9435	75.6649
	70.7745	59.9256		26.66	36.3841
	78.8667	70.454		30.4694	27.0664
	66.6202	38.4553		27.7333	63.0763
	45.3322	30.3754		34.59	59.7329
	31.1023	37.4806		25.3359	52.83
	80.1607	30.0451		26.9972	63.0137
	54.2756	62.9934		24.9746	44.7966
	68.3779	37.5055		24.3511	53.2198
	56.8754	26.7695		26.2063	41.173
	128.943	35.6189		31.6662	75.9292
	166.767	28.7632		31.2046	53.6296
	92.5523	23.2959		37.3754	36.5145
	61.2014	22.4609		27.6279	41.021
	95.4461	123.521		27.5826	50.5646
	115.876	177.633		30.0658	54.4351
	104.686	108.242		26.5498	54.5296
	74.0356	28.6048		33.3449	39.5453
	115.987	43.4928		24.8597	42.4968
	82.2916	12.0501		27.086	41.1306
	197.573	24.9732		26.3181	48.1804
	94.6728	38.3461		37.9235	34.1241
	231.126	35.598		24.5751	46.6045
	101.321	79.6559		27.058	54.7895
	120.137	83.9642		27.001	40.8044
	143.29	22.2748		38.0162	47.0471
	88.2197	168.112		28.4457	42.1683
	190.776	32.3831		22.0287	48.4037
	36.0086	47.3476		21.0719	35.1774
	79.2304	16.7362		24.168	38.4704
	97.793	26.0924		25.305	36.1586
	76.0832	34.383		29.2597	42.8431
	309.962	69.3329		26.2464	49.0708
	84.9798	24.8801		25.1243	40.4986
	109.537	22.8899		28.848	57.5136
	19.4085	25.0145		21.0912	50.0037
	7.18937	11.8235		21.4673	41.9854
	33.0706	34.8383		29.3794	39.6721
	158.027	51.8683		28.562	50.8538
	36.8324	13.47		26.2966	54.0971
	99.825	22.6714		30.722	46.1433
	111.689	20.6487		33.8832	55.9328
	106.791	41.7915		23.0024	49.8811
	123.794	34.2282		33.0645	45.3378
	31.3439	48.3982		27.9874	49.0998
	73.4483	40.8448		21.4887	57.8166
	43.9419	42.1511		26.6352	48.0025
	215.821	47.3871		24.7396	49.583
	31.8664	93.2468		28.9755	43.355
	114.052	41.1794		25.9959	43.1905
	55.3266	133.347		20.0615
	70.7607	32.9745		22.1496
	65.8848	32.1238		21.2546
	68.1789	35.5285		26.9325
	61.7755	30.6036		24.0439
	65.6626	28.6079		33.0319
	81.5099	29.9482		26.4444
	204.389	35.6072		32.7692
	128.244	58.7007		32.7281
	111.639	48.2459		28.3569
	73.9076	26.8172		28.264
	69.147	31.7928		30.1522
	56.5624	24.2767		28.749
	100.471	37.7152		30.3091
	143.76	18.4412		28.2643
	64.8886	37.731		22.8407
	155.072	20.0018		27.8946
	37.5911	50.8031		25.6421
	109.362	19.0338		29.9882
	113.372	73.0249		20.6879
	96.5482	45.1335		29.1063
	173.131	18.4139		22.7743
	123.32	33.4532		29.0726
	153.059	86.1872		38.7827
	34.0322	50.6318		23.9215
	124.591	48.5921		25.3743
	108.039	24.4902		32.1698
	53.3672	36.7501		25.9518
	47.652	32.6059		27.1729
	94.8771	20.2921		31.1674
	76.5099	19.5323		35.3026
	111.084	12.166		29.2592
	68.9686	47.206		20.62
	118.041	29.4185		21.4308
	110.241	15.0786		21.4821
	56.0376	29.4526		25.5241
	62.7438	17.9889		22.8143
	151.216	54.302		24.5255
	135.386	23.7587		28.7716
	128.054	40.5542		28.5258
	43.0858	42.3605		29.0042
	95.9342	17.0003		29.1448
	178.565	33.0272		27.3268
	77.8383	34.4599		30.7292
	88.1811	18.7861		30.228
	117.963	16.274		28.5676
	66.2229	22.6411		26.196
	107.365	55.2215		26.7349
	28.0199	40.7204		21.924
	97.1681	39.2347		27.5487
	108.829	26.9694		30.0836
	162.339	16.9321		25.6278
	50.3061	37.6		31.7189
	113.048	68.8587		31.5365
	75.0509	18.2422		26.0566
	95.4035	19.3985		36.5834
	78.4583	10.3613		22.7796
	48.831	36.1039		31.236
	258.567	23.5169
	66.8976	24.0526
	101.301	33.473
	65.9364	32.0658
	102.37	61.7806
	65.3006	61.6636
	91.8669	17.1023
	214.765	14.0145
	103.345	43.2278
	34.8513	17.0869
	80.1637
	140.211
	138.582
	152.218
	280.338
	106.91
	58.1962
	108.628
	219.842
	96.9345
	190.027
	49.7251
	63.4094
	240.821
	125.624
	102.798
	25.9318
	46.7024
	126.769
	78.8691
	75.1718
	94.257
	62.83
	93.9912
	104.755
	98.7577
	150.178
	37.5013
	120.531
	146.654
	50.1252
	234.116
	54.8272
	266.31
	71.5765
	210.211
	222.233
	27.4891
	187.122
	52.935
	29.1496
	126.358
	28.3188
	39.7852
	44.1756
	109.71
	134.367
	234.389
	144.856
	202.739
	322.663
	235.529
	133.456
	72.0817
	90.8217
	282.585
	46.7391
	8.20197
	87.4263
	88.0819
	24.9437
	42.3788
	115.774
	113.3
	115.833
	40.9091
	14.881
	97.8776
	49.2035
	52.0096
	80.8592
	71.1976
	25.8152
	42.3877
	68.6817
	14.8799
	76.8045
	59.9665
	37.6196
	97.2433
	76.4765
	231.903
	76.2728
	102.519
	72.7324
	145.35
	68.2161
	59.3325
	338.055
	154.235
	57.4783
	67.0751
	84.375
	79.6001
	170.18
	129.386
	274.826
	90.3564
	105.322
	45.9617
	46.3708
	88.0355
	29.2915
	99.4663
	84.5735
	153.533
	45.3136
	67.0344
	130.882
	87.3
	106.691
	47.6703
	29.4834
	151.96
	40.2957
	204.893
	53.884
	74.3592
	45.2233
	191.648
	51.8454
	109.452
	47.4699
	62.8475
	59.0659
	126.497
	22.6738
	102.37
	31.318
	23.5032
	48.8368
	118.147
	32.8651
	16.203
	104.247
	30.3752
	49.5025
	136.125
	32.0681
	52.1226
	79.9912
	32.7377
	30.2294
	125.211
	53.3069
	149.629
	49.7999
	67.1002
	38.6902
	46.5352
	38.5536
	163.571
	207.585
	128.352
	73.3705
	107.334
	10.1823
	170.258
	44.5686
	32.8789
	115.812
	44.5592
	27.5956
	49.0239
	66.8979
	33.7131
	90.4656
	361.034
	37.781
	37.1831
	37.7896
	99.3412
	33.2168
	157.859
	175.727
	144.752
	92.5984
	120.82
	56.6386
	113.706
	215.621
	21.5729
	65.3561
	47.2844
	59.7341
	169.592
	163.833
	114.279
	40.2958
	155.981
	27.6084
	67.7611
	21.858
	40.4622
	80.708
	27.7329
	38.1199
	17.3886
	23.1782
	25.0463
	48.6292
	61.313
	308.999
	84.3759
	37.193
	73.5537
	54.7361
	20.8318
	187.586
	25.9748
	32.0092
	90.8104
	92.7726
	74.2529
	10.6533
	99.0373
	64.4954
	64.7535
	37.3334
	31.4285
	40.9544
	48.2318
	27.0599
	111.656
	73.7487
	101.318
	33.7815
	40.8683
	162.833
	85.2226
	62.8066
	33.5937
	186.659
	19.0235
	44.9936
	137.649
	29.3059
	66.9596
	179.583
	138.652
	102.881
	89.009
	169.619
	84.2879
	84.4232
	30.0812
	236.839
	54.4355
	70.9348
	65.763
	119.737
	54.4218
	121.102
	115.539
	21.392
	89.3198
	177.602
	62.0284
	124.813
	54.5418
	41.82
	122.485
	116.22
	183.394
	253.427
	184.322
	158.297
	208.269
	112.314
	154.39
	11.52
	125.045
	7.06864
	53.3582
	176.517
	175.328
	30.9671
	108.806
	97.1977
	49.6953
	26.512
	7.6406
	7.14733
	53.232
	9.8922
	8.5443
	30.6701
	9.30841
	99.0373
	64.4954
	64.7535
	37.3334
	31.4285
	40.9544
	48.2318
	27.0599
	111.656
	73.7487
	101.318
	33.7815
	40.8683
	162.833
	85.2226
	62.8066
	33.5937
	186.659
	19.0235
	44.9936
	137.649
	29.3059
	66.9596
	179.583
	138.652
	102.881
	89.009
	169.619
	84.2879
	84.4232
	30.0812
	236.839
	54.4355
	70.9348
	65.763
	119.737
	54.4218
	121.102
	115.539
	21.392
	89.3198
	177.602
	62.0284
	124.813
	54.5418
	41.82
	122.485
	116.22
	183.394
	253.427
	184.322
	158.297
	208.269
	112.314
	154.39
	11.52
	125.045
	7.06864
	53.3582
	176.517
	175.328
	30.9671
	108.806
	97.1977
	49.6953
	26.512
	7.6406
	7.14733
	53.232
	9.8922
	8.5443
	30.6701
	9.30841
	124.53
	67.9234
	64.8222
	29.8791
	110.856
	20.619
	47.6555
	161.343
	180.766
	88.4851
	34.8951
	212.419
	180.646
	128.447
	240.277
	309.056
	178.475
	85.832
	101.939
	61.4628
	7.33299

## Sheet: Ext. Fig.4c
Ext. Fig.4c:qRT-PCR analysis of Snai1 and EMT-associated fibrogenic factors in H2087-LCC and A549 cells upon TGF-β treatment for 2 h
Experiment #1 (shown in Ext.Fig.4c)	Snai1		SB			TGF-b
		H2087-LCC	0.793	1.261	0.946	4.686	5.983	5.216
		A549	0.511	0.729	0.591	5.626	8.587	6.639
	Il-11		SB			TGF-b
		H2087-LCC	0.698	1.432	0.87	2.701	8.718	3.139
		A549	14.587	26.759	17.925	384.497	526.784	438.875
	Has2		SB			TGF-b
		H2087-LCC	0.87	1.149	0.981	2.938	3.55	3.201
		A549	2.671	4.07	3.151	33.269	43.797	37.449
	Serpine1		SB			TGF-b
		H2087-LCC	0.783	1.277	0.94	3.697	6.364	4.49
		A549	0.413	0.644	0.49	13.463	23.954	16.457
Experiment #2	Snai1		SB			TGF-b
		H2087-LCC	0.869526	1.15023	0.980476	3.00234	3.69098	3.29338
		A549	1.07355	1.84301	1.30329	3.73235	4.85975	4.18462
	Il-11		SB			TGF-b
		H2087-LCC	0.470224	2.12583	0.403371	2.35697	3.72583	2.80736
		A549	3.28419	6.95014	4.09851	39.5147	68.0688	48.004
	Has2		SB			TGF-b
		H2087-LCC	0.78594	1.27219	0.941668	4.44049	5.66049	4.93957
		A549	0.591144	0.819662	0.677458	20.549	30.7618	24.1155
	Serpine1		SB			TGF-b
		H2087-LCC	0.756251	1.32229	0.921433	3.14851	5.10135	3.77324
		A549	4.60791	8.00282	5.60703	21.5509	33.4671	25.5501

## Sheet: Ext. Fig.4d
Ext. Fig.4d:qRT-PCR analysis of Snai1 and EMT-associated fibrogenic factors in M802T4-LCC and 393T3 cells upon TGF-β treatment for 2 h
Experiment #1 (shown in Ext.Fig.4d)	Snai1		SB			TGF-b
		M802T4-LCC	0.773	1.294	0.933	35.772	47.215	40.302
		393T3	3.22	4.622	3.733	97.113	146.9	114.304
	Il-11		SB			TGF-b
		M802T4-LCC	0.918	1.09	0.993	6.491	7.074	6.764
		393T3	0.736	0.89	0.802	175.103	202.399	187.269
	Has2		SB			TGF-b
		M802T4-LCC	0.903	1.107	0.99	6.034	6.734	6.355
		393T3	18.238	21.177	19.543	104.093	122.537	112.187
	Serpine1		SB			TGF-b
		M802T4-LCC	0.952	1.051	0.998	5.02	5.513	5.249
		393T3	0.974	1.153	1.052	11.035	14.603	12.444
Experiment #2	Snai1		SB			TGF-b
		M802T4-LCC	0.967243	1.033	0.9985	3.72947	4.50293	4.06158
		393T3	0.537532	0.67454	0.594384	2.86432	4.04003	3.30091
	Il-11		SB			TGF-b
		M802T4-LCC	0.896297	1.1157	0.988001	2.35101	3.19245	2.67538
		393T3	1.90774	2.08844	1.99196	63.8563	70.9109	67.1065
	Has2		SB			TGF-b
		M802T4-LCC	0.778792	1.28404	0.937168	1.04889	1.51883	1.21881
		393T3	5.22746	6.14094	5.62906	28.6472	45.9607	34.2489
	Serpine1		SB			TGF-b
		M802T4-LCC	0.926343	1.07951	0.994143	3.26852	4.05127	3.59694
		393T3	0.936299	1.1958	1.04227	8.6698	9.48833	9.05138

## Sheet: Ext. Fig.4f
Ext. Fig.4f: qRT-PCR analysis of Snai1 and Has2 expression in wild-type and Rreb1 KO H2087-LCC cells incubated with TGF-β for 3 days or 7 days
Experiment #1 (shown in Ext.Fig.4f)	Snai1		SB			TGF-β (3 days)			TGF-β (7 days)
		H2087-LCC	0.655	1.527	0.818	1.931	2.578	2.184	3.931	4.95	4.352
		Rreb1 KO	0.876	1.141	0.983	1.362	1.629	1.478	1.274	1.664	1.43
	Has2		SB			TGF-β (3 days)			TGF-β (7 days)
		H2087-LCC	0.741	1.35	0.909	4.833	6.235	5.4	7.199	9.224	8.024
		Rreb1 KO	0.786	1.27	0.941	1.146	2.187	1.417	0.577	1.442	0.718
Experiment #2	Snai1		SB			TGF-β (3 days)			TGF-β (7 days)
		H2087-LCC	0.945095	1.05904	0.997203	2.18604	2.69996	2.40234	4.2461	4.93956	4.55351
		Rreb1 KO	0.801451	1.2482	0.950905	0.96343	1.52032	1.14702	1.42138	1.88613	1.60453
	Has2		SB			TGF-β (3 days)			TGF-β (7 days)
		H2087-LCC	0.89419	1.11772	0.98727	4.95198	6.43718	5.5487	7.47435	8.4514	7.91788
		Rreb1 KO	0.625648	1.59373	0.776291	0.731731	1.27272	0.890648	0.720101	0.978734	0.819713
