# Supplementary material for: TGFβ induces an atypical EMT to evade immune mechanosurveillance in lung adenocarcinoma dormant metastasis
Source: Nat Cancer. 2026 Jan 5;7(1):131–49. doi: 10.1038/s43018-025-01094-y (PMC12858408; doi:10.1038/s43018-025-01094-y)
Supplement: Supplementary file 20 — Statistical Source Data. [file 43018_2025_1094_MOESM20_ESM.xlsx]

## Sheet: Ext. Fig.5c
Ext. Fig.5c: Quantification of elongated and spheroidal cells in M802T4-LCC and Tgfbr3 KO cells upon TGF-β1 or TGF-β2 treatment
M802T4-LCC		Round										Elongated
	TGF-β1(3 day)	4.3	15.2	10.3	6.8	16.7	19.2	6.3	13.5	9.1	14.6	95.7	84.8	89.7	93.2	83.3	80.8	93.8	86.5	90.9	85.4
	TGF-β1(7 day)	89.2	92.5	91.3	92.9	81.6	79.2	93.9	88.4	89.7	93.9	10.8	7.5	8.7	7.1	18.4	20.8	6.1	11.6	10.3	6.1
	TGF-β2(3 day)	11.8	6.5	17.2	8.8	15.4	19.2	14.3	9.4	5.7	8.3	88.2	93.5	82.8	91.2	84.6	80.8	85.7	90.6	94.3	91.7
	TGF-β2(7 day)	94.9	90.6	91.4	97.1	92.3	91.7	88.9	77.8	87.9	88.9	5.1	9.4	8.6	2.9	7.7	8.3	11.1	22.2	12.1	11.1
Tgfbr3 KO#1		Round										Elongated
	TGF-β1(3 day)	10.3	12.9	16.1	16.2	11.8	11.1	10.7	7.1	12	20.8	89.7	87.1	83.9	83.8	88.2	88.9	89.3	92.9	88	79.2
	TGF-β1(7 day)	82.1	81.1	91.1	89.2	85.3	77.8	83.3	81.6	89.5	81.1	17.9	18.9	8.9	10.8	14.7	22.2	16.7	18.4	10.5	18.9
	TGF-β2(3 day)	13.3	12	18.4	12.2	5.7	13	20.7	14.3	13.5	8.1	86.7	88	81.6	87.8	94.3	87	79.3	85.7	86.5	91.9
	TGF-β2(7 day)	80.6	89.1	84.3	84	95.3	82.8	91.8	75	86.3	80.9	19.4	10.9	15.7	16	4.7	17.2	8.2	25	13.7	19.1
Tgfbr3 KO#2		Round										Elongated
	TGF-β1(3 day)	6.9	16.7	12.5	8.3	6.3	11.1	19	13.5	11.5	7.1	93.1	83.3	87.5	91.7	93.8	88.9	81	86.5	88.5	92.9
	TGF-β1(7 day)	80	88.5	85.7	80	88.2	64.7	86.5	90	86.8	81.8	20	11.5	14.3	20	11.8	35.3	13.5	10	13.2	18.2
	TGF-β2(3 day)	12.5	15.4	6.9	4.5	10	14.7	7.1	5.6	14.3	11.1	87.5	84.6	93.1	95.5	90	85.3	92.9	94.4	85.7	88.9
	TGF-β2(7 day)	92.3	94.1	86.7	80.6	88.5	83.9	86.2	92.9	94.3	70.6	7.7	5.9	13.3	19.4	11.5	16.1	13.8	7.1	5.7	29.4

## Sheet: Ext. Fig.5e
Ext. Fig.5e: qRT-PCR analysis of indicated gene expression in M802T4-LCC and Tgfbr3 KO cells treated with different concentrations of TGF-β1 or TGF-β2 for 2 h
Smad7	TGF-b1 (pM)	M802T4-LCC			Tgfbr3 KO#1			Tgfbr3 KO#2			Tgfbr3 KO#3				TGF-b2 (pM)	M802T4-LCC			Tgfbr3 KO#1			Tgfbr3 KO#2			Tgfbr3 KO#3
	0	0.801	1.248	0.951	0.6	0.865	0.696	0.806	1.24	0.953	0.997	1.381	1.142		0	0.801	1.248	0.951	0.6	0.865	0.696	0.806	1.24	0.953	0.997	1.381	1.142
	5	10.234	11.057	10.621	4.246	6.359	4.983	7.381	8.197	7.757	6.689	7.85	7.2		5	7.945	10.058	8.815	4.623	5.73	5.087	5.488	6.979	6.099	6.577	7.402	6.953
	20	9.883	13.479	11.263	5.184	7.319	5.976	7.878	8.634	8.23	6.878	8.16	7.437		20	10.923	12.699	11.71	3.592	6.724	4.427	7.704	9.653	8.514	8.892	10.53	9.607
	100	9.69	11.548	10.497	5.03	6.897	5.743	7.789	8.854	8.27	6.225	8.424	7.076		100	10.034	12.521	11.071	4.628	7.391	5.527	9.39	11.407	10.252	8.721	11.072	9.686
Snai1	TGF-b1 (pM)	M802T4-LCC			Tgfbr3 KO#1			Tgfbr3 KO#2			Tgfbr3 KO#3				TGF-b2 (pM)	M802T4-LCC			Tgfbr3 KO#1			Tgfbr3 KO#2			Tgfbr3 KO#3
	0	1	1	1	0.702	1.508	0.877	0.624	1.604	0.773	0.168	0.651	0.174		0	1	1	1	0.702	1.508	0.877	0.624	1.604	0.773	0.168	0.651	0.174
	5	98.189	114.655	105.465	17.914	27.417	21.155	23.642	26.586	24.984	18.443	21.709	19.876		5	73.394	84.635	78.414	14.773	22.22	17.36	28.886	35.895	31.82	16.705	22.072	18.828
	20	99.411	128.169	111.053	18.85	25.414	21.398	44.229	56.428	49.216	15.78	23.882	18.576		20	116.079	153.401	130.845	22.494	29.409	25.257	51.157	58.12	54.306	31.157	38.163	34.128
	100	84.268	103.208	92.299	18.582	27.701	21.78	42.326	44.054	43.164	35.842	61.154	43.456		100	128.046	155.389	139.735	25.372	42.142	30.583	49.597	87.906	60.585	32.399	40.392	35.736
Il-11	TGF-b1 (pM)	M802T4-LCC			Tgfbr3 KO#1			Tgfbr3 KO#2			Tgfbr3 KO#3				TGF-b2 (pM)	M802T4-LCC			Tgfbr3 KO#1			Tgfbr3 KO#2			Tgfbr3 KO#3
	0	0.521	1.918	0.561	0.211	0.536	0.262	0.803	1.245	0.952	1.197	1.85	1.417		0	0.521	1.918	0.561	0.211	0.536	0.262	0.803	1.245	0.952	1.197	1.85	1.417
	5	6.474	7.276	6.84	2.261	4.274	2.791	3.743	4.853	4.19	4.088	6.345	4.846		5	4.068	5.515	4.627	1.735	2.737	2.065	2.873	4.122	3.329	2.539	3.163	2.799
	20	6.896	9.59	7.91	2.247	3.792	2.718	4.513	5.362	4.883	5.382	8.652	6.438		20	5.261	8.509	6.302	2.949	4.221	3.414	4.072	5.628	4.662	6.149	8.557	7.055
	100	9.486	11.468	10.336	3.829	7.06	4.709	6.554	10.495	7.832	4.911	9.089	6.043		100	9.518	11.082	10.211	4.276	5.419	4.746	7.563	10.31	8.618	7.968	11.349	9.211
Serpine1	TGF-b1 (pM)	M802T4-LCC			Tgfbr3 KO#1			Tgfbr3 KO#2			Tgfbr3 KO#3				TGF-b2 (pM)	M802T4-LCC			Tgfbr3 KO#1			Tgfbr3 KO#2			Tgfbr3 KO#3
	0	0.723	1.384	0.894	0.477	0.743	0.566	0.783	1.278	0.94	0.4	0.645	0.479		0	0.723	1.384	0.894	0.477	0.743	0.566	0.783	1.278	0.94	0.4	0.645	0.479
	5	20.575	22.582	21.509	10.566	12.58	11.442	9.786	12.058	10.744	9.254	11.144	10.067		5	15.446	17.574	16.407	8.37	10.149	9.131	10.158	13.188	11.377	5.251	6.67	5.833
	20	24.799	33.186	28.078	9.771	13.391	11.154	10.17	11.243	10.666	8.621	9.842	9.171		20	21.053	23.807	22.303	8.476	10.309	9.258	14.419	18.317	16.019	10.4	12.549	11.323
	100	23.762	29.819	26.276	17.623	23.742	20	18.778	22.709	20.464	10.193	14.011	11.648		100	25.512	31.006	27.857	12.186	13.722	12.886	17.108	19.794	18.304	16.295	17.601	16.91

## Sheet: Ext. Fig. 5f
Ext. Fig.5f: BLI tracking of wild-type and Tgfbr3 KO M802T4-LCC cells intravenously inoculated in B6129SF1/J mice followed by antibody-mediated depletion of NK, CD4+ and CD8+ T cells 5 weeks after inoculation
week	M802T-4-LCC_IgG								M802T4-LCC_ID							Tgfbr3 KO#1_IgG								Tgfbr3 KO#1_ID							Tgfbr3 KO#2_IgG								Tgfbr3 KO#2_ID
0	463530	713330	565680	648880	444180	442780	30890	636090	277230	438230	441230	598080	369690	628990	773090	2950710	2201710	1290710	3259550	1994550	1774150	1407150	2154060	1686710	1982710	2042550	2016550	3658550	796560	1526150	647940	695140	433640	225800	26000	153600	171150	169950	468740	706840	128500	169500	549550	249050	285250
1	279670	430570	134790	422090	367890	487790	73440	573140	439170	147170	335870	314390	812040	366440	183840	833430	96730	614130	784350	454950	726750	116150	389750	568330	672530	169750	1581950	1581950	468150	284450	59610	45410	26610	32100	51130	58030	27470	31570	46210	29310	67630	95330	56770	38770	29170
2	28200	9930	14400	81500	33400	67600	24500	59300	13100	28400	57500	161000	275000	49000	23400	98900	41000	115000	64800	87200	42800	22000	114000	36000	28400	27000	80200	157000	91200	81200	40000	28700	46600	9480	3400	22100	78400	76400	39800	39700	20700	22200	121000	53100	105000
3	23200	7980	68100	83800	51200	88200	56800	30400	40200	12600	68200	169000	74200	61500	73300	93200	11300	27600	51600	46800	28700	11400	2650	52500	9810	50400	53000	78500	20400	31000	81100	30600	38100	18700	14900	53500	3170	24400	49100	58700	51800	74800	38100	14200	94400
4	20800	59900	34500	22400	43100	71100	37300	40500	46000	74600	104000	185000	152000	53000	57200	64200	62000	33600	6680	63400	69800	89200	69500	43700	27600	65100	64300	75500	78200	88800	33200	75500	74500	49700	27600	76000	23100	57000	65500	81400	48800	64200	55000	36000	90500
5	63800	73600	92500	71100	76500	72200	71300	73300	149000	15100	66600	234000	46800	287000	33000	68800	46100	37800	23600	15700	73200	88200	74200	74200	52500	54000	57100	50600	70000	54400	51300	72900	77100	62300	44300	62000	88800	65400	81600	69300	68300	76200	45600	86700	64700
6	65900	75300	86900	83000	94800	42900	99900	78300	109000	84600	115000	616000	878000	182000	50400	92200	102000	73900	79400	61100	48700	58000	85300	53400	75100	87000	71300	54700	63800	86400	33300	77500	66100	50600	75800	33900	98600	92600	53800	85700	78800	45300	50500	40100	69000
7	48500	35700	37500	53700	23000	10800	31300	60300	416000	45200	65800	1130000	508000	346000	16800	38300	93200	58900	68600	44100	34800	59600	44200	126000	63700	62300	101000	94800	69600	76500	19100	46500	59800	54200	47300	45100	59200	99000	71300	35600	49700	46100	87100	64700	111000
8	39700	40300	51300	65700	51800	54700	40400	44000	1040000	55500	8680	2570000	1630000	115000	38500	33300	58200	43800	75100	54200	46600	72400	57400	201000	38900	52000	67600	225000	59600	56200	93600	83000	58400	81900	65600	56400	60900	48800	393000	52000	301000	62300	418000	68300	90000
9	93300	77900	73300	45200	24000	7310	12800	23900		121000	229000	3470000		113000	1700	30400	76600	47900	101000	65300	49100	102000	49800	851000	43800	33900	54900	1490000	62900	66900	61600	80300	57900	48500	72500	47400	39100	20400	774000	36100	326000	42800	2230000	42400	88300
10	11900	29700	35100	28000	59800	50900	64400	75700		105000	90300	17100000		312000	116000	79300	84400	86700	65000	38100	90500	46700	45500	1820000	71700	73000	63100	13100000	88100	94700	53000	34100	58600	85200	94300	98800	44400	87300	9970000	107000	29000000	154000	25500000	57500	237000
11	39200	34100	54300	54100	61100	35400	18400	34900		57400	67900	9320000		846000	25400	51600	50200	94900	59300	81600	34800	54800	51200	1710000	89600	51900	105000	44300000	39500	14300	63600	73300	82800	58700	34900	40800	36800	29700	32000000	234000	171000000	668000	2770000	60100	316000
