# Supplementary material for: TGFβ induces an atypical EMT to evade immune mechanosurveillance in lung adenocarcinoma dormant metastasis
Source: Nat Cancer. 2026 Jan 5;7(1):131–49. doi: 10.1038/s43018-025-01094-y (PMC12858408; doi:10.1038/s43018-025-01094-y)
Supplement: Supplementary file 21 — Statistical Source Data. [file 43018_2025_1094_MOESM21_ESM.xlsx]

## Sheet: Ext.Fig.6a
Ext.Fig.6a: qRT-PCR analysis of GSN mRNA levels in the KPad2 cell lines upon TGF-β treatment
		SB			TGF-b (3 days)			TGF-b (7 days)
	KPad2	0.969441	1.09219	0.938368	2.9565	2.50341	2.25933	3.02798	3.04693	3.17412
	SO#1	1.23833	1.18295	1.1756	1.53499	1.54352	1.43617	1.75479	1.71036	1.5436
	SO#2	0.934689	0.987299	0.783801	1.72058	2.03199	1.98879	1.88489	1.67653	1.81187

## Sheet: Ext.Fig.6c
Ext. Fig.6c: qRT-PCR analysis of Snai1 mRNA levels in H2087-LCC and M802T4-LCC cells expressing the control or GSN shRNAs incubated with TGF-β for 2h
Experiment #1 (shown in Ext.Fig.6c)	H2087-LCC		SB			TGF-b
		Ctrl shRNA	0.814	1.229	0.958	2.162	2.891	2.447
		Gsn shRNA#1	0.806	1.239	0.953	1.923	3.107	2.303
		Gsn shRNA#2	0.766	1.305	0.928	2.047	3.126	2.415
	M802T4-LCC		SB			TGF-b
		Ctrl shRNA	0.775	1.29	0.935	15.672	20.06	17.46
		Gsn shRNA#1	0.853	1.172	0.975	15.943	20.214	17.699
		Gsn shRNA#2	0.727	1.373	0.898	22.177	30.77	25.421
Experiment #2	H2087-LCC		SB			TGF-b
		Ctrl shRNA	0.907598	1.10181	0.990593	2.75733	3.26999	2.98089
		Gsn shRNA#1	0.828641	1.20764	0.964769	2.73346	3.02268	2.86716
		Gsn shRNA#2	0.937447	1.06741	0.996105	2.17131	3.14504	2.52327
	M802T4-LCC		SB			TGF-b
		Ctrl shRNA	0.796511	1.25824	0.948552	2.09986	3.61407	2.55053
		Gsn shRNA#1	0.885345	1.12931	0.985088	4.06127	4.64522	4.32384
		Gsn shRNA#2	0.809699	1.23668	0.955628	3.02991	4.00033	3.41417

## Sheet: Ext.Fig.6e
Ext.Fig.6e: Quantification of elongated and spheroidal cells in M802T4-LCC and GSN knockdown cells upon incubation with TGF-β for 7 days
	M802T4-LCC	Round									Elongated
	Ctrl shRNA	80.5	74.3	73.3	82.4	78.3	67.7	76.9	69.4	70.3	19.5	25.7	26.7	17.6	21.7	32.3	23.1	30.6	29.7
	GSN shRNA#1	22.5	18.2	23.4	40	37	20.7	21.6	27.8	39.3	77.5	81.8	76.6	60	63	79.3	78.4	72.2	60.7
	GSN shRNA#2	11.4	27	16.7	35.4	13	16.1	20	19.2	14.3	88.6	73	83.3	64.6	87	83.9	80	80.8	85.7

## Sheet: Ext.Fig.6g
Ext.Fig.6g: Quantification of elongated and spheroidal cells in KPad2 and GSN knockdown cells upon incubation with TGF-β for 7 days
	KPad2	N=1 biological repeat
	Ctrl shRNA, Round N= 818; Elongated N=494
	Gsn shRNA#1, Round N=201; Elongated, N=389
	Gsn shRNA#2, Round N=344; Elongated N=639
		Round												Elongated
	Ctrl shRNA	57.14	61.76	47.3	53.13	57.38	51.92	66.95	64.04	47.42	52.94	81.04	54.37	42.86	38.24	52.7	46.88	42.62	48.08	33.05	35.96	52.58	47.06	18.96	45.63
	Gsn shRNA#1	60	42.86	29.63	26.88	33.33	42.31	45.61	35.48	33.33	30.12	36.62		40	57.14	70.37	73.12	66.67	57.69	54.39	64.52	66.67	69.88	63.38
	Gsn shRNA#2	28.89	28.44	43.21	28.93	34.51	28.42	45.24	44.3	42.86	36.14	39.72		71.11	71.56	56.79	71.07	65.49	71.58	54.76	55.7	57.14	63.86	60.28

## Sheet: Ext.Fig.6h
Ext.Fig.6h:qRT-PCR analysis of ITGB3 and MYLK2 mRNA levels in H2087-LCC cells expressing the indicated shRNAs
Experiment #1 (shown in Ext.Fig.6h)	ITGB3 mRNA levels			MYLK2 mRNA levels
	Ctrl shRNA	ITGB3 shRNA		Ctrl shRNA	MYLK2 shRNA
	0.954	0.082		0.905	0.195
	1.048	0.089		1.105	0.316
	0.998	0.085		0.99	0.234
Experiment #2	ITGB3 mRNA levels			MYLK2 mRNA levels
	Ctrl shRNA	ITGB3 shRNA		Ctrl shRNA	MYLK2 shRNA
	0.852256	0.071177		0.69067	0.385783
	1.17336	0.108804		1.44787	0.571527
	0.974388	0.0840248		0.86146	0.451367
