# Supplementary material for: TGFβ induces an atypical EMT to evade immune mechanosurveillance in lung adenocarcinoma dormant metastasis
Source: Nat Cancer. 2026 Jan 5;7(1):131–49. doi: 10.1038/s43018-025-01094-y (PMC12858408; doi:10.1038/s43018-025-01094-y)
Supplement: Supplementary file 23 — Statistical Source Data. [file 43018_2025_1094_MOESM23_ESM.xlsx]

## Sheet: Ext. Fig.7c
Ext.Fig.7c:Quantification of elongated and spheroidal cells for H2087-LCC and M802T4-LCC cells expressing DeAct
H2087-LCC		Round										Elongated
	Ctrl	6.8	9.4	12.2	3.7	0	10.2	7.3	9.8	16.1	6.8	93.2	90.6	87.8	96.3	100	89.8	92.7	90.2	83.9	93.2
	DeAct	84.6	75	77.4	85.7	90.3	75.9	77.3	78.8	79.5	90.5	15.4	25	22.6	14.3	9.7	24.1	22.7	21.2	20.5	9.5
M802T4-LCC		Round										Elongated
	Ctrl	5.9	10.6	16.2	10	14	5.9	22	4.8	14.3	6.5	94.1	89.4	83.8	90	86	94.1	78	95.2	85.7	93.5
	DeAct	78.6	77.8	78.6	80	74.5	92.7	86.5	83.9	81	96.2	21.4	22.2	21.4	20	25.5	7.3	13.5	16.1	19	3.8
