# Supplementary material for: TGFβ induces an atypical EMT to evade immune mechanosurveillance in lung adenocarcinoma dormant metastasis
Source: Nat Cancer. 2026 Jan 5;7(1):131–49. doi: 10.1038/s43018-025-01094-y (PMC12858408; doi:10.1038/s43018-025-01094-y)
Supplement: Supplementary file 24 — Statistical Source Data. [file 43018_2025_1094_MOESM24_ESM.xlsx]

## Sheet: Ext.Fig.8b
Ext.Fig.8b: Mean cell stiffness of M802T4-LCC cells expressing control or Gsn shRNA and incubated with TGF-β for 7 days
	M802T4-LCC
	Ctrl shRNA	GSN shRNA#1	GSN shRNA#2
	1504.46	4262.92	2461.93
	740.672	2476.3	2944.88
	2091.62	3160.4	3479.97
	1214.44	2862.49	2022.21
	773.527	2777.27	2052.52
	1285.91	2212.76	2472.36
	1137.92	2352.76	2790.75
	1693.78	2051.87	2442.04
	1128.48	3313.14	1965.5
	1351.36	3139.37	3287.76
	1480.05	2363.28	2526.94
	991.652	3952.82	2685.85
	938.159	2696.82	2189.34
		3878.55	2378.65
		1837.41	1987.26
		2249.95	2070.82
		3518.08	3105.62
		2136.29	2902.44

## Sheet: Ext.Fig.8c-f
Ext. Fig.8c-f: T cell activation and killing assays for M802T4-LCC and Gsn knockdown cells
Experiment #1 (shown in Ext.Fig.8c-f)
Lamp-1+(%)	OVA(uM)	Ctrl shRNA			Gsn shRNA#1			Gsn shRNA#2
	0	4.1	3.48	4.91	3.59	4.91	2.1	3.29	3.42	3.84
	0.1	23.3	28.5	23	42	40.8	39.7	41.3	37.1	44.7
	0.3	29.2	35.6	34.2	59.6	59	58.2	57.1	51.8	57.1
	1	35	41.6	40.1	64.6	59.5	58.8	59.1	64.9	65.4
IFN-r+(%)	OVA(uM)	Ctrl shRNA			Gsn shRNA#1			Gsn shRNA#2
	0	1.85	1.4	2.06	1.89	1.93	1.83	1.28	1.98	1.45
	0.1	14	13.7	12.9	30.8	29.8	24.5	32.5	31.8	28.6
	0.3	18.1	20.8	22.9	42.6	47.5	44.1	49.2	47	42.1
	1	25.5	29.1	27.3	55.3	54.1	52.2	54.7	54.4	52.6
TNF-a(%)	OVA(uM)	Ctrl shRNA			Gsn shRNA#1			Gsn shRNA#2
	0	8.1	8.12	8.93	7.89	6.86	7.8	6.52	6.76	6.58
	0.1	20.8	19.6	18.2	30.6	31	25.3	32.4	31	29.1
	0.3	24.9	25.5	27.7	42	43.7	44.7	46.1	46.3	41.6
	1	32.9	35.3	33.5	54.3	54.6	51	54.2	53.5	54.7
% of Dead cells	OVA(uM)	Ctrl shRNA			Gsn shRNA#1			Gsn shRNA#2
	0	26.7	38.8	38.7	37.6	32.3	33.1	33.5	33.8	35.8
	0.03	43.8	49.8	48.4	58.1	62.3	64.1	66.9	66	67.1
	0.1	53.4	57.1	56.6	62.7	71.6	70.2	68.9	73.7	74.8
	0.3	57.1	63.5	60.9	66.7	76.3	76	71.8	77.6	76.7
	1	55.1	61.8	65	73	76.6	76.1	70.2	78.6	78
Experiment #2
% of Dead cells	OVA(uM)	Ctrl shRNA			Gsn shRNA#1			Gsn shRNA#2
	0	10	7.99		11.1	9.7		8.97	12.4
	0.1	46.9	45		54.2	55.5		52	52.7
	0.3	43	43.6		54.5	54		46.9	51.4
	1	47.5	43.2		58.5	63.8		52.2	54.9

## Sheet: Ext.Fig.8g
Ext.Fig.8g: Flow cytometry analysis of MHC-I expression in H2087-LCC and GSN knockdown cells
	Ctrl shRNA	GSN shRNA#1	GSN shRNA#2		N=3 biological repeats
	110.977	77.9448	73.602		n=1 technical repeat/experiment
	105.896	93.0719	79.8621		Exact p-val=0.0116
	131.929	117.161	83.6926

## Sheet: Ext.Fig.8h, i
Ext. Fig.8h, i: qRT-PCR analysis of STING pathway genes and NKG2D ligands in H2087-LCC and GSN knokdown cells
h,	STING				IFNB1
	Ctrl shRNA	GSN shRNA#1	GSN shRNA#2		Ctrl shRNA	GSN shRNA#1	GSN shRNA#2		N=2 biological repeats
	1.03083	0.8439	1.26238		1.05892	1.5003	0.498531		n=3 technical repeats
	0.79323	1.03393	1.08008		0.533141	NA	NA
	1.17594	0.941573	1.17702		1.40794	0.955452	1.04012
	1.27415	1.2152	1.06636		0.754542	1.17923	0.98169
	0.845883	1.20263	0.689058		0.61458	0.472648	0.852244
	0.879972	1.1354	1.04442		1.14844	0.904906	0.91722
					NA=excluded outliers
i,	ULPB1				ULPB2				ULPB3				ULPB4				ULPB5				ULPB6
	Ctrl shRNA	GSN shRNA#1	GSN shRNA#2		Ctrl shRNA	GSN shRNA#1	GSN shRNA#2		Ctrl shRNA	GSN shRNA#1	GSN shRNA#2		Ctrl shRNA	GSN shRNA#1	GSN shRNA#2		Ctrl shRNA	GSN shRNA#1	GSN shRNA#2		Ctrl shRNA	GSN shRNA#1	GSN shRNA#2		N=2 biological repeats
	0.85	0.68	1.21		0.97	0.72	0.92		0.84	0.77	1.05		0.99	0.84	0.92		0.92	1.36	0.9		0.67	1	0.36		n=3 technical repeats
	0.85	1.07	0.74		1.03	0.81	0.79		1.12	0.83	0.94		1.09	0.96	0.83		1.16	0.88	0.83		1.55	0.08	1.27
	1.3	0.96	1.37		0.99	0.8	0.76		1.04	0.8	1.06		0.92	0.81	0.9		0.92	0.79	1.12		0.78	0.87	0.46
	0.81	0.87	0.48		0.97	0.62	0.42		1.06	0.52	0.93		0.99	0.96	0.97		0.98	0.92	0.94		0.63	0.24	0.92
	0.6	0.57	0.7		1	0.6	0.41		0.93	0.6	1.06		1.05	1.05	1.2		0.92	0.73	0.64		1.29	0.44	0.65
	1.59	0.73	0.65		1.03	0.66	0.41		1	0.5	1.05		0.97	0.95	1		1.1	0.85	0.71		1.08	0.26	0.69
																						Exact p-val	Exact p-val
																					Ctrl shRNA vs.	0.0433	0.3333

## Sheet: Ext.Fig.8j
Ext.Fig.8j: Flow cytometry analysis of MHC-I expression in M802T4-LCC and Gsn knockdown cells
	Ctrl shRNA	Gsn shRNA#1	Gsn shRNA#2		N=3 biological repeats
	1.62261	1.5	1.59579		n=1 technical repeat/experiment
	1.259	1.234	1.206		Exact p-val=0.0116
	1.357	1.217	1.337

## Sheet: Ext.Fig.8k,l
Ext.Fig.8k, l: qRT-PCR analysis of STING pathway genes and NKG2D ligands in M802T4-LCC and Gsn knockdown cells
k	STING				IFNB1				CXCL10
	Ctrl shRNA	Gsn shRNA#1	Gsn shRNA#2		Ctrl shRNA	Gsn shRNA#1	Gsn shRNA#2		Ctrl shRNA	Gsn shRNA#1	Gsn shRNA#2		N=2 biological repeats
	1.0333	0.876056	0.757383		1.08133	0.220009	0.442772		1.03303	0.818402	0.353279		n=3 technical repeats
	0.978919	0.934389	0.723515		0.869828	0.335326	0.463498		0.839663	1.52613	0.279686
	0.98778	0.9527	0.788452		1.04885	0.295788	0.766648		1.12731	0.882631	0.474961
	1.02417	1.15291	1.00855		0.996818	0.463691	0.386955		0.65288	1.74318	0.845996
	1.02488	0.980292	0.986427		1.07505	0.280143	0.452891		1.17193	1.68731	0.78989
	0.950956	1.12294	1.02547		0.928132	0.335233	0.295501		1.17519	1.3791	1.15007
l	ULPB1				RAE1a				RAE1b				H60a				H60b
	Ctrl shRNA	Gsn shRNA#1	Gsn shRNA#2		Ctrl shRNA	Gsn shRNA#1	Gsn shRNA#2		Ctrl shRNA	Gsn shRNA#1	Gsn shRNA#2		Ctrl shRNA	Gsn shRNA#1	Gsn shRNA#2		Ctrl shRNA	Gsn shRNA#1	Gsn shRNA#2		N=2 biological repeats
	0.958482	1.82744	0.234039		0.866354	0.803774	0.731973		1.05585	0.776062	0.752229		0.885868	0.744837	0.805523		0.789691	1.10282	0.602985		n=3 technical repeats
	0.713915	2.30669	0.406358		1.04538	0.790514	0.730959		0.954893	0.780919	0.725096		1.01971	0.775392	0.768436		1.22041	0.735192	0.676046
	1.3276	1.22419	0.161189		1.08826	0.797116	0.717904		0.989253	0.81521	0.735218		1.09442	0.771104	0.859159		0.989904	1.05643	0.728092
	0.990857	1.91797	1.30187		0.958468	1.06189	1.11468		1.07238	0.885549	0.988042		0.966904	0.884098	0.981648		1.0763	0.999944	0.967222
	0.970465	0.944473	1.13491		1.1125	1.02075	1.02785		0.938098	0.955709	1.08948		0.99823	0.836407	1.10748		1.00981	1.15903	0.98823
	1.03868	2.06563	1.25057		0.929034	0.991467	1.04004		0.989527	0.959027	1.01582		1.03487	0.97893	0.98301		0.913885	1.11336	0.81277

## Sheet: Ext.Fig.8m
Ext.Fig.8m: Ex vivo BLI signal of lungs from NSG mice injected with M802T4-LCC or Gsn knockdown cells
	Ctrl shRNA	Gsn shRNA#1	Gsn shRNA#2
	959000000	2170000000	1110000000
	1430000000	856000000	1550000000
	962000000	1970000000	1450000000
	5020000000	1540000000	5530000000
	1030000000	1080000000	2230000000

## Sheet: Ext.Fig.8n
Ext. Fig.8n: Quantification of residual M802T4-LCC or Gsn knockdown cells in the lungs 1 week and 7 weeks after intravenous inoculation into B6129SF1/J mice
	1 week post injection
	Ctrl shRNA	Gsn shRNA#1	Gsn shRNA#2
	648	704	720
	888	632	840
	632	720	672
	800	640	704
	584	568	904
	608	720	648
	7 weeks post injection
	Ctrl shRNA	Gsn shRNA#1	Gsn shRNA#2
	80	16	8
	48	24	16
	56	8	32
	88	16	0
	56	0	24
	64	8	24
	72	24
